# Supplementary material for: High throughput cultivation-based screening on porous aluminum oxide chips allows targeted isolation of antibiotic resistant human gut bacteria
Source: PLoS One. 2019 Jan 17;14(1):e0210970. doi: 10.1371/journal.pone.0210970 (PMC6336267; doi:10.1371/journal.pone.0210970)
Supplement: S1 Table — (XLSX) [file pone.0210970.s003.xlsx]

## Sheet: Sheet1
Supplementary Table S1. This table provides the following metadata regarding the patients of which faecas was sampled: the patient identification number (ID), his/her admission date, the date the sample was taken that was inoculated on the PAO chip, and the number of days after admission that this sample was taken.
Sample ID	Admission	Sample for HTC PAO chip	Days after admission
131	2012-02-10	2011-02-15	5
142	2012-03-13	2011-03-16	3
145	2012-03-18	2012-03-23	5
148	2012-03-17	2012-03-22	4
160	2012-04-29	2012-05-03	4
172	2012-06-11	2012-06-16	5
188	2012-07-16	2012-07-26	10
198	2012-08-28	2012-09-01	4
201	2012-09-11	2012-09-16	5
202	2012-09-17	2012-09-22	5
209	2012-10-23	2012-10-28	5
210	2012-10-23	2012-10-27	4
213	2012-11-19	2012-11-24	5
236	2013-01-29	2013-01-31	2
238	2013-02-11	2013-02-19	8
239	2013-02-12	2013-02-20	8
241	2013-02-21	2013-02-24	3
256	2013-05-12	2013-05-17	5
266	2013-06-16	2013-06-20	4
288	no data	no data
