# Supplementary material for: High throughput cultivation-based screening on porous aluminum oxide chips allows targeted isolation of antibiotic resistant human gut bacteria
Source: PLoS One. 2019 Jan 17;14(1):e0210970. doi: 10.1371/journal.pone.0210970 (PMC6336267; doi:10.1371/journal.pone.0210970)
Supplement: S2 Table — Panel A: the primers that were used for 16S rRNA gene amplicon sequencing. Panel B: read data were obtained from five different 16S rRNA gene amplicon MiSeq sequencing libraries. The metadata of the samples are given. SDD stands for the SDD cocktail of antibiotics i.e. tobramycin, polymyxin E, amphotericin B and cefotaxime. NAB stands for No AntiBiotics. The data were deposited under project accession PRJEB27463. (XLSX) [file pone.0210970.s004.xlsx]

## Sheet: Blad1
Supplementary Table S2. Here is shown which samples were included in each library and which primers were used. Panel A: the primers that were used for 16S rRNA gene amplicon sequencing. Panel B: read data were obtained from five different 16S rRNA gene amplicon MiSeq sequencing libraries. The metadata of the samples are given. SDD stands for the SDD cocktail of antibiotics i.e. tobramycin, polymy…
(A)
		Primer Name	Barcode	Linker	Unitag	Degenerated primer
Forward primers (5' → 3')	Step 1	Unitag1-27F-DegS			GAGCCGTAGCCAGTCTGC	GTTYGATYMTGGCTCAG
	Step 2	Miseq-1_CTGGATAA_Unitag1	CTGGATAA	CT	GAGCCGTAGCCAGTCTGC
		Miseq-2_ATAAGGTC_Unitag1	ATAAGGTC	CT	GAGCCGTAGCCAGTCTGC
		Miseq-3_AATAAGGA_Unitag1	AATAAGGA		GAGCCGTAGCCAGTCTGC
		Miseq-4_TACTTATC_Unitag1	TACTTATC	T	GAGCCGTAGCCAGTCTGC
		Miseq-5_ATCTCAGT_Unitag1	ATCTCAGT		GAGCCGTAGCCAGTCTGC
		Miseq-6_GTCAACGT_Unitag1	GTCAACGT	T	GAGCCGTAGCCAGTCTGC
		Miseq-7_ATGTTCCA_Unitag1	ATGTTCCA		GAGCCGTAGCCAGTCTGC
		Miseq-8_CGTCTGAG_Unitag1	CGTCTGAG	T	GAGCCGTAGCCAGTCTGC
		Miseq-9_CCAAGTCA_Unitag1	CCAAGTCA		GAGCCGTAGCCAGTCTGC
		Miseq-10_GGAGTATG_Unitag1	GGAGTATG	CT	GAGCCGTAGCCAGTCTGC
		Miseq-11_TGGTTGAC_Unitag1	TGGTTGAC	ACT	GAGCCGTAGCCAGTCTGC
		Miseq-12_GCCTCATC_Unitag1	GCCTCATC	ACT	GAGCCGTAGCCAGTCTGC
		Miseq-13_TTCTGAAC_Unitag1	TTCTGAAC		GAGCCGTAGCCAGTCTGC
		Miseq-14_GAGTTCAT_Unitag1	GAGTTCAT	ACT	GAGCCGTAGCCAGTCTGC
		Miseq-15_CTTCATGG_Unitag1	CTTCATGG	T	GAGCCGTAGCCAGTCTGC
		Miseq-16_TCAGGCGA_Unitag1	TCAGGCGA	T	GAGCCGTAGCCAGTCTGC
		Miseq-17_AGAGATAA_Unitag1	AGAGATAA		GAGCCGTAGCCAGTCTGC
		Miseq-18_GGTCAGAT_Unitag1	GGTCAGAT	ACT	GAGCCGTAGCCAGTCTGC
		Miseq-19_CCGTCTGC_Unitag1	CCGTCTGC	ACT	GAGCCGTAGCCAGTCTGC
		Miseq-20_GGAGCGCA_Unitag1	GGAGCGCA	T	GAGCCGTAGCCAGTCTGC
		Miseq-21_CGACCGCG_Unitag1	CGACCGCG		GAGCCGTAGCCAGTCTGC
		Miseq-22_CGTCCTCC_Unitag1	CGTCCTCC	T	GAGCCGTAGCCAGTCTGC
		Miseq-23_AGTACTGA_Unitag1	AGTACTGA	T	GAGCCGTAGCCAGTCTGC
		Miseq-24_CGCGCCAG_Unitag1	CGCGCCAG	T	GAGCCGTAGCCAGTCTGC
		Miseq-25_TAATACGT_Unitag1	TAATACGT	ACT	GAGCCGTAGCCAGTCTGC
		Miseq-26_TCGTCGCC_Unitag1	TCGTCGCC	ACT	GAGCCGTAGCCAGTCTGC
		Miseq-27_GGCCAGTA_Unitag1	GGCCAGTA	T	GAGCCGTAGCCAGTCTGC
		Miseq-28_CTGAGTTC_Unitag1	CTGAGTTC	ACT	GAGCCGTAGCCAGTCTGC
		Miseq-29_TCTCTACC_Unitag1	TCTCTACC	ACT	GAGCCGTAGCCAGTCTGC
		Miseq-30_CCGAGGCGUnitag1	CCGAGGCG	CT	GAGCCGTAGCCAGTCTGC
		Miseq-31_GAAGCTCG_Unitag1	GAAGCTCG	CT	GAGCCGTAGCCAGTCTGC
		Miseq-32_AAGGTAAG_Unitag1	AAGGTAAG	CT	GAGCCGTAGCCAGTCTGC
		Miseq-33_ATGCGATT_Unitag1	ATGCGATT	CT	GAGCCGTAGCCAGTCTGC
		Miseq-34_AAGATCGT_Unitag1	AAGATCGT	ACT	GAGCCGTAGCCAGTCTGC
		Miseq-35_ATATAGGA_Unitag1	ATATAGGA		GAGCCGTAGCCAGTCTGC
		Miseq-36_TATATTGA_Unitag1	TATATTGA		GAGCCGTAGCCAGTCTGC
		Miseq-37_TCCGACCT_Unitag1	TCCGACCT	ACT	GAGCCGTAGCCAGTCTGC
		Miseq-38_TCCAGCTC_Unitag1	TCCAGCTC	T	GAGCCGTAGCCAGTCTGC
		Miseq-39_GCTTGATG_Unitag1	GCTTGATG	CT	GAGCCGTAGCCAGTCTGC
		Miseq-40_GTAAGAAG_Unitag1	GTAAGAAG	CT	GAGCCGTAGCCAGTCTGC
		Miseq-41_GAACGCTG_Unitag1	GAACGCTG	CT	GAGCCGTAGCCAGTCTGC
		Miseq-42_CTGACCGG_Unitag1	CTGACCGG	T	GAGCCGTAGCCAGTCTGC
		Miseq-43_CATCAGTT_Unitag1	CATCAGTT	ACT	GAGCCGTAGCCAGTCTGC
		Miseq-44_ACCGGAAT_Unitag1	ACCGGAAT	CT	GAGCCGTAGCCAGTCTGC
		Miseq-45_TACCTACT_Unitag1	TACCTACT	CT	GAGCCGTAGCCAGTCTGC
		Miseq-46_TGCCTCTC_Unitag1	TGCCTCTC		GAGCCGTAGCCAGTCTGC
		Miseq-47_GATGATAA_Unitag1	GATGATAA		GAGCCGTAGCCAGTCTGC
		Miseq-48_ACTGCTCT_Unitag1	ACTGCTCT		GAGCCGTAGCCAGTCTGC
Reverse primers (5' → 3')	Step 1	Unitag2-338R-I			GCCGTGACCGTGACATCG	GCWGCCTCCCGTAGGAGT
		Unitag2-338R-II			GCCGTGACCGTGACATCG	GCWGCCACCCGTAGGTGT
	Step 2	Miseq-1_CTGGATAA_Unitag2	CTGGATAA	TA	GCCGTGACCGTGACATCG
		Miseq-2_ATAAGGTC_Unitag2	ATAAGGTC	TA	GCCGTGACCGTGACATCG
		Miseq-3_AATAAGGA_Unitag2	AATAAGGA		GCCGTGACCGTGACATCG
		Miseq-4_TACTTATC_Unitag2	TACTTATC	A	GCCGTGACCGTGACATCG
		Miseq-5_ATCTCAGT_Unitag2	ATCTCAGT		GCCGTGACCGTGACATCG
		Miseq-6_GTCAACGT_Unitag2	GTCAACGT	A	GCCGTGACCGTGACATCG
		Miseq-7_ATGTTCCA_Unitag2	ATGTTCCA		GCCGTGACCGTGACATCG
		Miseq-8_CGTCTGAG_Unitag2	CGTCTGAG	A	GCCGTGACCGTGACATCG
		Miseq-9_CCAAGTCA_Unitag2	CCAAGTCA		GCCGTGACCGTGACATCG
		Miseq-10_GGAGTATG_Unitag2	GGAGTATG	TA	GCCGTGACCGTGACATCG
		Miseq-11_TGGTTGAC_Unitag2	TGGTTGAC	CTA	GCCGTGACCGTGACATCG
		Miseq-12_GCCTCATC_Unitag2	GCCTCATC	CTA	GCCGTGACCGTGACATCG
		Miseq-13_TTCTGAAC_Unitag2	TTCTGAAC		GCCGTGACCGTGACATCG
		Miseq-14_GAGTTCAT_Unitag2	GAGTTCAT	CTA	GCCGTGACCGTGACATCG
		Miseq-15_CTTCATGG_Unitag2	CTTCATGG	A	GCCGTGACCGTGACATCG
		Miseq-16_TCAGGCGA_Unitag2	TCAGGCGA	A	GCCGTGACCGTGACATCG
		Miseq-17_AGAGATAA_Unitag2	AGAGATAA		GCCGTGACCGTGACATCG
		Miseq-18_GGTCAGAT_Unitag2	GGTCAGAT	CTA	GCCGTGACCGTGACATCG
		Miseq-19_CCGTCTGC_Unitag2	CCGTCTGC	CTA	GCCGTGACCGTGACATCG
		Miseq-20_GGAGCGCA_Unitag2	GGAGCGCA	A	GCCGTGACCGTGACATCG
		Miseq-21_CGACCGCG_Unitag2	CGACCGCG		GCCGTGACCGTGACATCG
		Miseq-22_CGTCCTCC_Unitag2	CGTCCTCC	A	GCCGTGACCGTGACATCG
		Miseq-23_AGTACTGA_Unitag2	AGTACTGA	A	GCCGTGACCGTGACATCG
		Miseq-24_CGCGCCAG_Unitag2	CGCGCCAG	A	GCCGTGACCGTGACATCG
		Miseq-25_TAATACGT_Unitag2	TAATACGT	CTA	GCCGTGACCGTGACATCG
		Miseq-26_TCGTCGCC_Unitag2	TCGTCGCC	CTA	GCCGTGACCGTGACATCG
		Miseq-27_GGCCAGTA_Unitag2	GGCCAGTA	A	GCCGTGACCGTGACATCG
		Miseq-28_CTGAGTTC_Unitag2	CTGAGTTC	CTA	GCCGTGACCGTGACATCG
		Miseq-29_TCTCTACC_Unitag2	TCTCTACC	CTA	GCCGTGACCGTGACATCG
		Miseq-30_CCGAGGCGUnitag2	CCGAGGCG	TA	GCCGTGACCGTGACATCG
		Miseq-31_GAAGCTCG_Unitag2	GAAGCTCG	TA	GCCGTGACCGTGACATCG
		Miseq-32_AAGGTAAG_Unitag2	AAGGTAAG	TA	GCCGTGACCGTGACATCG
		Miseq-33_ATGCGATT_Unitag2	ATGCGATT	TA	GCCGTGACCGTGACATCG
		Miseq-34_AAGATCGT_Unitag2	AAGATCGT	CTA	GCCGTGACCGTGACATCG
		Miseq-35_ATATAGGA_Unitag2	ATATAGGA		GCCGTGACCGTGACATCG
		Miseq-36_TATATTGA_Unitag2	TATATTGA		GCCGTGACCGTGACATCG
		Miseq-37_TCCGACCT_Unitag2	TCCGACCT	CTA	GCCGTGACCGTGACATCG
		Miseq-38_TCCAGCTC_Unitag2	TCCAGCTC	A	GCCGTGACCGTGACATCG
		Miseq-39_GCTTGATG_Unitag2	GCTTGATG	TA	GCCGTGACCGTGACATCG
		Miseq-40_GTAAGAAG_Unitag2	GTAAGAAG	TA	GCCGTGACCGTGACATCG
		Miseq-41_GAACGCTG_Unitag2	GAACGCTG	TA	GCCGTGACCGTGACATCG
		Miseq-42_CTGACCGG_Unitag2	CTGACCGG	A	GCCGTGACCGTGACATCG
		Miseq-43_CATCAGTT_Unitag2	CATCAGTT	CTA	GCCGTGACCGTGACATCG
		Miseq-44_ACCGGAAT_Unitag2	ACCGGAAT	TA	GCCGTGACCGTGACATCG
		Miseq-45_TACCTACT_Unitag2	TACCTACT	TA	GCCGTGACCGTGACATCG
		Miseq-46_TGCCTCTC_Unitag2	TGCCTCTC		GCCGTGACCGTGACATCG
		Miseq-47_GATGATAA_Unitag2	GATGATAA		GCCGTGACCGTGACATCG
		Miseq-48_ACTGCTCT_Unitag2	ACTGCTCT		GCCGTGACCGTGACATCG
(B)
	Sample ID	Forward primer (PCR step 2)	Reverse primer (PCR step 2)	Accession number	Faecal community or growth community	No. of colonies on PAO chip	Medium	Patient	Replicate	Dilution inoculated on PAO chip	Antibiotic added to the medium	Accession number
Library 1	CP.145.1.dil.100.SDD.f	Miseq-42_CTGACCGG_Unitag1	Miseq-42_CTGACCGG_Unitag2		Growth	40	CP	145	1	100	SDD	ERS2582447
	CP.145.2.dil.100.SDD.f	Miseq-43_CATCAGTT_Unitag1	Miseq-43_CATCAGTT_Unitag2		Growth	40	CP	145	2	100	SDD	ERS2582448
	CP.145.1.dil.1.SDD.f	Miseq-44_ACCGGAAT_Unitag1	Miseq-44_ACCGGAAT_Unitag2		Growth	c	CP	145	1	1	SDD	ERS2582449
	CP.145.2.dil.1.SDD.f	Miseq-45_TACCTACT_Unitag1	Miseq-45_TACCTACT_Unitag2		Growth	c	CP	145	2	1	SDD	ERS2582450
	145.1.fm.f	Miseq-46_TGCCTCTC_Unitag1	Miseq-46_TGCCTCTC_Unitag2		Faecal	n/a	n/a	145	n/a	n/a	NAB	ERS2582451
Library 2	210.1.fm.f	Miseq-1_CTGGATAA_Unitag1	Miseq-1_CTGGATAA_Unitag2		Faecal	n/a	n/a	210	1	n/a	NAB	ERS2582453
	CP.210.1.dil.1.NAB.f	Miseq-2_ATAAGGTC_Unitag1	Miseq-2_ATAAGGTC_Unitag2		Growth	c	CP	210	1	1	NAB	ERS2582454
	CP.210.1.dil.10.NAB.f	Miseq-3_AATAAGGA_Unitag1	Miseq-3_AATAAGGA_Unitag2		Growth	c	CP	210	1	10	NAB	ERS2582455
	CP.210.1.dil.100.NAB.f	Miseq-4_TACTTATC_Unitag1	Miseq-4_TACTTATC_Unitag2		Growth	c	CP	210	1	100	NAB	ERS2582456
	CP.148.1.dil.1.NAB.f	Miseq-5_ATCTCAGT_Unitag1	Miseq-5_ATCTCAGT_Unitag2		Growth	c	CP	148	1	1	NAB	ERS2582457
	CP.148.1.dil.10.NAB.f	Miseq-6_GTCAACGT_Unitag1	Miseq-6_GTCAACGT_Unitag2		Growth	c	CP	148	1	10	NAB	ERS2582458
	CP.210.2.dil.10.NAB.f	Miseq-7_ATGTTCCA_Unitag1	Miseq-7_ATGTTCCA_Unitag2		Growth	c	CP	210	2	10	NAB	ERS2582459
	CP.131.1.dil.10.NAB.f	Miseq-8_CGTCTGAG_Unitag1	Miseq-8_CGTCTGAG_Unitag2		Growth	c	CP	131	1	10	NAB	ERS2582460
	CP.210.1.dil.1.SDD.f	Miseq-9_CCAAGTCA_Unitag1	Miseq-9_CCAAGTCA_Unitag2		Growth	c	CP	210	1	1	SDD	ERS2582461
	CP.131.2.dil.10.NAB.f	Miseq-10_GGAGTATG_Unitag1	Miseq-10_GGAGTATG_Unitag2		Growth	c	CP	131	2	10	NAB	ERS2582462
	CP.210.2.dil.1.SDD.f	Miseq-11_TGGTTGAC_Unitag1	Miseq-11_TGGTTGAC_Unitag2		Growth	c	CP	210	2	1	SDD	ERS2582463
	CP.131.1.dil.10.SDD.f	Miseq-12_GCCTCATC_Unitag1	Miseq-12_GCCTCATC_Unitag2		Growth	c	CP	131	1	10	SDD	ERS2582464
	CP.148.1.dil.10.SDD.f	Miseq-13_TTCTGAAC_Unitag1	Miseq-13_TTCTGAAC_Unitag2		Growth	c	CP	148	1	10	SDD	ERS2582465
	CP.210.2.dil.1.NAB.f	Miseq-14_GAGTTCAT_Unitag1	Miseq-14_GAGTTCAT_Unitag2		Growth	c	CP	210	2	1	NAB	ERS2582466
	CP.131.1.dil.100.NAB.f	Miseq-15_CTTCATGG_Unitag1	Miseq-15_CTTCATGG_Unitag2		Growth	c	CP	131	1	100	NAB	ERS2582467
	CP.210.1.dil.100.SDD.f	Miseq-16_TCAGGCGA_Unitag1	Miseq-16_TCAGGCGA_Unitag2		Growth	c	CP	210	1	100	SDD	ERS2582468
	CP.148.1.dil.1.SDD.f	Miseq-17_AGAGATAA_Unitag1	Miseq-17_AGAGATAA_Unitag2		Growth	c	CP	148	1	1	SDD	ERS2582469
	CP.131.1.dil.1.SDD.f	Miseq-18_GGTCAGAT_Unitag1	Miseq-18_GGTCAGAT_Unitag2		Growth	c	CP	131	1	1	SDD	ERS2582470
	CP.131.1.dil.100.SDD.f	Miseq-19_CCGTCTGC_Unitag1	Miseq-19_CCGTCTGC_Unitag2		Growth	c	CP	131	1	100	SDD	ERS2582471
	CP.210.1.dil.10.SDD.f	Miseq-20_GGAGCGCA_Unitag1	Miseq-20_GGAGCGCA_Unitag2		Growth	c	CP	210	1	10	SDD	ERS2582472
	CP.131.1.dil.1.NAB.f	Miseq-21_CGACCGCG_Unitag1	Miseq-21_CGACCGCG_Unitag2		Growth	c	CP	131	1	1	NAB	ERS2582473
	CP.148.1.dil.100.SDD.f	Miseq-22_CGTCCTCC_Unitag1	Miseq-22_CGTCCTCC_Unitag2		Growth	c	CP	148	1	100	SDD	ERS2582474
	CP.210.2.dil.100.NAB.f	Miseq-23_AGTACTGA_Unitag1	Miseq-23_AGTACTGA_Unitag2		Growth	c	CP	210	2	100	NAB	ERS2582475
	148.1.fm.f	Miseq-24_CGCGCCAG_Unitag1	Miseq-24_CGCGCCAG_Unitag2		Faecal	n/a	n/a	148	1	n/a	NAB	ERS2582476
	131.1.fm.f	Miseq-25_TAATACGT_Unitag1	Miseq-25_TAATACGT_Unitag2		Faecal	n/a	n/a	131	1	n/a	NAB	ERS2582477
	202.1.fm.f	Miseq-26_TCGTCGCC_Unitag1	Miseq-26_TCGTCGCC_Unitag2		Faecal	n/a	n/a	202	1	n/a	NAB	ERS2582478
	CP.148.2.dil.1.NAB.f	Miseq-27_GGCCAGTA_Unitag1	Miseq-27_GGCCAGTA_Unitag2		Growth	c	CP	148	2	1	NAB	ERS2582479
	CP.148.2.dil.10.NAB.f	Miseq-28_CTGAGTTC_Unitag1	Miseq-28_CTGAGTTC_Unitag2		Growth	c	CP	148	2	10	NAB	ERS2582480
	CP.131.2.dil.10.SDD.f	Miseq-29_TCTCTACC_Unitag1	Miseq-29_TCTCTACC_Unitag2		Growth	c	CP	131	2	10	SDD	ERS2582481
	CP.148.2.dil.10.SDD.f	Miseq-30_CCGAGGCGUnitag1	Miseq-30_CCGAGGCGUnitag2		Growth	c	CP	148	2	10	SDD	ERS2582482
	CP.131.2.dil.100.NAB.f	Miseq-31_GAAGCTCG_Unitag1	Miseq-31_GAAGCTCG_Unitag2		Growth	c	CP	131	2	100	NAB	ERS2582483
	CP.210.2.dil.100.SDD.f	Miseq-32_AAGGTAAG_Unitag1	Miseq-32_AAGGTAAG_Unitag2		Growth	c	CP	210	2	100	SDD	ERS2582484
	CP.148.2.dil.1.SDD.f	Miseq-33_ATGCGATT_Unitag1	Miseq-33_ATGCGATT_Unitag2		Growth	c	CP	148	2	1	SDD	ERS2582485
	CP.131.2.dil.1.SDD.f	Miseq-34_AAGATCGT_Unitag1	Miseq-34_AAGATCGT_Unitag2		Growth	c	CP	131	2	1	SDD	ERS2582486
	CP.131.2.dil.100.SDD.f	Miseq-35_ATATAGGA_Unitag1	Miseq-35_ATATAGGA_Unitag2		Growth	c	CP	131	2	100	SDD	ERS2582487
	CP.210.2.dil.10.SDD.f	Miseq-36_TATATTGA_Unitag1	Miseq-36_TATATTGA_Unitag2		Growth	c	CP	210	2	10	SDD	ERS2582488
	CP.131.2.dil.1.NAB.f	Miseq-37_TCCGACCT_Unitag1	Miseq-37_TCCGACCT_Unitag2		Growth	c	CP	131	2	1	NAB	ERS2582489
	CP.148.2.dil.100.SDD.f	Miseq-38_TCCAGCTC_Unitag1	Miseq-38_TCCAGCTC_Unitag2		Growth	c	CP	148	2	100	SDD	ERS2582490
	148.2.fm.f	Miseq-39_GCTTGATG_Unitag1	Miseq-39_GCTTGATG_Unitag2		Faecal	n/a	n/a	148	2	n/a	NAB	ERS2582491
	131.2.fm.f	Miseq-40_GTAAGAAG_Unitag1	Miseq-40_GTAAGAAG_Unitag2		Faecal	n/a	n/a	131	2	n/a	NAB	ERS2582492
	202.2.fm.f	Miseq-41_GAACGCTG_Unitag1	Miseq-41_GAACGCTG_Unitag2		Faecal	n/a	n/a	202	2	n/a	NAB	ERS2582493
	210.2.fm.f	Miseq-42_CTGACCGG_Unitag1	Miseq-42_CTGACCGG_Unitag2		Faecal	n/a	n/a	210	2	n/a	NAB	ERS2582494
	CP.145.1.dil.1.NAB.f	Miseq-43_CATCAGTT_Unitag1	Miseq-43_CATCAGTT_Unitag2		Growth	c	CP	145	1	1	NAB	ERS2582495
	CP.145.1.dil.100.NAB.f	Miseq-44_ACCGGAAT_Unitag1	Miseq-44_ACCGGAAT_Unitag2		Growth	58	CP	145	1	100	NAB	ERS2582496
	CP.145.2.dil.1.NAB.f	Miseq-45_TACCTACT_Unitag1	Miseq-45_TACCTACT_Unitag2		Growth	c	CP	145	2	1	NAB	ERS2582497
	CP.145.2.dil.100.NAB.f	Miseq-46_TGCCTCTC_Unitag1	Miseq-46_TGCCTCTC_Unitag2		Growth	58	CP	145	2	100	NAB	ERS2582498
Library 3	GAM.145.1.dil.1.SDD.f	Miseq-1_CTGGATAA_Unitag1	Miseq-1_CTGGATAA_Unitag2		Growth	c	GAM	145	1	1	SDD	ERS2582676
	GAM.145.1.dil.100.SDD.f	Miseq-2_ATAAGGTC_Unitag1	Miseq-2_ATAAGGTC_Unitag2		Growth	34	GAM	145	1	100	SDD	ERS2582677
	GAM.145.1.dil.1.NAB.f	Miseq-3_AATAAGGA_Unitag1	Miseq-3_AATAAGGA_Unitag2		Growth	c	GAM	145	1	1	NAB	ERS2582678
	GAM.145.1.dil.100.NAB.f	Miseq-4_TACTTATC_Unitag1	Miseq-4_TACTTATC_Unitag2		Growth	c	GAM	145	1	100	NAB	ERS2582679
	GAM.145.2.dil.1.NAB.f	Miseq-5_ATCTCAGT_Unitag1	Miseq-5_ATCTCAGT_Unitag2		Growth	c	GAM	145	2	1	NAB	ERS2582680
	GAM.145.2.dil.100.NAB.f	Miseq-6_GTCAACGT_Unitag1	Miseq-6_GTCAACGT_Unitag2		Growth	c	GAM	145	2	100	NAB	ERS2582681
	GAM.145.2.dil.1.SDD.f	Miseq-7_ATGTTCCA_Unitag1	Miseq-7_ATGTTCCA_Unitag2		Growth	c	GAM	145	2	1	SDD	ERS2582682
	GAM.145.2.dil.100.SDD.f	Miseq-8_CGTCTGAG_Unitag1	Miseq-8_CGTCTGAG_Unitag2		Growth	40	GAM	145	2	100	SDD	ERS2582683
	GAM.210.1.dil.1.NAB.f	Miseq-9_CCAAGTCA_Unitag1	Miseq-9_CCAAGTCA_Unitag2		Growth	c	GAM	210	1	1	NAB	ERS2582684
	GAM.210.1.dil.10.NAB.f	Miseq-10_GGAGTATG_Unitag1	Miseq-10_GGAGTATG_Unitag2		Growth	c	GAM	210	1	10	NAB	ERS2582685
	GAM.210.1.dil.100.NAB.f	Miseq-11_TGGTTGAC_Unitag1	Miseq-11_TGGTTGAC_Unitag2		Growth	c	GAM	210	1	100	NAB	ERS2582686
	GAM.210.2.dil.1.NAB.f	Miseq-12_GCCTCATC_Unitag1	Miseq-12_GCCTCATC_Unitag2		Growth	c	GAM	210	2	1	NAB	ERS2582687
	GAM.210.2.dil.10.NAB.f	Miseq-13_TTCTGAAC_Unitag1	Miseq-13_TTCTGAAC_Unitag2		Growth	c	GAM	210	2	10	NAB	ERS2582688
	GAM.210.2.dil.100.NAB.f	Miseq-14_GAGTTCAT_Unitag1	Miseq-14_GAGTTCAT_Unitag2		Growth	c	GAM	210	2	100	NAB	ERS2582689
	GAM.210.1.dil.1.SDD.f	Miseq-15_CTTCATGG_Unitag1	Miseq-15_CTTCATGG_Unitag2		Growth	c	GAM	210	1	1	SDD	ERS2582690
	GAM.210.1.dil.10.SDD.f	Miseq-16_TCAGGCGA_Unitag1	Miseq-16_TCAGGCGA_Unitag2		Growth	c	GAM	210	1	10	SDD	ERS2582691
	GAM.210.1.dil.100.SDD.f	Miseq-17_AGAGATAA_Unitag1	Miseq-17_AGAGATAA_Unitag2		Growth	c	GAM	210	1	100	SDD	ERS2582692
	GAM.210.2.dil.1.SDD.f	Miseq-18_GGTCAGAT_Unitag1	Miseq-18_GGTCAGAT_Unitag2		Growth	c	GAM	210	2	1	SDD	ERS2582693
	GAM.210.2.dil.10.SDD.f	Miseq-19_CCGTCTGC_Unitag1	Miseq-19_CCGTCTGC_Unitag2		Growth	c	GAM	210	2	10	SDD	ERS2582694
	GAM.210.2.dil.100.SDD.f	Miseq-20_GGAGCGCA_Unitag1	Miseq-20_GGAGCGCA_Unitag2		Growth	c	GAM	210	2	100	SDD	ERS2582695
	GAM.131.1.dil.1.NAB.f	Miseq-21_CGACCGCG_Unitag1	Miseq-21_CGACCGCG_Unitag2		Growth	c	GAM	131	1	1	NAB	ERS2582696
	GAM.131.2.dil.1.NAB.f	Miseq-22_CGTCCTCC_Unitag1	Miseq-22_CGTCCTCC_Unitag2		Growth	c	GAM	131	2	1	NAB	ERS2582697
	GAM.131.2.dil.10.NAB.f	Miseq-23_AGTACTGA_Unitag1	Miseq-23_AGTACTGA_Unitag2		Growth	c	GAM	131	2	10	NAB	ERS2582698
	GAM.131.2.dil.100.NAB.f	Miseq-24_CGCGCCAG_Unitag1	Miseq-24_CGCGCCAG_Unitag2		Growth	c	GAM	131	2	100	NAB	ERS2582699
	GAM.131.1.dil.1.SDD.f	Miseq-25_TAATACGT_Unitag1	Miseq-25_TAATACGT_Unitag2		Growth	c	GAM	131	1	1	SDD	ERS2582700
	GAM.131.1.dil.10.SDD.f	Miseq-26_TCGTCGCC_Unitag1	Miseq-26_TCGTCGCC_Unitag2		Growth	c	GAM	131	1	10	SDD	ERS2582701
	GAM.131.1.dil.100.SDD.f	Miseq-27_GGCCAGTA_Unitag1	Miseq-27_GGCCAGTA_Unitag2		Growth	c	GAM	131	1	100	SDD	ERS2582702
	GAM.131.2.dil.1.SDD.f	Miseq-28_CTGAGTTC_Unitag1	Miseq-28_CTGAGTTC_Unitag2		Growth	c	GAM	131	2	1	SDD	ERS2582703
	GAM.131.2.dil.10.SDD.f	Miseq-29_TCTCTACC_Unitag1	Miseq-29_TCTCTACC_Unitag2		Growth	c	GAM	131	2	10	SDD	ERS2582704
	GAM.131.2.dil.100.SDD.f	Miseq-30_CCGAGGCGUnitag1	Miseq-30_CCGAGGCGUnitag2		Growth	c	GAM	131	2	100	SDD	ERS2582705
	GAM.148.1.dil.1.NAB.f	Miseq-31_GAAGCTCG_Unitag1	Miseq-31_GAAGCTCG_Unitag2		Growth	c	GAM	148	1	1	NAB	ERS2582706
	GAM.148.1.dil.10.NAB.f	Miseq-32_AAGGTAAG_Unitag1	Miseq-32_AAGGTAAG_Unitag2		Growth	c	GAM	148	1	10	NAB	ERS2582707
	GAM.148.1.dil.100.NAB.f	Miseq-33_ATGCGATT_Unitag1	Miseq-33_ATGCGATT_Unitag2		Growth	c	GAM	148	1	100	NAB	ERS2582708
	GAM.148.2.dil.1.NAB.f	Miseq-34_AAGATCGT_Unitag1	Miseq-34_AAGATCGT_Unitag2		Growth	c	GAM	148	2	1	NAB	ERS2582709
	GAM.148.2.dil.10.NAB.f	Miseq-35_ATATAGGA_Unitag1	Miseq-35_ATATAGGA_Unitag2		Growth	c	GAM	148	2	10	NAB	ERS2582710
	GAM.148.2.dil.100.NAB.f	Miseq-36_TATATTGA_Unitag1	Miseq-36_TATATTGA_Unitag2		Growth	c	GAM	148	2	100	NAB	ERS2582711
	GAM.148.1.dil.1.SDD.f	Miseq-37_TCCGACCT_Unitag1	Miseq-37_TCCGACCT_Unitag2		Growth	c	GAM	148	1	1	SDD	ERS2582712
	GAM.148.1.dil.10.SDD.f	Miseq-38_TCCAGCTC_Unitag1	Miseq-38_TCCAGCTC_Unitag2		Growth	c	GAM	148	1	10	SDD	ERS2582713
	GAM.148.1.dil.100.SDD.f	Miseq-39_GCTTGATG_Unitag1	Miseq-39_GCTTGATG_Unitag2		Growth	c	GAM	148	1	100	SDD	ERS2582714
	GAM.148.2.dil.1.SDD.f	Miseq-40_GTAAGAAG_Unitag1	Miseq-40_GTAAGAAG_Unitag2		Growth	c	GAM	148	2	1	SDD	ERS2582715
	GAM.148.2.dil.10.SDD.f	Miseq-41_GAACGCTG_Unitag1	Miseq-41_GAACGCTG_Unitag2		Growth	c	GAM	148	2	10	SDD	ERS2582716
	GAM.148.2.dil.100.SDD.f	Miseq-42_CTGACCGG_Unitag1	Miseq-42_CTGACCGG_Unitag2		Growth	c	GAM	148	2	100	SDD	ERS2582717
	GAM.145.1.dil.10.SDD.f	Miseq-43_CATCAGTT_Unitag1	Miseq-43_CATCAGTT_Unitag2		Growth	c	GAM	145	1	10	SDD	ERS2582718
	GAM.145.2.dil.10.SDD.f	Miseq-44_ACCGGAAT_Unitag1	Miseq-44_ACCGGAAT_Unitag2		Growth	c	GAM	145	2	10	SDD	ERS2582719
	GAM.241.1.dil.1.NAB.f	Miseq-45_TACCTACT_Unitag1	Miseq-45_TACCTACT_Unitag2		Growth	c	GAM	241	1	1	NAB	ERS2582720
Library 4	GAM.241.1.dil.100.NAB.f	Miseq-1_CTGGATAA_Unitag1	Miseq-1_CTGGATAA_Unitag2		Growth	c	GAM	241	1	100	NAB	ERS2582721.
	GAM.241.2.dil.1.NAB.f	Miseq-2_ATAAGGTC_Unitag1	Miseq-2_ATAAGGTC_Unitag2		Growth	c	GAM	241	2	1	NAB	ERS2582722.
	GAM.241.2.dil.100.NAB.f	Miseq-3_AATAAGGA_Unitag1	Miseq-3_AATAAGGA_Unitag2		Growth	c	GAM	241	2	100	NAB	ERS2582723.
	GAM.241.1.dil.1.SDD.f	Miseq-4_TACTTATC_Unitag1	Miseq-4_TACTTATC_Unitag2		Growth	c	GAM	241	1	1	SDD	ERS2582724.
	GAM.241.1.dil.100.SDD.f	Miseq-5_ATCTCAGT_Unitag1	Miseq-5_ATCTCAGT_Unitag2		Growth	c	GAM	241	1	100	SDD	ERS2582725.
	GAM.241.2.dil.1.SDD.f	Miseq-6_GTCAACGT_Unitag1	Miseq-6_GTCAACGT_Unitag2		Growth	c	GAM	241	2	1	SDD	ERS2582726.
	GAM.241.2.dil.100.SDD.f	Miseq-7_ATGTTCCA_Unitag1	Miseq-7_ATGTTCCA_Unitag2		Growth	c	GAM	241	2	100	SDD	ERS2582727.
	GAM.188.1.dil.1.NAB.f	Miseq-8_CGTCTGAG_Unitag1	Miseq-8_CGTCTGAG_Unitag2		Growth	c	GAM	188	1	1	NAB	ERS2582728.
	GAM.188.1.dil.100.NAB.f	Miseq-9_CCAAGTCA_Unitag1	Miseq-9_CCAAGTCA_Unitag2		Growth	c	GAM	188	1	100	NAB	ERS2582729.
	GAM.188.2.dil.1.NAB.f	Miseq-10_GGAGTATG_Unitag1	Miseq-10_GGAGTATG_Unitag2		Growth	c	GAM	188	2	1	NAB	ERS2582730.
	GAM.188.2.dil.100.NAB.f	Miseq-11_TGGTTGAC_Unitag1	Miseq-11_TGGTTGAC_Unitag2		Growth	c	GAM	188	2	100	NAB	ERS2582731.
	GAM.188.1.dil.1.SDD.f	Miseq-12_GCCTCATC_Unitag1	Miseq-12_GCCTCATC_Unitag2		Growth	c	GAM	188	1	1	SDD	ERS2582732.
	GAM.188.1.dil.100.SDD.f	Miseq-13_TTCTGAAC_Unitag1	Miseq-13_TTCTGAAC_Unitag2		Growth	16	GAM	188	1	100	SDD	ERS2582733.
	GAM.188.2.dil.1.SDD.f	Miseq-14_GAGTTCAT_Unitag1	Miseq-14_GAGTTCAT_Unitag2		Growth	c	GAM	188	2	1	SDD	ERS2582734.
	GAM.188.2.dil.100.SDD.f	Miseq-15_CTTCATGG_Unitag1	Miseq-15_CTTCATGG_Unitag2		Growth	12	GAM	188	2	100	SDD	ERS2582735.
	GAM.202.1.dil.1.NAB.f	Miseq-16_TCAGGCGA_Unitag1	Miseq-16_TCAGGCGA_Unitag2		Growth	c	GAM	202	1	1	NAB	ERS2582736.
	GAM.202.1.dil.10.NAB.f	Miseq-17_AGAGATAA_Unitag1	Miseq-17_AGAGATAA_Unitag2		Growth	c	GAM	202	1	10	NAB	ERS2582737.
	GAM.202.1.dil.100.NAB.f	Miseq-18_GGTCAGAT_Unitag1	Miseq-18_GGTCAGAT_Unitag2		Growth	17	GAM	202	1	100	NAB	ERS2582738.
	GAM.202.2.dil.1.NAB.f	Miseq-19_CCGTCTGC_Unitag1	Miseq-19_CCGTCTGC_Unitag2		Growth	c	GAM	202	2	1	NAB	ERS2582739.
	GAM.202.2.dil.10.NAB.f	Miseq-20_GGAGCGCA_Unitag1	Miseq-20_GGAGCGCA_Unitag2		Growth	c	GAM	202	2	10	NAB	ERS2582740.
	GAM.202.2.dil.100.NAB.f	Miseq-21_CGACCGCG_Unitag1	Miseq-21_CGACCGCG_Unitag2		Growth	10	GAM	202	2	100	NAB	ERS2582741.
	GAM.202.1.dil.1.SDD.f	Miseq-22_CGTCCTCC_Unitag1	Miseq-22_CGTCCTCC_Unitag2		Growth	33	GAM	202	1	1	SDD	ERS2582742.
	GAM.202.2.dil.10.SDD.f	Miseq-23_AGTACTGA_Unitag1	Miseq-23_AGTACTGA_Unitag2		Growth	3	GAM	202	2	10	SDD	ERS2582743.
	GAM.256.1.dil.1.NAB.f	Miseq-24_CGCGCCAG_Unitag1	Miseq-24_CGCGCCAG_Unitag2		Growth	c	GAM	256	1	1	NAB	ERS2582744.
	GAM.256.1.dil.100.NAB.f	Miseq-25_TAATACGT_Unitag1	Miseq-25_TAATACGT_Unitag2		Growth	c	GAM	256	1	100	NAB	ERS2582745.
	GAM.256.2.dil.1.NAB.f	Miseq-26_TCGTCGCC_Unitag1	Miseq-26_TCGTCGCC_Unitag2		Growth	c	GAM	256	2	1	NAB	ERS2582746.
	GAM.256.2.dil.100.NAB.f	Miseq-27_GGCCAGTA_Unitag1	Miseq-27_GGCCAGTA_Unitag2		Growth	c	GAM	256	2	100	NAB	ERS2582747.
	GAM.256.1.dil.1.SDD.f	Miseq-28_CTGAGTTC_Unitag1	Miseq-28_CTGAGTTC_Unitag2		Growth	c	GAM	256	1	1	SDD	ERS2582748.
	GAM.256.2.dil.1.SDD.f	Miseq-29_TCTCTACC_Unitag1	Miseq-29_TCTCTACC_Unitag2		Growth	c	GAM	256	2	1	SDD	ERS2582749.
	GAM.238.1.dil.1.NAB.f	Miseq-30_CCGAGGCGUnitag1	Miseq-30_CCGAGGCGUnitag2		Growth	c	GAM	238	1	1	NAB	ERS2582750.
	GAM.238.1.dil.100.NAB.f	Miseq-31_GAAGCTCG_Unitag1	Miseq-31_GAAGCTCG_Unitag2		Growth	c	GAM	238	1	100	NAB	ERS2582751.
	GAM.238.2.dil.1.NAB.f	Miseq-32_AAGGTAAG_Unitag1	Miseq-32_AAGGTAAG_Unitag2		Growth	c	GAM	238	2	1	NAB	ERS2582752.
	GAM.238.2.dil.100.NAB.f	Miseq-33_ATGCGATT_Unitag1	Miseq-33_ATGCGATT_Unitag2		Growth	c	GAM	238	2	100	NAB	ERS2582753.
	GAM.238.1.dil.100.SDD.f	Miseq-34_AAGATCGT_Unitag1	Miseq-34_AAGATCGT_Unitag2		Growth	c	GAM	238	1	100	SDD	ERS2582754.
	GAM.238.2.dil.1.SDD.f	Miseq-35_ATATAGGA_Unitag1	Miseq-35_ATATAGGA_Unitag2		Growth	c	GAM	238	2	1	SDD	ERS2582755.
	GAM.238.2.dil.100.SDD.f	Miseq-36_TATATTGA_Unitag1	Miseq-36_TATATTGA_Unitag2		Growth	c	GAM	238	2	100	SDD	ERS2582756.
	GAM.239.1.dil.1.NAB.f	Miseq-37_TCCGACCT_Unitag1	Miseq-37_TCCGACCT_Unitag2		Growth	c	GAM	239	1	1	NAB	ERS2582757.
	GAM.239.1.dil.100.NAB.f	Miseq-38_TCCAGCTC_Unitag1	Miseq-38_TCCAGCTC_Unitag2		Growth	c	GAM	239	1	100	NAB	ERS2582758.
	GAM.239.2.dil.1.NAB.f	Miseq-39_GCTTGATG_Unitag1	Miseq-39_GCTTGATG_Unitag2		Growth	c	GAM	239	2	1	NAB	ERS2582759.
	GAM.239.2.dil.100.NAB.f	Miseq-40_GTAAGAAG_Unitag1	Miseq-40_GTAAGAAG_Unitag2		Growth	c	GAM	239	2	100	NAB	ERS2582760.
	GAM.239.1.dil.1.SDD.f	Miseq-41_GAACGCTG_Unitag1	Miseq-41_GAACGCTG_Unitag2		Growth	c	GAM	239	1	1	SDD	ERS2582761.
	GAM.239.1.dil.100.SDD.f	Miseq-42_CTGACCGG_Unitag1	Miseq-42_CTGACCGG_Unitag2		Growth	c	GAM	239	1	100	SDD	ERS2582762.
	GAM.239.2.dil.1.SDD.f	Miseq-43_CATCAGTT_Unitag1	Miseq-43_CATCAGTT_Unitag2		Growth	c	GAM	239	2	1	SDD	ERS2582763.
	GAM.239.2.dil.100.SDD.f	Miseq-44_ACCGGAAT_Unitag1	Miseq-44_ACCGGAAT_Unitag2		Growth	c	GAM	239	2	100	SDD	ERS2582764.
	GAM.142.1.dil.1.NAB.f	Miseq-45_TACCTACT_Unitag1	Miseq-45_TACCTACT_Unitag2		Growth	c	GAM	142	1	1	NAB	ERS2582765.
	GAM.142.1.dil.100.NAB.f	Miseq-46_TGCCTCTC_Unitag1	Miseq-46_TGCCTCTC_Unitag2		Growth	c	GAM	142	1	100	NAB	ERS2582766.
Library 5	GAM.142.2.dil.1.NAB.f	Miseq-1_CTGGATAA_Unitag1	Miseq-1_CTGGATAA_Unitag2		Growth	c	GAM	142	2	1	NAB	ERS2582781
	GAM.142.2.dil.100.NAB.f	Miseq-2_ATAAGGTC_Unitag1	Miseq-2_ATAAGGTC_Unitag2		Growth	c	GAM	142	2	100	NAB	ERS2582782
	GAM.142.1.dil.1.SDD.f	Miseq-3_AATAAGGA_Unitag1	Miseq-3_AATAAGGA_Unitag2		Growth	c	GAM	142	1	1	SDD	ERS2582783
	GAM.142.1.dil.100.SDD.f	Miseq-4_TACTTATC_Unitag1	Miseq-4_TACTTATC_Unitag2		Growth	6	GAM	142	1	100	SDD	ERS2582784
	GAM.142.2.dil.1.SDD.f	Miseq-5_ATCTCAGT_Unitag1	Miseq-5_ATCTCAGT_Unitag2		Growth	c	GAM	142	2	1	SDD	ERS2582785
	GAM.201.1.dil.1.NAB.f	Miseq-6_GTCAACGT_Unitag1	Miseq-6_GTCAACGT_Unitag2		Growth	c	GAM	201	1	1	NAB	ERS2582786
	GAM.201.1.dil.100.NAB.f	Miseq-7_ATGTTCCA_Unitag1	Miseq-7_ATGTTCCA_Unitag2		Growth	c	GAM	201	1	100	NAB	ERS2582787
	GAM.201.2.dil.1.NAB.f	Miseq-8_CGTCTGAG_Unitag1	Miseq-8_CGTCTGAG_Unitag2		Growth	c	GAM	201	2	1	NAB	ERS2582788
	GAM.201.2.dil.100.NAB.f	Miseq-9_CCAAGTCA_Unitag1	Miseq-9_CCAAGTCA_Unitag2		Growth	c	GAM	201	2	100	NAB	ERS2582789
	GAM.201.1.dil.1.SDD.f	Miseq-10_GGAGTATG_Unitag1	Miseq-10_GGAGTATG_Unitag2		Growth	c	GAM	201	1	1	SDD	ERS2582790
	GAM.201.1.dil.100.SDD.f	Miseq-11_TGGTTGAC_Unitag1	Miseq-11_TGGTTGAC_Unitag2		Growth	c	GAM	201	1	100	SDD	ERS2582791
	GAM.201.2.dil.1.SDD.f	Miseq-12_GCCTCATC_Unitag1	Miseq-12_GCCTCATC_Unitag2		Growth	c	GAM	201	2	1	SDD	ERS2582792
	GAM.201.2.dil.100.SDD.f	Miseq-13_TTCTGAAC_Unitag1	Miseq-13_TTCTGAAC_Unitag2		Growth	c	GAM	201	2	100	SDD	ERS2582793
	GAM.288.1.dil.1.NAB.f	Miseq-14_GAGTTCAT_Unitag1	Miseq-14_GAGTTCAT_Unitag2		Growth	c	GAM	288	1	1	NAB	ERS2582794
	GAM.288.1.dil.100.NAB.f	Miseq-15_CTTCATGG_Unitag1	Miseq-15_CTTCATGG_Unitag2		Growth	c	GAM	288	1	100	NAB	ERS2582795
	GAM.288.2.dil.1.NAB.f	Miseq-16_TCAGGCGA_Unitag1	Miseq-16_TCAGGCGA_Unitag2		Growth	c	GAM	288	2	1	NAB	ERS2582796
	GAM.288.2.dil.100.NAB.f	Miseq-17_AGAGATAA_Unitag1	Miseq-17_AGAGATAA_Unitag2		Growth	c	GAM	288	2	100	NAB	ERS2582797
	GAM.288.1.dil.1.SDD.f	Miseq-18_GGTCAGAT_Unitag1	Miseq-18_GGTCAGAT_Unitag2		Growth	c	GAM	288	1	1	SDD	ERS2582798
	GAM.288.1.dil.100.SDD.f	Miseq-19_CCGTCTGC_Unitag1	Miseq-19_CCGTCTGC_Unitag2		Growth	c	GAM	288	1	100	SDD	ERS2582799
	GAM.288.2.dil.1.SDD.f	Miseq-20_GGAGCGCA_Unitag1	Miseq-20_GGAGCGCA_Unitag2		Growth	c	GAM	288	2	1	SDD	ERS2582800
	GAM.288.2.dil.100.SDD.f	Miseq-21_CGACCGCG_Unitag1	Miseq-21_CGACCGCG_Unitag2		Growth	c	GAM	288	2	100	SDD	ERS2582801
	GAM.213.1.dil.1.NAB.f	Miseq-22_CGTCCTCC_Unitag1	Miseq-22_CGTCCTCC_Unitag2		Growth	c	GAM	213	1	1	NAB	ERS2582802
	GAM.213.1.dil.100.NAB.f	Miseq-23_AGTACTGA_Unitag1	Miseq-23_AGTACTGA_Unitag2		Growth	c	GAM	213	1	100	NAB	ERS2582803
	GAM.213.2.dil.1.NAB.f	Miseq-24_CGCGCCAG_Unitag1	Miseq-24_CGCGCCAG_Unitag2		Growth	c	GAM	213	2	1	NAB	ERS2582804
	GAM.213.2.dil.100.NAB.f	Miseq-25_TAATACGT_Unitag1	Miseq-25_TAATACGT_Unitag2		Growth	c	GAM	213	2	100	NAB	ERS2582805
	GAM.213.1.dil.1.SDD.f	Miseq-26_TCGTCGCC_Unitag1	Miseq-26_TCGTCGCC_Unitag2		Growth	c	GAM	213	1	1	SDD	ERS2582806
	GAM.213.1.dil.100.SDD.f	Miseq-27_GGCCAGTA_Unitag1	Miseq-27_GGCCAGTA_Unitag2		Growth	c	GAM	213	1	100	SDD	ERS2582807
	GAM.213.2.dil.1.SDD.f	Miseq-28_CTGAGTTC_Unitag1	Miseq-28_CTGAGTTC_Unitag2		Growth	c	GAM	213	2	1	SDD	ERS2582808
	GAM.213.2.dil.100.SDD.f	Miseq-29_TCTCTACC_Unitag1	Miseq-29_TCTCTACC_Unitag2		Growth	c	GAM	213	2	100	SDD	ERS2582809
	GAM.160.1.dil.1.NAB.f	Miseq-30_CCGAGGCGUnitag1	Miseq-30_CCGAGGCGUnitag2		Growth	c	GAM	160	1	1	NAB	ERS2582810
	GAM.160.1.dil.100.NAB.f	Miseq-31_GAAGCTCG_Unitag1	Miseq-31_GAAGCTCG_Unitag2		Growth	c	GAM	160	1	100	NAB	ERS2582811
	GAM.160.2.dil.1.NAB.f	Miseq-32_AAGGTAAG_Unitag1	Miseq-32_AAGGTAAG_Unitag2		Growth	c	GAM	160	2	1	NAB	ERS2582812
	GAM.160.2.dil.100.NAB.f	Miseq-33_ATGCGATT_Unitag1	Miseq-33_ATGCGATT_Unitag2		Growth	c	GAM	160	2	100	NAB	ERS2582813
	GAM.160.1.dil.1.SDD.f	Miseq-34_AAGATCGT_Unitag1	Miseq-34_AAGATCGT_Unitag2		Growth	42	GAM	160	1	1	SDD	ERS2582814
	GAM.160.2.dil.1.SDD.f	Miseq-35_ATATAGGA_Unitag1	Miseq-35_ATATAGGA_Unitag2		Growth	55	GAM	160	2	1	SDD	ERS2582815
	GAM.172.1.dil.1.NAB.f	Miseq-36_TATATTGA_Unitag1	Miseq-36_TATATTGA_Unitag2		Growth	c	GAM	172	1	1	NAB	ERS2582816
	GAM.172.1.dil.10.NAB.f	Miseq-37_TCCGACCT_Unitag1	Miseq-37_TCCGACCT_Unitag2		Growth	c	GAM	172	1	10	NAB	ERS2582817
	GAM.172.1.dil.100.NAB.f	Miseq-38_TCCAGCTC_Unitag1	Miseq-38_TCCAGCTC_Unitag2		Growth	c	GAM	172	1	100	NAB	ERS2582818
	GAM.198.2.dil.1.NAB.f	Miseq-39_GCTTGATG_Unitag1	Miseq-39_GCTTGATG_Unitag2		Growth	c	GAM	198	2	1	NAB	ERS2582819
	GAM.198.2.dil.10.NAB.f	Miseq-40_GTAAGAAG_Unitag1	Miseq-40_GTAAGAAG_Unitag2		Growth	120	GAM	198	2	10	NAB	ERS2582820
	GAM.198.2.dil.100.NAB.f	Miseq-41_GAACGCTG_Unitag1	Miseq-41_GAACGCTG_Unitag2		Growth	27	GAM	198	2	100	NAB	ERS2582821
	GAM.198.1.dil.1.SDD.f	Miseq-42_CTGACCGG_Unitag1	Miseq-42_CTGACCGG_Unitag2		Growth	5	GAM	198	1	1	SDD	ERS2582822
	GAM.198.2.dil.1.SDD.f	Miseq-43_CATCAGTT_Unitag1	Miseq-43_CATCAGTT_Unitag2		Growth	12	GAM	198	2	1	SDD	ERS2582823
	GAM.236.1.dil.1.NAB.f	Miseq-44_ACCGGAAT_Unitag1	Miseq-44_ACCGGAAT_Unitag2		Growth	c	GAM	236	1	1	NAB	ERS2582824
	GAM.236.1.dil.100.NAB.f	Miseq-45_TACCTACT_Unitag1	Miseq-45_TACCTACT_Unitag2		Growth	c	GAM	236	1	100	NAB	ERS2582825
	GAM.236.2.dil.1.NAB.f	Miseq-46_TGCCTCTC_Unitag1	Miseq-46_TGCCTCTC_Unitag2		Growth	c	GAM	236	2	1	NAB	ERS2582826
Library 6	GAM.236.2.dil.100.NAB.f	Miseq-1_CTGGATAA_Unitag1	Miseq-1_CTGGATAA_Unitag2		Growth	c	GAM	236	2	100	NAB	ERS2583035
	GAM.236.1.dil.1.SDD.f	Miseq-2_ATAAGGTC_Unitag1	Miseq-2_ATAAGGTC_Unitag2		Growth	c	GAM	236	1	1	SDD	ERS2583036
	GAM.236.1.dil.100.SDD.f	Miseq-3_AATAAGGA_Unitag1	Miseq-3_AATAAGGA_Unitag2		Growth	c	GAM	236	1	100	SDD	ERS2583037
	GAM.236.2.dil.1.SDD.f	Miseq-4_TACTTATC_Unitag1	Miseq-4_TACTTATC_Unitag2		Growth	c	GAM	236	2	1	SDD	ERS2583038
	GAM.172.2.dil.100.NAB.f	Miseq-5_ATCTCAGT_Unitag1	Miseq-5_ATCTCAGT_Unitag2		Growth	c	GAM	172	2	100	NAB	ERS2583039
	GAM.172.1.dil.100.SDD.f	Miseq-6_GTCAACGT_Unitag1	Miseq-6_GTCAACGT_Unitag2		Growth	c	GAM	172	1	100	SDD	ERS2583040
	GAM.172.1.dil.1.SDD.f	Miseq-7_ATGTTCCA_Unitag1	Miseq-7_ATGTTCCA_Unitag2		Growth	c	GAM	172	1	1	SDD	ERS2583041
	GAM.172.2.dil.1.SDD.f	Miseq-8_CGTCTGAG_Unitag1	Miseq-8_CGTCTGAG_Unitag2		Growth	c	GAM	172	2	1	SDD	ERS2583042
	GAM.172.2.dil.100.SDD.f	Miseq-9_CCAAGTCA_Unitag1	Miseq-9_CCAAGTCA_Unitag2		Growth	12	GAM	172	2	100	SDD	ERS2583043
	GAM.209.1.dil.1.NAB.f	Miseq-10_GGAGTATG_Unitag1	Miseq-10_GGAGTATG_Unitag2		Growth	c	GAM	209	1	1	NAB	ERS2583044
	GAM.209.1.dil.100.NAB.f	Miseq-11_TGGTTGAC_Unitag1	Miseq-11_TGGTTGAC_Unitag2		Growth	c	GAM	209	1	100	NAB	ERS2583045
	GAM.209.2.dil.1.NAB.f	Miseq-12_GCCTCATC_Unitag1	Miseq-12_GCCTCATC_Unitag2		Growth	c	GAM	209	2	1	NAB	ERS2583046
	GAM.209.2.dil.100.NAB.f	Miseq-13_TTCTGAAC_Unitag1	Miseq-13_TTCTGAAC_Unitag2		Growth	c	GAM	209	2	100	NAB	ERS2583047
	GAM.198.1.dil.1.NAB.f	Miseq-14_GAGTTCAT_Unitag1	Miseq-14_GAGTTCAT_Unitag2		Growth	c	GAM	198	1	1	NAB	ERS2583048
	GAM.198.1.dil.10.NAB.f	Miseq-15_CTTCATGG_Unitag1	Miseq-15_CTTCATGG_Unitag2		Growth	110	GAM	198	1	10	NAB	ERS2583049
	GAM.198.1.dil.100.NAB.f	Miseq-16_TCAGGCGA_Unitag1	Miseq-16_TCAGGCGA_Unitag2		Growth	20	GAM	198	1	100	NAB	ERS2583050
	GAM.236.2.dil.100.SDD.f	Miseq-17_AGAGATAA_Unitag1	Miseq-17_AGAGATAA_Unitag2		Growth	c	GAM	236	2	100	SDD	ERS2583051
	GAM.266.1.dil.1.NAB.f	Miseq-18_GGTCAGAT_Unitag1	Miseq-18_GGTCAGAT_Unitag2		Growth	c	GAM	266	1	1	NAB	ERS2583052
	GAM.266.1.dil.100.NAB.f	Miseq-19_CCGTCTGC_Unitag1	Miseq-19_CCGTCTGC_Unitag2		Growth	c	GAM	266	1	100	NAB	ERS2583053
	GAM.266.2.dil.1.NAB.f	Miseq-20_GGAGCGCA_Unitag1	Miseq-20_GGAGCGCA_Unitag2		Growth	c	GAM	266	2	1	NAB	ERS2583054
	GAM.266.2.dil.100.NAB.f	Miseq-21_CGACCGCG_Unitag1	Miseq-21_CGACCGCG_Unitag2		Growth	c	GAM	266	2	100	NAB	ERS2583055
	GAM.266.1.dil.1.SDD.f	Miseq-22_CGTCCTCC_Unitag1	Miseq-22_CGTCCTCC_Unitag2		Growth	c	GAM	266	1	1	SDD	ERS2583056
	GAM.266.1.dil.10.SDD.f	Miseq-23_AGTACTGA_Unitag1	Miseq-23_AGTACTGA_Unitag2		Growth	140	GAM	266	1	10	SDD	ERS2583057
	GAM.266.1.dil.100.SDD.f	Miseq-24_CGCGCCAG_Unitag1	Miseq-24_CGCGCCAG_Unitag2		Growth	41	GAM	266	1	100	SDD	ERS2583058
	GAM.266.2.dil.1.SDD.f	Miseq-25_TAATACGT_Unitag1	Miseq-25_TAATACGT_Unitag2		Growth	c	GAM	266	2	1	SDD	ERS2583059
	GAM.266.2.dil.10.SDD.f	Miseq-26_TCGTCGCC_Unitag1	Miseq-26_TCGTCGCC_Unitag2		Growth	110	GAM	266	2	10	SDD	ERS2583060
	GAM.266.2.dil.100.SDD.f	Miseq-27_GGCCAGTA_Unitag1	Miseq-27_GGCCAGTA_Unitag2		Growth	52	GAM	266	2	100	SDD	ERS2583061
	GAM.172.2.dil.1.NAB.f	Miseq-28_CTGAGTTC_Unitag1	Miseq-28_CTGAGTTC_Unitag2		Growth	c	GAM	172	2	1	NAB	ERS2583062
	GAM.188.1.dil.10.NAB.f	Miseq-29_TCTCTACC_Unitag1	Miseq-29_TCTCTACC_Unitag2		Growth	c	GAM	188	1	10	NAB	ERS2583063
	GAM.188.2.dil.10.NAB.f	Miseq-30_CCGAGGCGUnitag1	Miseq-30_CCGAGGCGUnitag2		Growth	c	GAM	188	2	10	NAB	ERS2583064
	GAM.188.1.dil.10.SDD.f	Miseq-31_GAAGCTCG_Unitag1	Miseq-31_GAAGCTCG_Unitag2		Growth	c	GAM	188	1	10	SDD	ERS2583065
	GAM.188.2.dil.10.SDD.f	Miseq-32_AAGGTAAG_Unitag1	Miseq-32_AAGGTAAG_Unitag2		Growth	c	GAM	188	2	10	SDD	ERS2583066
	GAM.142.1.dil.10.SDD.f	Miseq-33_ATGCGATT_Unitag1	Miseq-33_ATGCGATT_Unitag2		Growth	c	GAM	142	1	10	SDD	ERS2583067
	GAM.142.2.dil.10.SDD.f	Miseq-34_AAGATCGT_Unitag1	Miseq-34_AAGATCGT_Unitag2		Growth	35	GAM	142	2	10	SDD	ERS2583068
	GAM.202.2.dil.1.SDD.f	Miseq-35_ATATAGGA_Unitag1	Miseq-35_ATATAGGA_Unitag2		Growth	8	GAM	202	2	1	SDD	ERS2583069
	GAM.238.1.dil.1.SDD.f	Miseq-36_TATATTGA_Unitag1	Miseq-36_TATATTGA_Unitag2		Growth	c	GAM	238	1	1	SDD	ERS2583070
	GAM.131.1.dil.10.NAB.f	Miseq-37_TCCGACCT_Unitag1	Miseq-37_TCCGACCT_Unitag2		Growth	c	GAM	131	1	10	NAB	ERS2583071
	GAM.131.1.dil.100.NAB.f	Miseq-38_TCCAGCTC_Unitag1	Miseq-38_TCCAGCTC_Unitag2		Growth	c	GAM	131	1	100	NAB	ERS2583072
	CP.209.1.dil.1.NAB.f	Miseq-39_GCTTGATG_Unitag1	Miseq-39_GCTTGATG_Unitag2		Growth	c	CP	209	1	1	NAB	ERS2583073
	CP.209.2.dil.1.NAB.f	Miseq-40_GTAAGAAG_Unitag1	Miseq-40_GTAAGAAG_Unitag2		Growth	c	CP	209	2	1	NAB	ERS2583074
	CP.236.1.dil.1.NAB.f	Miseq-41_GAACGCTG_Unitag1	Miseq-41_GAACGCTG_Unitag2		Growth	c	CP	236	1	1	NAB	ERS2583075
	CP.236.2.dil.1.NAB.f	Miseq-42_CTGACCGG_Unitag1	Miseq-42_CTGACCGG_Unitag2		Growth	c	CP	236	2	1	NAB	ERS2583076
	CP.266.1.dil.1.NAB.f	Miseq-43_CATCAGTT_Unitag1	Miseq-43_CATCAGTT_Unitag2		Growth	c	CP	266	1	1	NAB	ERS2583077
	CP.266.2.dil.1.NAB.f	Miseq-44_ACCGGAAT_Unitag1	Miseq-44_ACCGGAAT_Unitag2		Growth	c	CP	266	2	1	NAB	ERS2583078
	CP.188.1.dil.100.NAB.f	Miseq-45_TACCTACT_Unitag1	Miseq-45_TACCTACT_Unitag2		Growth	50	CP	188	1	100	NAB	ERS2583079
	CP.188.2.dil.100.NAB.f	Miseq-46_TGCCTCTC_Unitag1	Miseq-46_TGCCTCTC_Unitag2		Growth	50	CP	188	2	100	NAB	ERS2583080
Library 7	188.1.fm.f	Miseq-1_CTGGATAA_Unitag1	Miseq-1_CTGGATAA_Unitag2		Faecal	n/a	n/a	188	1	n/a	NAB	ERS2583081
	188.2.fm.f	Miseq-2_ATAAGGTC_Unitag1	Miseq-2_ATAAGGTC_Unitag2		Faecal	n/a	n/a	188	2	n/a	NAB	ERS2583082
	241.1.fm.f	Miseq-3_AATAAGGA_Unitag1	Miseq-3_AATAAGGA_Unitag2		Faecal	n/a	n/a	241	1	n/a	NAB	ERS2583083
	241.2.fm.f	Miseq-4_TACTTATC_Unitag1	Miseq-4_TACTTATC_Unitag2		Faecal	n/a	n/a	241	2	n/a	NAB	ERS2583084
	142.1.fm.f	Miseq-5_ATCTCAGT_Unitag1	Miseq-5_ATCTCAGT_Unitag2		Faecal	n/a	n/a	142	1	n/a	NAB	ERS2583085
	142.2.fm.f	Miseq-6_GTCAACGT_Unitag1	Miseq-6_GTCAACGT_Unitag2		Faecal	n/a	n/a	142	2	n/a	NAB	ERS2583086
	238.1.fm.f	Miseq-7_ATGTTCCA_Unitag1	Miseq-7_ATGTTCCA_Unitag2		Faecal	n/a	n/a	238	1	n/a	NAB	ERS2583087
	238.2.fm.f	Miseq-8_CGTCTGAG_Unitag1	Miseq-8_CGTCTGAG_Unitag2		Faecal	n/a	n/a	238	2	n/a	NAB	ERS2583088
	239.1.fm.f	Miseq-9_CCAAGTCA_Unitag1	Miseq-9_CCAAGTCA_Unitag2		Faecal	n/a	n/a	239	1	n/a	NAB	ERS2583089
	239.2.fm.f	Miseq-10_GGAGTATG_Unitag1	Miseq-10_GGAGTATG_Unitag2		Faecal	n/a	n/a	239	2	n/a	NAB	ERS2583090
	288.1.fm.f	Miseq-11_TGGTTGAC_Unitag1	Miseq-11_TGGTTGAC_Unitag2		Faecal	n/a	n/a	288	1	n/a	NAB	ERS2583091
	288.2.fm.f	Miseq-12_GCCTCATC_Unitag1	Miseq-12_GCCTCATC_Unitag2		Faecal	n/a	n/a	288	2	n/a	NAB	ERS2583092
	201.1.fm.f	Miseq-13_TTCTGAAC_Unitag1	Miseq-13_TTCTGAAC_Unitag2		Faecal	n/a	n/a	201	1	n/a	NAB	ERS2583093
	201.2.fm.f	Miseq-14_GAGTTCAT_Unitag1	Miseq-14_GAGTTCAT_Unitag2		Faecal	n/a	n/a	201	2	n/a	NAB	ERS2583094
	172.1.fm.f	Miseq-15_CTTCATGG_Unitag1	Miseq-15_CTTCATGG_Unitag2		Faecal	n/a	n/a	172	1	n/a	NAB	ERS2583095
	172.2.fm.f	Miseq-16_TCAGGCGA_Unitag1	Miseq-16_TCAGGCGA_Unitag2		Faecal	n/a	n/a	172	2	n/a	NAB	ERS2583096
	160.1.fm.f	Miseq-17_AGAGATAA_Unitag1	Miseq-17_AGAGATAA_Unitag2		Faecal	n/a	n/a	160	1	n/a	NAB	ERS2583097
	160.2.fm.f	Miseq-18_GGTCAGAT_Unitag1	Miseq-18_GGTCAGAT_Unitag2		Faecal	n/a	n/a	160	2	n/a	NAB	ERS2583098
	198.1.fm.f	Miseq-19_CCGTCTGC_Unitag1	Miseq-19_CCGTCTGC_Unitag2		Faecal	n/a	n/a	198	1	n/a	NAB	ERS2583099
	198.2.fm.f	Miseq-20_GGAGCGCA_Unitag1	Miseq-20_GGAGCGCA_Unitag2		Faecal	n/a	n/a	198	2	n/a	NAB	ERS2583100
	209.1.fm.f	Miseq-21_CGACCGCG_Unitag1	Miseq-21_CGACCGCG_Unitag2		Faecal	n/a	n/a	209	1	n/a	NAB	ERS2583101
	209.2.fm.f	Miseq-22_CGTCCTCC_Unitag1	Miseq-22_CGTCCTCC_Unitag2		Faecal	n/a	n/a	209	2	n/a	NAB	ERS2583102
	236.1.fm.f	Miseq-23_AGTACTGA_Unitag1	Miseq-23_AGTACTGA_Unitag2		Faecal	n/a	n/a	236	1	n/a	NAB	ERS2583103
	236.2.fm.f	Miseq-24_CGCGCCAG_Unitag1	Miseq-24_CGCGCCAG_Unitag2		Faecal	n/a	n/a	236	2	n/a	NAB	ERS2583104
	266.1.fm.f	Miseq-25_TAATACGT_Unitag1	Miseq-25_TAATACGT_Unitag2		Faecal	n/a	n/a	266	1	n/a	NAB	ERS2583105
	266.2.fm.f	Miseq-26_TCGTCGCC_Unitag1	Miseq-26_TCGTCGCC_Unitag2		Faecal	n/a	n/a	266	2	n/a	NAB	ERS2583106
	CP.188.1.dil.1.NAB.f	Miseq-27_GGCCAGTA_Unitag1	Miseq-27_GGCCAGTA_Unitag2		Growth	c	CP	188	1	1	NAB	ERS2583107
	CP.188.2.dil.1.NAB.f	Miseq-28_CTGAGTTC_Unitag1	Miseq-28_CTGAGTTC_Unitag2		Growth	c	CP	188	2	1	NAB	ERS2583108
	CP.241.1.dil.1.NAB.f	Miseq-29_TCTCTACC_Unitag1	Miseq-29_TCTCTACC_Unitag2		Growth	c	CP	241	1	1	NAB	ERS2583109
	CP.241.2.dil.1.NAB.f	Miseq-30_CCGAGGCGUnitag1	Miseq-30_CCGAGGCGUnitag2		Growth	c	CP	241	2	1	NAB	ERS2583110
	CP.142.1.dil.1.NAB.f	Miseq-31_GAAGCTCG_Unitag1	Miseq-31_GAAGCTCG_Unitag2		Growth	c	CP	142	1	1	NAB	ERS2583111
	CP.142.2.dil.1.NAB.f	Miseq-32_AAGGTAAG_Unitag1	Miseq-32_AAGGTAAG_Unitag2		Growth	c	CP	142	2	1	NAB	ERS2583112
	CP.238.1.dil.1.NAB.f	Miseq-33_ATGCGATT_Unitag1	Miseq-33_ATGCGATT_Unitag2		Growth	c	CP	238	1	1	NAB	ERS2583113
	CP.238.2.dil.1.NAB.f	Miseq-34_AAGATCGT_Unitag1	Miseq-34_AAGATCGT_Unitag2		Growth	c	CP	238	2	1	NAB	ERS2583114
	CP.239.1.dil.1.NAB.f	Miseq-35_ATATAGGA_Unitag1	Miseq-35_ATATAGGA_Unitag2		Growth	c	CP	239	1	1	NAB	ERS2583115
	CP.239.2.dil.1.NAB.f	Miseq-36_TATATTGA_Unitag1	Miseq-36_TATATTGA_Unitag2		Growth	c	CP	239	2	1	NAB	ERS2583116
	CP.288.1.dil.1.NAB.f	Miseq-37_TCCGACCT_Unitag1	Miseq-37_TCCGACCT_Unitag2		Growth	c	CP	288	1	1	NAB	ERS2583117
	CP.288.2.dil.1.NAB.f	Miseq-38_TCCAGCTC_Unitag1	Miseq-38_TCCAGCTC_Unitag2		Growth	c	CP	288	2	1	NAB	ERS2583118
	CP.201.1.dil.1.NAB.f	Miseq-39_GCTTGATG_Unitag1	Miseq-39_GCTTGATG_Unitag2		Growth	c	CP	201	1	1	NAB	ERS2583119
	CP.201.2.dil.1.NAB.f	Miseq-40_GTAAGAAG_Unitag1	Miseq-40_GTAAGAAG_Unitag2		Growth	c	CP	201	2	1	NAB	ERS2583120
	CP.172.1.dil.1.NAB.f	Miseq-41_GAACGCTG_Unitag1	Miseq-41_GAACGCTG_Unitag2		Growth	c	CP	172	1	1	NAB	ERS2583121
	CP.172.2.dil.1.NAB.f	Miseq-42_CTGACCGG_Unitag1	Miseq-42_CTGACCGG_Unitag2		Growth	c	CP	172	2	1	NAB	ERS2583122
	CP.160.1.dil.1.NAB.f	Miseq-43_CATCAGTT_Unitag1	Miseq-43_CATCAGTT_Unitag2		Growth	c	CP	160	1	1	NAB	ERS2583123
	CP.160.2.dil.1.NAB.f	Miseq-44_ACCGGAAT_Unitag1	Miseq-44_ACCGGAAT_Unitag2		Growth	c	CP	160	2	1	NAB	ERS2583124
	CP.198.1.dil.1.NAB.f	Miseq-45_TACCTACT_Unitag1	Miseq-45_TACCTACT_Unitag2		Growth	c	CP	198	1	1	NAB	ERS2583125
	CP.198.2.dil.1.NAB.f	Miseq-46_TGCCTCTC_Unitag1	Miseq-46_TGCCTCTC_Unitag2		Growth	c	CP	198	2	1	NAB	ERS2583126
Library 8	CP.142.1.dil.100.NAB.f	Miseq-1_CTGGATAA_Unitag1	Miseq-1_CTGGATAA_Unitag2		Growth	c	CP	142	1	100	NAB	ERS2583130
	CP.142.2.dil.100.NAB.f	Miseq-2_ATAAGGTC_Unitag1	Miseq-2_ATAAGGTC_Unitag2		Growth	c	CP	142	2	100	NAB	ERS2583131
	CP.239.1.dil.100.NAB.f	Miseq-3_AATAAGGA_Unitag1	Miseq-3_AATAAGGA_Unitag2		Growth	c	CP	239	1	100	NAB	ERS2583132
	CP.239.2.dil.100.NAB.f	Miseq-4_TACTTATC_Unitag1	Miseq-4_TACTTATC_Unitag2		Growth	c	CP	239	2	100	NAB	ERS2583133
	CP.172.1.dil.100.NAB.f	Miseq-5_ATCTCAGT_Unitag1	Miseq-5_ATCTCAGT_Unitag2		Growth	c	CP	172	1	100	NAB	ERS2583134
	CP.172.2.dil.100.NAB.f	Miseq-6_GTCAACGT_Unitag1	Miseq-6_GTCAACGT_Unitag2		Growth	c	CP	172	2	100	NAB	ERS2583135
	CP.236.1.dil.100.NAB.f	Miseq-7_ATGTTCCA_Unitag1	Miseq-7_ATGTTCCA_Unitag2		Growth	c	CP	236	1	100	NAB	ERS2583136
	CP.236.2.dil.100.NAB.f	Miseq-8_CGTCTGAG_Unitag1	Miseq-8_CGTCTGAG_Unitag2		Growth	c	CP	236	2	100	NAB	ERS2583137
	CP.266.1.dil.100.NAB.f	Miseq-9_CCAAGTCA_Unitag1	Miseq-9_CCAAGTCA_Unitag2		Growth	c	CP	266	1	100	NAB	ERS2583138
	CP.266.2.dil.100.NAB.f	Miseq-10_GGAGTATG_Unitag1	Miseq-10_GGAGTATG_Unitag2		Growth	c	CP	266	2	100	NAB	ERS2583139
	CP.188.1.dil.1.SDD.f	Miseq-11_TGGTTGAC_Unitag1	Miseq-11_TGGTTGAC_Unitag2		Growth	c	CP	188	1	1	SDD	ERS2583140
	CP.188.2.dil.1.SDD.f	Miseq-12_GCCTCATC_Unitag1	Miseq-12_GCCTCATC_Unitag2		Growth	c	CP	188	2	1	SDD	ERS2583141
	CP.241.1.dil.1.SDD.f	Miseq-13_TTCTGAAC_Unitag1	Miseq-13_TTCTGAAC_Unitag2		Growth	c	CP	241	1	1	SDD	ERS2583142
	CP.241.2.dil.1.SDD.f	Miseq-14_GAGTTCAT_Unitag1	Miseq-14_GAGTTCAT_Unitag2		Growth	c	CP	241	2	1	SDD	ERS2583143
	CP.142.1.dil.1.SDD.f	Miseq-15_CTTCATGG_Unitag1	Miseq-15_CTTCATGG_Unitag2		Growth	c	CP	142	1	1	SDD	ERS2583144
	CP.142.2.dil.1.SDD.f	Miseq-16_TCAGGCGA_Unitag1	Miseq-16_TCAGGCGA_Unitag2		Growth	c	CP	142	2	1	SDD	ERS2583145
	CP.238.1.dil.1.SDD.f	Miseq-17_AGAGATAA_Unitag1	Miseq-17_AGAGATAA_Unitag2		Growth	c	CP	238	1	1	SDD	ERS2583146
	CP.238.2.dil.1.SDD.f	Miseq-18_GGTCAGAT_Unitag1	Miseq-18_GGTCAGAT_Unitag2		Growth	c	CP	238	2	1	SDD	ERS2583147
	CP.239.1.dil.1.SDD.f	Miseq-19_CCGTCTGC_Unitag1	Miseq-19_CCGTCTGC_Unitag2		Growth	c	CP	239	1	1	SDD	ERS2583148
	CP.239.2.dil.1.SDD.f	Miseq-20_GGAGCGCA_Unitag1	Miseq-20_GGAGCGCA_Unitag2		Growth	c	CP	239	2	1	SDD	ERS2583149
	CP.288.1.dil.1.SDD.f	Miseq-21_CGACCGCG_Unitag1	Miseq-21_CGACCGCG_Unitag2		Growth	c	CP	288	1	1	SDD	ERS2583150
	CP.288.2.dil.1.SDD.f	Miseq-22_CGTCCTCC_Unitag1	Miseq-22_CGTCCTCC_Unitag2		Growth	c	CP	288	2	1	SDD	ERS2583151
	CP.201.1.dil.1.SDD.f	Miseq-23_AGTACTGA_Unitag1	Miseq-23_AGTACTGA_Unitag2		Growth	c	CP	201	1	1	SDD	ERS2583152
	CP.201.2.dil.1.SDD.f	Miseq-24_CGCGCCAG_Unitag1	Miseq-24_CGCGCCAG_Unitag2		Growth	c	CP	201	2	1	SDD	ERS2583153
	CP.172.1.dil.1.SDD.f	Miseq-25_TAATACGT_Unitag1	Miseq-25_TAATACGT_Unitag2		Growth	c	CP	172	1	1	SDD	ERS2583154
	CP.172.2.dil.1.SDD.f	Miseq-26_TCGTCGCC_Unitag1	Miseq-26_TCGTCGCC_Unitag2		Growth	c	CP	172	2	1	SDD	ERS2583155
	CP.238.1.dil.100.SDD.f	Miseq-28_CTGAGTTC_Unitag1	Miseq-28_CTGAGTTC_Unitag2		Growth	c	CP	238	1	100	SDD	ERS2583156
	CP.236.1.dil.1.SDD.f	Miseq-29_TCTCTACC_Unitag1	Miseq-29_TCTCTACC_Unitag2		Growth	c	CP	236	1	1	SDD	ERS2583157
	CP.236.2.dil.1.SDD.f	Miseq-30_CCGAGGCGUnitag1	Miseq-30_CCGAGGCGUnitag2		Growth	c	CP	236	2	1	SDD	ERS2583158
	CP.266.1.dil.1.SDD.f	Miseq-31_GAAGCTCG_Unitag1	Miseq-31_GAAGCTCG_Unitag2		Growth	c	CP	266	1	1	SDD	ERS2583159
	CP.266.2.dil.1.SDD.f	Miseq-32_AAGGTAAG_Unitag1	Miseq-32_AAGGTAAG_Unitag2		Growth	c	CP	266	2	1	SDD	ERS2583160
	CP.188.1.dil.100.SDD.f	Miseq-33_ATGCGATT_Unitag1	Miseq-33_ATGCGATT_Unitag2		Growth	10	CP	188	1	100	SDD	ERS2583161
	CP.188.2.dil.100.SDD.f	Miseq-34_AAGATCGT_Unitag1	Miseq-34_AAGATCGT_Unitag2		Growth	10	CP	188	2	100	SDD	ERS2583162
	CP.241.1.dil.100.SDD.f	Miseq-35_ATATAGGA_Unitag1	Miseq-35_ATATAGGA_Unitag2		Growth	c	CP	241	1	100	SDD	ERS2583163
	CP.241.2.dil.100.SDD.f	Miseq-36_TATATTGA_Unitag1	Miseq-36_TATATTGA_Unitag2		Growth	c	CP	241	2	100	SDD	ERS2583164
	CP.142.1.dil.100.SDD.f	Miseq-37_TCCGACCT_Unitag1	Miseq-37_TCCGACCT_Unitag2		Growth	c	CP	142	1	100	SDD	ERS2583165
	CP.142.2.dil.100.SDD.f	Miseq-38_TCCAGCTC_Unitag1	Miseq-38_TCCAGCTC_Unitag2		Growth	c	CP	142	2	100	SDD	ERS2583166
	CP.239.1.dil.100.SDD.f	Miseq-39_GCTTGATG_Unitag1	Miseq-39_GCTTGATG_Unitag2		Growth	c	CP	239	1	100	SDD	ERS2583167
	CP.239.2.dil.100.SDD.f	Miseq-40_GTAAGAAG_Unitag1	Miseq-40_GTAAGAAG_Unitag2		Growth	c	CP	239	2	100	SDD	ERS2583168
	CP.201.1.dil.100.SDD.f	Miseq-41_GAACGCTG_Unitag1	Miseq-41_GAACGCTG_Unitag2		Growth	c	CP	201	1	100	SDD	ERS2583169
	CP.201.2.dil.100.SDD.f	Miseq-42_CTGACCGG_Unitag1	Miseq-42_CTGACCGG_Unitag2		Growth	c	CP	201	2	100	SDD	ERS2583170
	CP.172.1.dil.100.SDD.f	Miseq-43_CATCAGTT_Unitag1	Miseq-43_CATCAGTT_Unitag2		Growth	c	CP	172	1	100	SDD	ERS2583171
	CP.172.2.dil.100.SDD.f	Miseq-44_ACCGGAAT_Unitag1	Miseq-44_ACCGGAAT_Unitag2		Growth	c	CP	172	2	100	SDD	ERS2583172
	CP.236.1.dil.100.SDD.f	Miseq-45_TACCTACT_Unitag1	Miseq-45_TACCTACT_Unitag2		Growth	c	CP	266	1	100	SDD	ERS2583173
	CP.236.2.dil.100.SDD.f	Miseq-46_TGCCTCTC_Unitag1	Miseq-46_TGCCTCTC_Unitag2		Growth	c	CP	266	2	100	SDD	ERS2583174
