# Supplementary material for: High throughput cultivation-based screening on porous aluminum oxide chips allows targeted isolation of antibiotic resistant human gut bacteria
Source: PLoS One. 2019 Jan 17;14(1):e0210970. doi: 10.1371/journal.pone.0210970 (PMC6336267; doi:10.1371/journal.pone.0210970)
Supplement: S4 Table — Supplementary Table S3 Faecal samples of 20 patients were inoculated on PAO chips in duplo. Communities on GAM agar were harvested after 48 h and those on CP agar after 72 h. C stands for confluent growth. (XLSX) [file pone.0210970.s006.xlsx]

## Sheet: Blad1
Supplementary Table S4 Faecal samples of 20 patients were inoculated on PAO chips in duplo. This table gives information about the growth observed on each chip at the time that the growth communities were harvested. Communities on GAM agar were harvested after 48 h and those on CP agar after 72 h. C stands for confluent growth.
GAM					GAM + SDD					CP					CP + SDD
Sample ID	10-0	10-1	10-2		Sample ID	10-0	10-1	10-2		Sample ID	10-0	10-1	10-2		Sample ID	10-0	10-1	10-2
241 (1)	c	c	c		241 (1)	c	c	c		241 (1)	c	c	c		241 (1)	c	c	c
241 (2)	c	c	c		241 (2)	c	c	c		241 (2)	c	c	c		241 (2)	c	c	c
188 (1)	c	c	c		188 (1)	c	c	16		188 (1)	c	c	50		188 (1)	c	c	10
188 (2)	c	c	c		188 (2)	c	c	12		188 (2)	c	c	50		188 (2)	c	c	10
202 (1)	c	c	17		202 (1)	33	3	-		202 (1)	-	30	2		202 (1)	-	8	-
202 (2)	c	c	10		202 (2)	8	3	-		202 (2)	-	30	2		202 (2)	-	8	-
145 (1)	c	c	c		145 (1)	c	c	34		145 (1)	c	c	58		145 (1)	c	c	40
145 (2)	c	c	c		145 (2)	c	c	40		145 (2)	c	c	58		145 (2)	c	c	40
256 (1)	c	c	c		256 (1)	c	1	-		256 (1)	-	-	-		256 (1)	-	-	-
256 (2)	c	c	c		256 (2)	c	-	-		256 (2)	-	-	-		256 (2)	-	-	-
238 (1)	c	c	c		238 (1)	c	c	c		238 (1)	c	c	c		238 (1)	c	c	c
238 (2)	c	c	c		238 (2)	c	c	c		238 (2)	c	c	c		238 (2)	c	c	c
239 (1)	c	c	c		239 (1)	c	c	c		239 (1)	c	c	c		239 (1)	c	c	c
239 (2)	c	c	c		239 (2)	c	c	c		239 (2)	c	c	c		239 (2)	c	c	c
142 (1)	c	c	c		142 (1)	c	c	6		142 (1)	c	c	c		142 (1)	c	c	c
142 (2)	c	c	c		142 (2)	c	35	3		142 (2)	c	c	c		142 (2)	c	c	c
201 (1)	c	c	c		201 (1)	c	c	c		201 (1)	c	c	c		201 (1)	c	c	c
201 (2)	c	c	c		201 (2)	c	c	c		201 (2)	c	c	c		201 (2)	c	c	c
288 (1)	c	c	c		288 (1)	c	c	c		288 (1)	c	c	c		288 (1)	c	c	c
288 (2)	c	c	c		288 (2)	c	c	c		288 (2)	c	c	c		288 (2)	c	c	c
213 (1)	c	c	c		213 (1)	c	c	c		213 (1)	-	-	-		213 (1)	-	-	-
213 (2)	c	c	c		213 (2)	c	c	c		213 (2)	-	-	-		213 (2)	-	-	-
160 (1)	c	c	c		160 (1)	42	1	-		160 (1)	c	c	c		160 (1)	c	4	-
160 (2)	c	c	c		160 (2)	55	-	-		160 (2)	c	c	c		160 (2)	c	4	-
210 (1)	c	c	c		210 (1)	c	c	c		210 (1)	c	c	c		210 (1)	c	c	c
210 (2)	c	c	c		210 (2)	c	c	c		210 (2)	c	c	c		210 (2)	c	c	c
131 (1)	c	c	c		131 (1)	c	c	c		131 (1)	c	c	c		131 (1)	c	c	c
131 (2)	c	c	c		131 (2)	c	c	c		131 (2)	c	c	c		131 (2)	c	c	c
148 (1)	c	c	c		148 (1)	c	c	c		148 (1)	c	c	c		148 (1)	c	c	c
148 (2)	c	c	c		148 (2)	c	c	c		148 (2)	c	c	c		148 (2)	c	c	c
172 (1)	c	c	c		172 (1)	c	c	c		172 (1)	c	c	c		172 (1)	c	c	c
172 (2)	c	c	c		172 (2)	c	c	c		172 (2)	c	c	c		172 (2)	c	c	c
209 (1)	c	c	c		209 (1)	-	-	-		209 (1)	c	4	-		209 (1)	c	2	-
209 (2)	c	c	c		209 (2)	-	-	-		209 (2)	c	4	-		209 (2)	c	2	-
198 (1)	c	~110	20		198 (1)	5	1	-		198 (1)	c	c	58		198 (1)	c	c	2
198 (2)	c	~120	27		198 (2)	12	-	-		198 (2)	c	c	58		198 (2)	c	c	2
236 (1)	c	c	c		236 (1)	c	c	c		236 (1)	c	c	c		236 (1)	c	c	c
236 (2)	c	c	c		236 (2)	c	c	c		236 (2)	c	c	c		236 (2)	c	c	c
266 (1)	c	c	c		266 (1)	c	~140	41		266 (1)	c	c	c		266 (1)	c	2	-
266 (2)	c	c	c		266 (2)	c	~110	52		266 (2)	c	c	c		266 (2)	c	2	-
