# Supplementary material for: High throughput cultivation-based screening on porous aluminum oxide chips allows targeted isolation of antibiotic resistant human gut bacteria
Source: PLoS One. 2019 Jan 17;14(1):e0210970. doi: 10.1371/journal.pone.0210970 (PMC6336267; doi:10.1371/journal.pone.0210970)
Supplement: S5 Table — Panel A: Pearson correlation coefficients between OTU-level taxa detected in the mock community samples and the theoretical mock community. Panel B: relative abundance of OTU-level taxa that were detected in the mock community samples. The final column shows the theoretical composition of the mock community. (XLSX) [file pone.0210970.s007.xlsx]

## Sheet: Sheet1
Supplementary Table S5. Mock communities were included in libraries that was sent for 16S rRNA gene amplicon sequencing to examine the quality of the sequencing. Panel A: Pearson correlation coefficients between OTU-level taxa detected in the mock community samples and the theoretical mock community. Panel B: relative abundance of OTU-level taxa that were detected in the mock community samples. T…
(A)
Sample ID	Included in library:	Pearson correlation coefficient
Mock.IV	2	0.8810
Mock.IV	3	0.8392
Mock.IV	4	0.8381
Mock.IV	5	0.7994
Mock.IV	6	0.7777
Mock.IV	7	0.8062
Mock.IV	7	0.8070
Mock.IV	8	0.8253
(B)	Composition									Theoretical composition
#OTU ID	Mock.IV.lib2.f	Mock.IV.lib3.f	Mock.IV.lib4.f	Mock.IV.lib5.f	Mock.IV.lib6.f	Mock.III.lib9.f	Mock.IV.lib7.f	Mock.IV.lib8.f	Mock.IV.lib9.f	Mc.4.t.l56
k__Bacteria;p__Actinobacteria;c__Actinobacteria;o__Bifidobacteriales;f__Bifidobacteriaceae;g__Bifidobacterium	0.00155502211755	0.00181799045077	0.00187056149471	0	0	0	0	0	0	0.0259139656341
k__Bacteria;p__Actinobacteria;c__Actinobacteria;o__Corynebacteriales;f__Nocardiaceae;g__Rhodococcus	0	0	0	0	0	0	0	0	0	0.00000996690985927
k__Bacteria;p__Bacteroidetes;c__Bacteroidia;o__Bacteroidales;f__Bacteroidaceae;g__Bacteroides	0.161646813714	0.175952770522	0.171036747833	0.405141639058	0.502022216682	0.150735018656	0.367686197437	0.218641922286	0.276206195064	0.149503647889
k__Bacteria;p__Bacteroidetes;c__Bacteroidia;o__Bacteroidales;f__Bacteroidaceae;g__g	0	0	0	0.00139969694635	0.003116429818	0	0.00116693280924	0	0	0
k__Bacteria;p__Bacteroidetes;c__Bacteroidia;o__Bacteroidales;f__Porphyromonadaceae;g__Parabacteroides	0	0	0	0	0	0.0569882966448	0	0	0	0
k__Bacteria;p__Bacteroidetes;c__Bacteroidia;o__Bacteroidales;f__Porphyromonadaceae;g__g	0	0	0	0	0	0.00139361335471	0	0	0	0
k__Bacteria;p__Bacteroidetes;c__Bacteroidia;o__Bacteroidales;f__Prevotellaceae;g__Prevotella	0	0	0	0.00137401443357	0	0.019690408044	0.00131024034721	0	0	0.000996690985927
k__Bacteria;p__Bacteroidetes;c__Bacteroidia;o__Bacteroidales;f__Rikenellaceae;g__Alistipes	0	0	0	0	0	0.218362729085	0	0	0	0.0000996690985927
k__Bacteria;p__Bacteroidetes;c__Bacteroidia;o__Bacteroidales;f__Rikenellaceae;g__g	0	0	0	0	0	0	0	0	0	0
k__Bacteria;p__Bacteroidetes;c__Bacteroidia;o__Bacteroidales;f__f;g__g	0	0	0	0	0	0.00404597425562	0	0	0	0
k__Bacteria;p__Firmicutes;c__Bacilli;o__Bacillales;f__Bacillaceae;g__Bacillus	0.0324139076347	0.0226052759997	0.0230231318855	0.00631789814315	0.0038920745727	0.00684818605488	0.00698112435	0.00998553312688	0.00908404662291	0.0498345492963
k__Bacteria;p__Firmicutes;c__Bacilli;o__Lactobacillales;f__Carnobacteriaceae;g__Granulicatella	0.01965668735	0.0142664408531	0.0138552054899	0.00261961630326	0.00188370868999	0.00403098916578	0.00300945829751	0.00506905671466	0.00492585626735	0.0249172746482
k__Bacteria;p__Firmicutes;c__Bacilli;o__Lactobacillales;f__Enterococcaceae;g__Enterococcus	0.0163805727916	0.0111327994182	0.0117562614871	0.00440455094126	0.0042106429541	0.00325176449433	0.00571182901363	0.0061823278103	0.00793254775522	0.0249172746482
k__Bacteria;p__Firmicutes;c__Bacilli;o__Lactobacillales;f__Lactobacillaceae;g__Lactobacillus	0.0526442924649	0.0400053582876	0.0412393557438	0.0925084110229	0.0983268234577	0.0364886937497	0.0922900544569	0.0656264834196	0.0750649317417	0.0747518239445
k__Bacteria;p__Firmicutes;c__Bacilli;o__Lactobacillales;f__Streptococcaceae;g__Lactococcus	0.0258314839138	0.01941422434	0.0187273656621	0.0337339805327	0.0293913958835	0.0162887926513	0.0324079760881	0.0295497185741	0.0305275144257	0.0249172746482
k__Bacteria;p__Firmicutes;c__Bacilli;o__Lactobacillales;f__Streptococcaceae;g__Streptococcus	0.0559204070233	0.0424644295816	0.0433491751041	0.0467164907415	0.0430205822876	0.0368633209956	0.052143471318	0.0594780623432	0.0583170204327	0.0498345492963
k__Bacteria;p__Firmicutes;c__Clostridia;o__Clostridiales;f__Clostridiaceae;g__Clostridium	0.0131346528375	0.0112332673116	0.0106252243042	0	0	0	0.00131024034721	0.00168403444924	0.00145856523241	0.0249172746482
k__Bacteria;p__Firmicutes;c__Clostridia;o__Clostridiales;f__Lachnospiraceae;g__Anaerostipes	0.00602382354273	0.00513821511611	0.00508966732281	0.00421193209544	0.00339344580182	0.00340161539268	0.00452442369897	0.00523293926174	0.00589823308896	0.0249172746482
k__Bacteria;p__Firmicutes;c__Clostridia;o__Clostridiales;f__Lachnospiraceae;g__Blautia	0	0	0	0	0	0.0098901592915	0	0	0	0.00000996690985927
k__Bacteria;p__Firmicutes;c__Clostridia;o__Clostridiales;f__Lachnospiraceae;g__Incertae_Sedis	0.0627745821822	0.0543626986633	0.0555295755348	0.0200323599661	0.0130751544364	0.0477424962163	0.0228882610654	0.0309285924185	0.035082332169	0.0748514930431
k__Bacteria;p__Firmicutes;c__Clostridia;o__Clostridiales;f__Lachnospiraceae;g__Pseudobutyrivibrio	0.0145537992361	0.0118887007109	0.0119955193527	0.00525207386291	0.00401673176542	0.0059340955749	0.00591655406789	0.00628969913425	0.0077278368454	0.0249172746482
k__Bacteria;p__Firmicutes;c__Clostridia;o__Clostridiales;f__Peptostreptococcaceae;g__Incertae_Sedis	0.00745806724338	0.00639167169006	0.00681884916967	0.00552174024707	0.00450150973711	0.00470531820838	0.00616222413299	0.00635186147969	0.00664031013703	0.0249172746482
k__Bacteria;p__Firmicutes;c__Clostridia;o__Clostridiales;f__Ruminococcaceae;g__Faecalibacterium	0	0	0	0	0	0.0303148367374	0	0	0	0.000996690985927
k__Bacteria;p__Firmicutes;c__Clostridia;o__Clostridiales;f__Ruminococcaceae;g__Incertae_Sedis	0.0331838700424	0.032666417889	0.0320388032757	0.00681870714231	0.00479237652013	0.0079121274332	0.00802522212668	0.0137322272203	0.0114510165176	0.0249172746482
k__Bacteria;p__Firmicutes;c__Clostridia;o__Clostridiales;f__Veillonellaceae;g__Veillonella	0.0192339628908	0.0176392915578	0.0175963284793	0.0200066774533	0.0157760602787	0.0144606116914	0.0210047905663	0.0242037568661	0.0241047096304	0.0249172746482
k__Bacteria;p__Fusobacteria;c__Fusobacteria;o__Fusobacteriales;f__Fusobacteriaceae;g__Fusobacterium	0.0753808294458	0.0687152548536	0.0713314700221	0.108033489997	0.0944763012826	0.034091079376	0.114973590468	0.127715364271	0.124208344528	0.0249172746482
k__Bacteria;p__Fusobacteria;c__Fusobacteria;o__Fusobacteriales;f__f;g__g	0	0	0	0	0.00106651153772	0	0.00116693280924	0	0	0
k__Bacteria;p__Lentisphaerae;c__Lentisphaeria;o__Victivallales;f__Victivallaceae;g__Victivallis	0.0404909642647	0.0384648505899	0.0390969103109	0.0595834296428	0.0486024543616	0.0100549952797	0.0610899561888	0.0642080517191	0.0619890223775	0.0249172746482
k__Bacteria;p__Proteobacteria;c__Gammaproteobacteria;o__Enterobacteriales;f__Enterobacteriaceae;g__Citrobacter	0.0185545842958	0.0232463568428	0.023240639036	0.00843670544726	0.00598354525056	0.0151798960035	0.00898742988167	0.0146138023011	0.0118988216328	0
k__Bacteria;p__Proteobacteria;c__Gammaproteobacteria;o__Enterobacteriales;f__Enterobacteriaceae;g__Enterobacter	0.0598608028745	0.0738678225259	0.073680547248	0.0381128489611	0.0266627884429	0.030449702546	0.0377513000041	0.0626370397161	0.0488491408539	0.0498345492963
k__Bacteria;p__Proteobacteria;c__Gammaproteobacteria;o__Enterobacteriales;f__Enterobacteriaceae;g__Escherichia-Shigella	0.0559506016275	0.0691888892078	0.0685147524225	0.0441610807201	0.032757140087	0.105525002622	0.0488883429554	0.0746061167748	0.0637802428383	0.0498345492963
k__Bacteria;p__Proteobacteria;c__Gammaproteobacteria;o__Enterobacteriales;f__Enterobacteriaceae;g__Serratia	0.031372193789	0.0395891341581	0.0393905449642	0.00954105349667	0.00653757721821	0.0108641901308	0.00960160504443	0.0176597572278	0.0146496244834	0.0249172746482
k__Bacteria;p__Proteobacteria;c__Gammaproteobacteria;o__Enterobacteriales;f__Enterobacteriaceae;g__g	0.0975285716442	0.122982269809	0.121271111788	0.0352749312993	0.0231031330508	0.0580822082028	0.0400646931171	0.0721930875472	0.0558349006512	0.0498345492963
k__Bacteria;p__Proteobacteria;c__Gammaproteobacteria;o__Enterobacteriales;f__f;g__g	0	0	0	0	0	0	0.00135118535806	0.00163317434843	0	0
k__Bacteria;p__Proteobacteria;c__Gammaproteobacteria;o__Pseudomonadales;f__Pseudomonadaceae;g__Pseudomonas	0.0569923154732	0.0592473519534	0.0595425824624	0.0311400467422	0.0227430122718	0.0340461241065	0.0330835687671	0.0650726734329	0.050243733927	0.0498345492963
k__Bacteria;p__Verrucomicrobia;c__Verrucomicrobiae;o__Verrucomicrobiales;f__Verrucomicrobiaceae;g__Akkermansia	0.0414571915999	0.037718517668	0.0393796696066	0.00965662480417	0.00664838361173	0.0223577540347	0.0105023952831	0.0167047175569	0.014125052777	0.0249172746482
k__Bacteria;p__Actinobacteria;c__Actinobacteria;o__Micrococcales;f__Micrococcaceae;g__Micrococcus	0	0	0	0	0	0	0	0	0	0.0000996690985927
k__Bacteria;p__Firmicutes;c__Clostridia;o__Clostridiales;f__Lachnospiraceae;g__Dorea	0	0	0	0	0	0	0	0	0	0.0249172746482
k__Bacteria;p__Proteobacteria;c__Gammaproteobacteria;o__Enterobacteriales;f__Enterobacteriaceae;g__Klebsiella	0	0	0	0	0	0	0	0	0.0185185185185	0.0249172746482
