# Supplementary material for: High throughput cultivation-based screening on porous aluminum oxide chips allows targeted isolation of antibiotic resistant human gut bacteria
Source: PLoS One. 2019 Jan 17;14(1):e0210970. doi: 10.1371/journal.pone.0210970 (PMC6336267; doi:10.1371/journal.pone.0210970)
Supplement: S8 Table — Faecal samples of 20 patients were inoculated on PAO chips in duplo. The bacterial growth communities were analysed by 16S rRNA gene amplicon sequencing. (XLSX) [file pone.0210970.s010.xlsx]

## Sheet: Blad
Supplementary Table S8. This table shows the OTUs that were detected in the different samples. Faecal samples of 20 patients were inoculated on PAO chips in duplo. The bacterial growth communities were analysed by 16S rRNA gene amplicon sequencing.
OTU	Sample	Medium (CP/GAM) or inoculum (fm)	Sample_nr	Replicate/duplicate nr	Dilution	Antibiotics	Most_wanted_ID	Priority	Aln_length	Identity	Rel, ab,	Culture_ID	Identity	Aln_length	Rel.Ab.	Cultured species annotation	Type_strain_ID	Identity	Aln_length	Rel,ab	Type strain annotation	Detected in inoculum
192	CP.145.1.dil.100.NAB.f_tax_file	CP	145	1	100	NAB	otu_51_V1V3	HIGH	150	99.33	0.00147832	S004215283	100	150	0.00147832	Pelomonas sp. 7B-411; KF441684	AB681917.1.1449	100	150	0.00147832	Bacteria;Proteobacteria;Betaproteobacteria;Burkholderiales;Comamonadaceae;Pelomonas;Pelomonas saccharophila	no
406	266.2.fm.f_tax_file	fm	266	2	na	na	otu_154_V1V3	HIGH	150	99.33	0.00142653	S004223321	92.76	152	0.00142653	Ruminococcaceae bacterium LM158; KJ875866	AP012044.1260691.1262224	87.01	154	0.00142653	Bacteria;Firmicutes;Clostridia;Clostridiales;Ruminococcaceae;Oscillibacter;Oscillibacter valericigenes Sjm18-20	yes
1864	266.1.fm.f_tax_file	fm	266	1	na	na	otu_154_V1V3	HIGH	150	97.33	0.00103186	S004223321	94.7	151	0.00103186	Ruminococcaceae bacterium LM158; KJ875866	AP012044.1260691.1262224	87.01	154	0.00103186	Bacteria;Firmicutes;Clostridia;Clostridiales;Ruminococcaceae;Oscillibacter;Oscillibacter valericigenes Sjm18-20	yes
1865	142.1.fm.f_tax_file	fm	142	1	na	na	otu_154_V1V3	HIGH	150	96.67	0.00268948	S004223321	94.7	151	0.00268948	Ruminococcaceae bacterium LM158; KJ875866	AP012044.1260691.1262224	87.1	155	0.00268948	Bacteria;Firmicutes;Clostridia;Clostridiales;Ruminococcaceae;Oscillibacter;Oscillibacter valericigenes Sjm18-20	yes
1865	142.2.fm.f_tax_file	fm	142	2	na	na	otu_154_V1V3	HIGH	150	96.67	0.00275886	S004223321	94.7	151	0.00275886	Ruminococcaceae bacterium LM158; KJ875866	AP012044.1260691.1262224	87.1	155	0.00275886	Bacteria;Firmicutes;Clostridia;Clostridiales;Ruminococcaceae;Oscillibacter;Oscillibacter valericigenes Sjm18-20	yes
1866	201.2.fm.f_tax_file	fm	201	2	na	na	otu_154_V1V3	HIGH	150	97.33	0.00118338	S004223321	94.7	151	0.00118338	Ruminococcaceae bacterium LM158; KJ875866	AP012044.1260691.1262224	87.74	155	0.00118338	Bacteria;Firmicutes;Clostridia;Clostridiales;Ruminococcaceae;Oscillibacter;Oscillibacter valericigenes Sjm18-20	yes
1866	210.2.fm.f_tax_file	fm	210	2	na	na	otu_154_V1V3	HIGH	150	97.33	0.00120464	S004223321	94.7	151	0.00120464	Ruminococcaceae bacterium LM158; KJ875866	AP012044.1260691.1262224	87.74	155	0.00120464	Bacteria;Firmicutes;Clostridia;Clostridiales;Ruminococcaceae;Oscillibacter;Oscillibacter valericigenes Sjm18-20	yes
1866	160.2.fm.f_tax_file	fm	160	2	na	na	otu_154_V1V3	HIGH	150	97.33	0.0029086	S004223321	94.7	151	0.0029086	Ruminococcaceae bacterium LM158; KJ875866	AP012044.1260691.1262224	87.74	155	0.0029086	Bacteria;Firmicutes;Clostridia;Clostridiales;Ruminococcaceae;Oscillibacter;Oscillibacter valericigenes Sjm18-20	yes
1866	160.1.fm.f_tax_file	fm	160	1	na	na	otu_154_V1V3	HIGH	150	97.33	0.00311099	S004223321	94.7	151	0.00311099	Ruminococcaceae bacterium LM158; KJ875866	AP012044.1260691.1262224	87.74	155	0.00311099	Bacteria;Firmicutes;Clostridia;Clostridiales;Ruminococcaceae;Oscillibacter;Oscillibacter valericigenes Sjm18-20	yes
1866	266.2.fm.f_tax_file	fm	266	2	na	na	otu_154_V1V3	HIGH	150	97.33	0.00317007	S004223321	94.7	151	0.00317007	Ruminococcaceae bacterium LM158; KJ875866	AP012044.1260691.1262224	87.74	155	0.00317007	Bacteria;Firmicutes;Clostridia;Clostridiales;Ruminococcaceae;Oscillibacter;Oscillibacter valericigenes Sjm18-20	yes
1866	266.1.fm.f_tax_file	fm	266	1	na	na	otu_154_V1V3	HIGH	150	97.33	0.00374049	S004223321	94.7	151	0.00374049	Ruminococcaceae bacterium LM158; KJ875866	AP012044.1260691.1262224	87.74	155	0.00374049	Bacteria;Firmicutes;Clostridia;Clostridiales;Ruminococcaceae;Oscillibacter;Oscillibacter valericigenes Sjm18-20	yes
1866	198.2.fm.f_tax_file	fm	198	2	na	na	otu_154_V1V3	HIGH	150	97.33	0.00425803	S004223321	94.7	151	0.00425803	Ruminococcaceae bacterium LM158; KJ875866	AP012044.1260691.1262224	87.74	155	0.00425803	Bacteria;Firmicutes;Clostridia;Clostridiales;Ruminococcaceae;Oscillibacter;Oscillibacter valericigenes Sjm18-20	yes
1866	201.1.fm.f_tax_file	fm	201	1	na	na	otu_154_V1V3	HIGH	150	97.33	0.00440136	S004223321	94.7	151	0.00440136	Ruminococcaceae bacterium LM158; KJ875866	AP012044.1260691.1262224	87.74	155	0.00440136	Bacteria;Firmicutes;Clostridia;Clostridiales;Ruminococcaceae;Oscillibacter;Oscillibacter valericigenes Sjm18-20	yes
1866	198.1.fm.f_tax_file	fm	198	1	na	na	otu_154_V1V3	HIGH	150	97.33	0.00497909	S004223321	94.7	151	0.00497909	Ruminococcaceae bacterium LM158; KJ875866	AP012044.1260691.1262224	87.74	155	0.00497909	Bacteria;Firmicutes;Clostridia;Clostridiales;Ruminococcaceae;Oscillibacter;Oscillibacter valericigenes Sjm18-20	yes
1868	CP.266.1.dil.1.SDD.f_tax_file	CP	266	1	1	SDD	otu_154_V1V3	HIGH	150	97.33	0.00314172	S004223321	94.08	152	0.00314172	Ruminococcaceae bacterium LM158; KJ875866	AP012044.1260691.1262224	87.01	154	0.00314172	Bacteria;Firmicutes;Clostridia;Clostridiales;Ruminococcaceae;Oscillibacter;Oscillibacter valericigenes Sjm18-20	yes
1868	266.1.fm.f_tax_file	fm	266	1	na	na	otu_154_V1V3	HIGH	150	97.33	0.00380498	S004223321	94.08	152	0.00380498	Ruminococcaceae bacterium LM158; KJ875866	AP012044.1260691.1262224	87.01	154	0.00380498	Bacteria;Firmicutes;Clostridia;Clostridiales;Ruminococcaceae;Oscillibacter;Oscillibacter valericigenes Sjm18-20	yes
1868	266.2.fm.f_tax_file	fm	266	2	na	na	otu_154_V1V3	HIGH	150	97.33	0.0042796	S004223321	94.08	152	0.0042796	Ruminococcaceae bacterium LM158; KJ875866	AP012044.1260691.1262224	87.01	154	0.0042796	Bacteria;Firmicutes;Clostridia;Clostridiales;Ruminococcaceae;Oscillibacter;Oscillibacter valericigenes Sjm18-20	yes
1868	CP.266.2.dil.1.SDD.f_tax_file	CP	266	2	1	SDD	otu_154_V1V3	HIGH	150	97.33	0.00524283	S004223321	94.08	152	0.00524283	Ruminococcaceae bacterium LM158; KJ875866	AP012044.1260691.1262224	87.01	154	0.00524283	Bacteria;Firmicutes;Clostridia;Clostridiales;Ruminococcaceae;Oscillibacter;Oscillibacter valericigenes Sjm18-20	yes
1869	201.1.fm.f_tax_file	fm	201	1	na	na	otu_154_V1V3	HIGH	150	96.67	0.00124903	S004223321	94.04	151	0.00124903	Ruminococcaceae bacterium LM158; KJ875866	AP012044.1260691.1262224	87.01	154	0.00124903	Bacteria;Firmicutes;Clostridia;Clostridiales;Ruminococcaceae;Oscillibacter;Oscillibacter valericigenes Sjm18-20	yes
1869	198.2.fm.f_tax_file	fm	198	2	na	na	otu_154_V1V3	HIGH	150	96.67	0.00156617	S004223321	94.04	151	0.00156617	Ruminococcaceae bacterium LM158; KJ875866	AP012044.1260691.1262224	87.01	154	0.00156617	Bacteria;Firmicutes;Clostridia;Clostridiales;Ruminococcaceae;Oscillibacter;Oscillibacter valericigenes Sjm18-20	yes
1869	198.1.fm.f_tax_file	fm	198	1	na	na	otu_154_V1V3	HIGH	150	96.67	0.00159331	S004223321	94.04	151	0.00159331	Ruminococcaceae bacterium LM158; KJ875866	AP012044.1260691.1262224	87.01	154	0.00159331	Bacteria;Firmicutes;Clostridia;Clostridiales;Ruminococcaceae;Oscillibacter;Oscillibacter valericigenes Sjm18-20	yes
1870	266.2.fm.f_tax_file	fm	266	2	na	na	otu_154_V1V3	HIGH	150	97.33	0.00221905	S004223321	93.42	152	0.00221905	Ruminococcaceae bacterium LM158; KJ875866	AP012044.1260691.1262224	86.36	154	0.00221905	Bacteria;Firmicutes;Clostridia;Clostridiales;Ruminococcaceae;Oscillibacter;Oscillibacter valericigenes Sjm18-20	yes
1870	266.1.fm.f_tax_file	fm	266	1	na	na	otu_154_V1V3	HIGH	150	97.33	0.00277312	S004223321	93.42	152	0.00277312	Ruminococcaceae bacterium LM158; KJ875866	AP012044.1260691.1262224	86.36	154	0.00277312	Bacteria;Firmicutes;Clostridia;Clostridiales;Ruminococcaceae;Oscillibacter;Oscillibacter valericigenes Sjm18-20	yes
1871	266.2.fm.f_tax_file	fm	266	2	na	na	otu_154_V1V3	HIGH	150	98	0.00317007	S004223321	94.08	152	0.00317007	Ruminococcaceae bacterium LM158; KJ875866	AP012044.1260691.1262224	87.01	154	0.00317007	Bacteria;Firmicutes;Clostridia;Clostridiales;Ruminococcaceae;Oscillibacter;Oscillibacter valericigenes Sjm18-20	yes
1871	266.1.fm.f_tax_file	fm	266	1	na	na	otu_154_V1V3	HIGH	150	98	0.00348252	S004223321	94.08	152	0.00348252	Ruminococcaceae bacterium LM158; KJ875866	AP012044.1260691.1262224	87.01	154	0.00348252	Bacteria;Firmicutes;Clostridia;Clostridiales;Ruminococcaceae;Oscillibacter;Oscillibacter valericigenes Sjm18-20	yes
1872	CP.148.1.dil.10.NAB.f_tax_file	CP	148	1	10	NAB	otu_154_V1V3	HIGH	150	99.33	0.00175187	S004223321	94.08	152	0.00175187	Ruminococcaceae bacterium LM158; KJ875866	AP012044.1260691.1262224	87.74	155	0.00175187	Bacteria;Firmicutes;Clostridia;Clostridiales;Ruminococcaceae;Oscillibacter;Oscillibacter valericigenes Sjm18-20	yes
1872	148.2.fm.f_tax_file	fm	148	2	na	na	otu_154_V1V3	HIGH	150	99.33	0.00322892	S004223321	94.08	152	0.00322892	Ruminococcaceae bacterium LM158; KJ875866	AP012044.1260691.1262224	87.74	155	0.00322892	Bacteria;Firmicutes;Clostridia;Clostridiales;Ruminococcaceae;Oscillibacter;Oscillibacter valericigenes Sjm18-20	yes
1872	148.1.fm.f_tax_file	fm	148	1	na	na	otu_154_V1V3	HIGH	150	99.33	0.00372459	S004223321	94.08	152	0.00372459	Ruminococcaceae bacterium LM158; KJ875866	AP012044.1260691.1262224	87.74	155	0.00372459	Bacteria;Firmicutes;Clostridia;Clostridiales;Ruminococcaceae;Oscillibacter;Oscillibacter valericigenes Sjm18-20	yes
1873	CP.241.2.dil.1.NAB.f_tax_file	CP	241	2	1	NAB	otu_154_V1V3	HIGH	150	98	0.00140414	S004223321	94.08	152	0.00140414	Ruminococcaceae bacterium LM158; KJ875866	AP012044.1260691.1262224	88.39	155	0.00140414	Bacteria;Firmicutes;Clostridia;Clostridiales;Ruminococcaceae;Oscillibacter;Oscillibacter valericigenes Sjm18-20	yes
1873	CP.241.1.dil.1.SDD.f_tax_file	CP	241	1	1	SDD	otu_154_V1V3	HIGH	150	98	0.00149105	S004223321	94.08	152	0.00149105	Ruminococcaceae bacterium LM158; KJ875866	AP012044.1260691.1262224	88.39	155	0.00149105	Bacteria;Firmicutes;Clostridia;Clostridiales;Ruminococcaceae;Oscillibacter;Oscillibacter valericigenes Sjm18-20	yes
1873	CP.201.1.dil.1.NAB.f_tax_file	CP	201	1	1	NAB	otu_154_V1V3	HIGH	150	98	0.0015415	S004223321	94.08	152	0.0015415	Ruminococcaceae bacterium LM158; KJ875866	AP012044.1260691.1262224	88.39	155	0.0015415	Bacteria;Firmicutes;Clostridia;Clostridiales;Ruminococcaceae;Oscillibacter;Oscillibacter valericigenes Sjm18-20	yes
1873	CP.201.2.dil.1.NAB.f_tax_file	CP	201	2	1	NAB	otu_154_V1V3	HIGH	150	98	0.00193615	S004223321	94.08	152	0.00193615	Ruminococcaceae bacterium LM158; KJ875866	AP012044.1260691.1262224	88.39	155	0.00193615	Bacteria;Firmicutes;Clostridia;Clostridiales;Ruminococcaceae;Oscillibacter;Oscillibacter valericigenes Sjm18-20	yes
1873	CP.201.2.dil.1.SDD.f_tax_file	CP	201	2	1	SDD	otu_154_V1V3	HIGH	150	98	0.00193901	S004223321	94.08	152	0.00193901	Ruminococcaceae bacterium LM158; KJ875866	AP012044.1260691.1262224	88.39	155	0.00193901	Bacteria;Firmicutes;Clostridia;Clostridiales;Ruminococcaceae;Oscillibacter;Oscillibacter valericigenes Sjm18-20	yes
1873	CP.241.1.dil.1.NAB.f_tax_file	CP	241	1	1	NAB	otu_154_V1V3	HIGH	150	98	0.00257848	S004223321	94.08	152	0.00257848	Ruminococcaceae bacterium LM158; KJ875866	AP012044.1260691.1262224	88.39	155	0.00257848	Bacteria;Firmicutes;Clostridia;Clostridiales;Ruminococcaceae;Oscillibacter;Oscillibacter valericigenes Sjm18-20	yes
1873	172.1.fm.f_tax_file	fm	172	1	na	na	otu_154_V1V3	HIGH	150	98	0.00381139	S004223321	94.08	152	0.00381139	Ruminococcaceae bacterium LM158; KJ875866	AP012044.1260691.1262224	88.39	155	0.00381139	Bacteria;Firmicutes;Clostridia;Clostridiales;Ruminococcaceae;Oscillibacter;Oscillibacter valericigenes Sjm18-20	yes
1873	172.2.fm.f_tax_file	fm	172	2	na	na	otu_154_V1V3	HIGH	150	98	0.00470163	S004223321	94.08	152	0.00470163	Ruminococcaceae bacterium LM158; KJ875866	AP012044.1260691.1262224	88.39	155	0.00470163	Bacteria;Firmicutes;Clostridia;Clostridiales;Ruminococcaceae;Oscillibacter;Oscillibacter valericigenes Sjm18-20	yes
1873	201.2.fm.f_tax_file	fm	201	2	na	na	otu_154_V1V3	HIGH	150	98	0.00996768	S004223321	94.08	152	0.00996768	Ruminococcaceae bacterium LM158; KJ875866	AP012044.1260691.1262224	88.39	155	0.00996768	Bacteria;Firmicutes;Clostridia;Clostridiales;Ruminococcaceae;Oscillibacter;Oscillibacter valericigenes Sjm18-20	yes
1873	201.1.fm.f_tax_file	fm	201	1	na	na	otu_154_V1V3	HIGH	150	98	0.0201035	S004223321	94.08	152	0.0201035	Ruminococcaceae bacterium LM158; KJ875866	AP012044.1260691.1262224	88.39	155	0.0201035	Bacteria;Firmicutes;Clostridia;Clostridiales;Ruminococcaceae;Oscillibacter;Oscillibacter valericigenes Sjm18-20	yes
1873	241.1.fm.f_tax_file	fm	241	1	na	na	otu_154_V1V3	HIGH	150	98	0.0283145	S004223321	94.08	152	0.0283145	Ruminococcaceae bacterium LM158; KJ875866	AP012044.1260691.1262224	88.39	155	0.0283145	Bacteria;Firmicutes;Clostridia;Clostridiales;Ruminococcaceae;Oscillibacter;Oscillibacter valericigenes Sjm18-20	yes
1873	241.2.fm.f_tax_file	fm	241	2	na	na	otu_154_V1V3	HIGH	150	98	0.0289339	S004223321	94.08	152	0.0289339	Ruminococcaceae bacterium LM158; KJ875866	AP012044.1260691.1262224	88.39	155	0.0289339	Bacteria;Firmicutes;Clostridia;Clostridiales;Ruminococcaceae;Oscillibacter;Oscillibacter valericigenes Sjm18-20	yes
1874	172.1.fm.f_tax_file	fm	172	1	na	na	otu_154_V1V3	HIGH	150	97.33	0.0014457	S004223321	93.42	152	0.0014457	Ruminococcaceae bacterium LM158; KJ875866	AP012044.1260691.1262224	88.39	155	0.0014457	Bacteria;Firmicutes;Clostridia;Clostridiales;Ruminococcaceae;Oscillibacter;Oscillibacter valericigenes Sjm18-20	yes
1874	172.2.fm.f_tax_file	fm	172	2	na	na	otu_154_V1V3	HIGH	150	97.33	0.00325497	S004223321	93.42	152	0.00325497	Ruminococcaceae bacterium LM158; KJ875866	AP012044.1260691.1262224	88.39	155	0.00325497	Bacteria;Firmicutes;Clostridia;Clostridiales;Ruminococcaceae;Oscillibacter;Oscillibacter valericigenes Sjm18-20	yes
1876	CP.142.2.dil.1.SDD.f_tax_file	CP	142	2	1	SDD	otu_154_V1V3	HIGH	150	97.33	0.00391389	S004223321	93.33	150	0.00391389	Ruminococcaceae bacterium LM158; KJ875866	AP012044.1260691.1262224	86.36	154	0.00391389	Bacteria;Firmicutes;Clostridia;Clostridiales;Ruminococcaceae;Oscillibacter;Oscillibacter valericigenes Sjm18-20	yes
1876	CP.142.1.dil.1.SDD.f_tax_file	CP	142	1	1	SDD	otu_154_V1V3	HIGH	150	97.33	0.0041749	S004223321	93.33	150	0.0041749	Ruminococcaceae bacterium LM158; KJ875866	AP012044.1260691.1262224	86.36	154	0.0041749	Bacteria;Firmicutes;Clostridia;Clostridiales;Ruminococcaceae;Oscillibacter;Oscillibacter valericigenes Sjm18-20	yes
1876	142.1.fm.f_tax_file	fm	142	1	na	na	otu_154_V1V3	HIGH	150	97.33	0.0168242	S004223321	93.33	150	0.0168242	Ruminococcaceae bacterium LM158; KJ875866	AP012044.1260691.1262224	86.36	154	0.0168242	Bacteria;Firmicutes;Clostridia;Clostridiales;Ruminococcaceae;Oscillibacter;Oscillibacter valericigenes Sjm18-20	yes
1876	142.2.fm.f_tax_file	fm	142	2	na	na	otu_154_V1V3	HIGH	150	97.33	0.0168358	S004223321	93.33	150	0.0168358	Ruminococcaceae bacterium LM158; KJ875866	AP012044.1260691.1262224	86.36	154	0.0168358	Bacteria;Firmicutes;Clostridia;Clostridiales;Ruminococcaceae;Oscillibacter;Oscillibacter valericigenes Sjm18-20	yes
1877	266.2.fm.f_tax_file	fm	266	2	na	na	otu_154_V1V3	HIGH	150	97.33	0.00301157	S004223321	93.33	150	0.00301157	Ruminococcaceae bacterium LM158; KJ875866	AP012044.1260691.1262224	86.36	154	0.00301157	Bacteria;Firmicutes;Clostridia;Clostridiales;Ruminococcaceae;Oscillibacter;Oscillibacter valericigenes Sjm18-20	yes
1878	188.1.fm.f_tax_file	fm	188	1	na	na	otu_154_V1V3	HIGH	150	98	0.00114682	S004223321	94	150	0.00114682	Ruminococcaceae bacterium LM158; KJ875866	AP012044.1260691.1262224	87.01	154	0.00114682	Bacteria;Firmicutes;Clostridia;Clostridiales;Ruminococcaceae;Oscillibacter;Oscillibacter valericigenes Sjm18-20	yes
1878	148.1.fm.f_tax_file	fm	148	1	na	na	otu_154_V1V3	HIGH	150	98	0.00117059	S004223321	94	150	0.00117059	Ruminococcaceae bacterium LM158; KJ875866	AP012044.1260691.1262224	87.01	154	0.00117059	Bacteria;Firmicutes;Clostridia;Clostridiales;Ruminococcaceae;Oscillibacter;Oscillibacter valericigenes Sjm18-20	yes
1878	142.1.fm.f_tax_file	fm	142	1	na	na	otu_154_V1V3	HIGH	150	98	0.00123517	S004223321	94	150	0.00123517	Ruminococcaceae bacterium LM158; KJ875866	AP012044.1260691.1262224	87.01	154	0.00123517	Bacteria;Firmicutes;Clostridia;Clostridiales;Ruminococcaceae;Oscillibacter;Oscillibacter valericigenes Sjm18-20	yes
1878	142.2.fm.f_tax_file	fm	142	2	na	na	otu_154_V1V3	HIGH	150	98	0.00134579	S004223321	94	150	0.00134579	Ruminococcaceae bacterium LM158; KJ875866	AP012044.1260691.1262224	87.01	154	0.00134579	Bacteria;Firmicutes;Clostridia;Clostridiales;Ruminococcaceae;Oscillibacter;Oscillibacter valericigenes Sjm18-20	yes
1878	148.2.fm.f_tax_file	fm	148	2	na	na	otu_154_V1V3	HIGH	150	98	0.0015692	S004223321	94	150	0.0015692	Ruminococcaceae bacterium LM158; KJ875866	AP012044.1260691.1262224	87.01	154	0.0015692	Bacteria;Firmicutes;Clostridia;Clostridiales;Ruminococcaceae;Oscillibacter;Oscillibacter valericigenes Sjm18-20	yes
1878	209.2.fm.f_tax_file	fm	209	2	na	na	otu_154_V1V3	HIGH	150	98	0.0020456	S004223321	94	150	0.0020456	Ruminococcaceae bacterium LM158; KJ875866	AP012044.1260691.1262224	87.01	154	0.0020456	Bacteria;Firmicutes;Clostridia;Clostridiales;Ruminococcaceae;Oscillibacter;Oscillibacter valericigenes Sjm18-20	yes
1878	209.1.fm.f_tax_file	fm	209	1	na	na	otu_154_V1V3	HIGH	150	98	0.00220162	S004223321	94	150	0.00220162	Ruminococcaceae bacterium LM158; KJ875866	AP012044.1260691.1262224	87.01	154	0.00220162	Bacteria;Firmicutes;Clostridia;Clostridiales;Ruminococcaceae;Oscillibacter;Oscillibacter valericigenes Sjm18-20	yes
1878	288.1.fm.f_tax_file	fm	288	1	na	na	otu_154_V1V3	HIGH	150	98	0.00254764	S004223321	94	150	0.00254764	Ruminococcaceae bacterium LM158; KJ875866	AP012044.1260691.1262224	87.01	154	0.00254764	Bacteria;Firmicutes;Clostridia;Clostridiales;Ruminococcaceae;Oscillibacter;Oscillibacter valericigenes Sjm18-20	yes
1878	288.2.fm.f_tax_file	fm	288	2	na	na	otu_154_V1V3	HIGH	150	98	0.00302241	S004223321	94	150	0.00302241	Ruminococcaceae bacterium LM158; KJ875866	AP012044.1260691.1262224	87.01	154	0.00302241	Bacteria;Firmicutes;Clostridia;Clostridiales;Ruminococcaceae;Oscillibacter;Oscillibacter valericigenes Sjm18-20	yes
1878	CP.266.1.dil.1.SDD.f_tax_file	CP	266	1	1	SDD	otu_154_V1V3	HIGH	150	98	0.00619852	S004223321	94	150	0.00619852	Ruminococcaceae bacterium LM158; KJ875866	AP012044.1260691.1262224	87.01	154	0.00619852	Bacteria;Firmicutes;Clostridia;Clostridiales;Ruminococcaceae;Oscillibacter;Oscillibacter valericigenes Sjm18-20	yes
1878	CP.266.2.dil.1.SDD.f_tax_file	CP	266	2	1	SDD	otu_154_V1V3	HIGH	150	98	0.00745033	S004223321	94	150	0.00745033	Ruminococcaceae bacterium LM158; KJ875866	AP012044.1260691.1262224	87.01	154	0.00745033	Bacteria;Firmicutes;Clostridia;Clostridiales;Ruminococcaceae;Oscillibacter;Oscillibacter valericigenes Sjm18-20	yes
1878	266.2.fm.f_tax_file	fm	266	2	na	na	otu_154_V1V3	HIGH	150	98	0.0266286	S004223321	94	150	0.0266286	Ruminococcaceae bacterium LM158; KJ875866	AP012044.1260691.1262224	87.01	154	0.0266286	Bacteria;Firmicutes;Clostridia;Clostridiales;Ruminococcaceae;Oscillibacter;Oscillibacter valericigenes Sjm18-20	yes
1878	266.1.fm.f_tax_file	fm	266	1	na	na	otu_154_V1V3	HIGH	150	98	0.0323746	S004223321	94	150	0.0323746	Ruminococcaceae bacterium LM158; KJ875866	AP012044.1260691.1262224	87.01	154	0.0323746	Bacteria;Firmicutes;Clostridia;Clostridiales;Ruminococcaceae;Oscillibacter;Oscillibacter valericigenes Sjm18-20	yes
1879	145.1.fm.f_tax_file	fm	145	1	na	na	otu_154_V1V3	HIGH	150	97.33	0.00261389	S004223321	93.42	152	0.00261389	Ruminococcaceae bacterium LM158; KJ875866	AP012044.1260691.1262224	87.1	155	0.00261389	Bacteria;Firmicutes;Clostridia;Clostridiales;Ruminococcaceae;Oscillibacter;Oscillibacter valericigenes Sjm18-20	yes
1880	145.1.fm.f_tax_file	fm	145	1	na	na	otu_154_V1V3	HIGH	150	97.33	0.00336072	S004223321	93.38	151	0.00336072	Ruminococcaceae bacterium LM158; KJ875866	AP012044.1260691.1262224	87.1	155	0.00336072	Bacteria;Firmicutes;Clostridia;Clostridiales;Ruminococcaceae;Oscillibacter;Oscillibacter valericigenes Sjm18-20	yes
1881	145.1.fm.f_tax_file	fm	145	1	na	na	otu_154_V1V3	HIGH	150	97.33	0.00149365	S004223321	93.38	151	0.00149365	Ruminococcaceae bacterium LM158; KJ875866	AP012044.1260691.1262224	87.1	155	0.00149365	Bacteria;Firmicutes;Clostridia;Clostridiales;Ruminococcaceae;Oscillibacter;Oscillibacter valericigenes Sjm18-20	yes
1882	CP.145.2.dil.100.NAB.f_tax_file	CP	145	2	100	NAB	otu_154_V1V3	HIGH	150	98	0.00185357	S004223321	94.04	151	0.00185357	Ruminococcaceae bacterium LM158; KJ875866	AP012044.1260691.1262224	87.74	155	0.00185357	Bacteria;Firmicutes;Clostridia;Clostridiales;Ruminococcaceae;Oscillibacter;Oscillibacter valericigenes Sjm18-20	yes
1882	CP.145.2.dil.1.SDD.f_tax_file	CP	145	2	1	SDD	otu_154_V1V3	HIGH	150	98	0.00388937	S004223321	94.04	151	0.00388937	Ruminococcaceae bacterium LM158; KJ875866	AP012044.1260691.1262224	87.74	155	0.00388937	Bacteria;Firmicutes;Clostridia;Clostridiales;Ruminococcaceae;Oscillibacter;Oscillibacter valericigenes Sjm18-20	yes
1882	CP.145.1.dil.1.SDD.f_tax_file	CP	145	1	1	SDD	otu_154_V1V3	HIGH	150	98	0.00425704	S004223321	94.04	151	0.00425704	Ruminococcaceae bacterium LM158; KJ875866	AP012044.1260691.1262224	87.74	155	0.00425704	Bacteria;Firmicutes;Clostridia;Clostridiales;Ruminococcaceae;Oscillibacter;Oscillibacter valericigenes Sjm18-20	yes
1882	CP.145.1.dil.1.NAB.f_tax_file	CP	145	1	1	NAB	otu_154_V1V3	HIGH	150	98	0.00481512	S004223321	94.04	151	0.00481512	Ruminococcaceae bacterium LM158; KJ875866	AP012044.1260691.1262224	87.74	155	0.00481512	Bacteria;Firmicutes;Clostridia;Clostridiales;Ruminococcaceae;Oscillibacter;Oscillibacter valericigenes Sjm18-20	yes
1882	CP.145.2.dil.1.NAB.f_tax_file	CP	145	2	1	NAB	otu_154_V1V3	HIGH	150	98	0.00572401	S004223321	94.04	151	0.00572401	Ruminococcaceae bacterium LM158; KJ875866	AP012044.1260691.1262224	87.74	155	0.00572401	Bacteria;Firmicutes;Clostridia;Clostridiales;Ruminococcaceae;Oscillibacter;Oscillibacter valericigenes Sjm18-20	yes
1882	145.1.fm.f_tax_file	fm	145	1	na	na	otu_154_V1V3	HIGH	150	98	0.158327	S004223321	94.04	151	0.158327	Ruminococcaceae bacterium LM158; KJ875866	AP012044.1260691.1262224	87.74	155	0.158327	Bacteria;Firmicutes;Clostridia;Clostridiales;Ruminococcaceae;Oscillibacter;Oscillibacter valericigenes Sjm18-20	yes
1883	145.1.fm.f_tax_file	fm	145	1	na	na	otu_154_V1V3	HIGH	150	97.33	0.00112024	S004223321	93.38	151	0.00112024	Ruminococcaceae bacterium LM158; KJ875866	AP012044.1260691.1262224	87.1	155	0.00112024	Bacteria;Firmicutes;Clostridia;Clostridiales;Ruminococcaceae;Oscillibacter;Oscillibacter valericigenes Sjm18-20	yes
1885	209.1.fm.f_tax_file	fm	209	1	na	na	otu_154_V1V3	HIGH	150	98.67	0.00136747	S004223321	93.38	151	0.00136747	Ruminococcaceae bacterium LM158; KJ875866	AP012044.1260691.1262224	87.74	155	0.00136747	Bacteria;Firmicutes;Clostridia;Clostridiales;Ruminococcaceae;Oscillibacter;Oscillibacter valericigenes Sjm18-20	yes
1885	209.2.fm.f_tax_file	fm	209	2	na	na	otu_154_V1V3	HIGH	150	98.67	0.00141872	S004223321	93.38	151	0.00141872	Ruminococcaceae bacterium LM158; KJ875866	AP012044.1260691.1262224	87.74	155	0.00141872	Bacteria;Firmicutes;Clostridia;Clostridiales;Ruminococcaceae;Oscillibacter;Oscillibacter valericigenes Sjm18-20	yes
1885	266.1.fm.f_tax_file	fm	266	1	na	na	otu_154_V1V3	HIGH	150	98.67	0.00193473	S004223321	93.38	151	0.00193473	Ruminococcaceae bacterium LM158; KJ875866	AP012044.1260691.1262224	87.74	155	0.00193473	Bacteria;Firmicutes;Clostridia;Clostridiales;Ruminococcaceae;Oscillibacter;Oscillibacter valericigenes Sjm18-20	yes
1885	266.2.fm.f_tax_file	fm	266	2	na	na	otu_154_V1V3	HIGH	150	98.67	0.00237756	S004223321	93.38	151	0.00237756	Ruminococcaceae bacterium LM158; KJ875866	AP012044.1260691.1262224	87.74	155	0.00237756	Bacteria;Firmicutes;Clostridia;Clostridiales;Ruminococcaceae;Oscillibacter;Oscillibacter valericigenes Sjm18-20	yes
1885	198.1.fm.f_tax_file	fm	198	1	na	na	otu_154_V1V3	HIGH	150	98.67	0.0105158	S004223321	93.38	151	0.0105158	Ruminococcaceae bacterium LM158; KJ875866	AP012044.1260691.1262224	87.74	155	0.0105158	Bacteria;Firmicutes;Clostridia;Clostridiales;Ruminococcaceae;Oscillibacter;Oscillibacter valericigenes Sjm18-20	yes
1885	198.2.fm.f_tax_file	fm	198	2	na	na	otu_154_V1V3	HIGH	150	98.67	0.0117952	S004223321	93.38	151	0.0117952	Ruminococcaceae bacterium LM158; KJ875866	AP012044.1260691.1262224	87.74	155	0.0117952	Bacteria;Firmicutes;Clostridia;Clostridiales;Ruminococcaceae;Oscillibacter;Oscillibacter valericigenes Sjm18-20	yes
1886	266.2.fm.f_tax_file	fm	266	2	na	na	otu_154_V1V3	HIGH	150	99.33	0.00253606	S004223321	92.76	152	0.00253606	Ruminococcaceae bacterium LM158; KJ875866	AP012044.1260691.1262224	87.1	155	0.00253606	Bacteria;Firmicutes;Clostridia;Clostridiales;Ruminococcaceae;Oscillibacter;Oscillibacter valericigenes Sjm18-20	yes
1888	266.1.fm.f_tax_file	fm	266	1	na	na	otu_154_V1V3	HIGH	150	99.33	0.00341803	S004223321	92.76	152	0.00341803	Ruminococcaceae bacterium LM158; KJ875866	AP012044.1260691.1262224	87.1	155	0.00341803	Bacteria;Firmicutes;Clostridia;Clostridiales;Ruminococcaceae;Oscillibacter;Oscillibacter valericigenes Sjm18-20	yes
1888	266.2.fm.f_tax_file	fm	266	2	na	na	otu_154_V1V3	HIGH	150	99.33	0.00634015	S004223321	92.76	152	0.00634015	Ruminococcaceae bacterium LM158; KJ875866	AP012044.1260691.1262224	87.1	155	0.00634015	Bacteria;Firmicutes;Clostridia;Clostridiales;Ruminococcaceae;Oscillibacter;Oscillibacter valericigenes Sjm18-20	yes
1889	266.2.fm.f_tax_file	fm	266	2	na	na	otu_154_V1V3	HIGH	150	99.33	0.00190204	S004223321	92.76	152	0.00190204	Ruminococcaceae bacterium LM158; KJ875866	AP012044.1260691.1262224	87.1	155	0.00190204	Bacteria;Firmicutes;Clostridia;Clostridiales;Ruminococcaceae;Oscillibacter;Oscillibacter valericigenes Sjm18-20	yes
1890	CP.266.2.dil.1.SDD.f_tax_file	CP	266	2	1	SDD	otu_154_V1V3	HIGH	150	100	0.00119573	S004223321	93.42	152	0.00119573	Ruminococcaceae bacterium LM158; KJ875866	AP012044.1260691.1262224	87.74	155	0.00119573	Bacteria;Firmicutes;Clostridia;Clostridiales;Ruminococcaceae;Oscillibacter;Oscillibacter valericigenes Sjm18-20	yes
1890	CP.266.1.dil.1.SDD.f_tax_file	CP	266	1	1	SDD	otu_154_V1V3	HIGH	150	100	0.00127367	S004223321	93.42	152	0.00127367	Ruminococcaceae bacterium LM158; KJ875866	AP012044.1260691.1262224	87.74	155	0.00127367	Bacteria;Firmicutes;Clostridia;Clostridiales;Ruminococcaceae;Oscillibacter;Oscillibacter valericigenes Sjm18-20	yes
1890	198.1.fm.f_tax_file	fm	198	1	na	na	otu_154_V1V3	HIGH	150	100	0.00430193	S004223321	93.42	152	0.00430193	Ruminococcaceae bacterium LM158; KJ875866	AP012044.1260691.1262224	87.74	155	0.00430193	Bacteria;Firmicutes;Clostridia;Clostridiales;Ruminococcaceae;Oscillibacter;Oscillibacter valericigenes Sjm18-20	yes
1890	198.2.fm.f_tax_file	fm	198	2	na	na	otu_154_V1V3	HIGH	150	100	0.00430697	S004223321	93.42	152	0.00430697	Ruminococcaceae bacterium LM158; KJ875866	AP012044.1260691.1262224	87.74	155	0.00430697	Bacteria;Firmicutes;Clostridia;Clostridiales;Ruminococcaceae;Oscillibacter;Oscillibacter valericigenes Sjm18-20	yes
1890	266.2.fm.f_tax_file	fm	266	2	na	na	otu_154_V1V3	HIGH	150	100	0.0705342	S004223321	93.42	152	0.0705342	Ruminococcaceae bacterium LM158; KJ875866	AP012044.1260691.1262224	87.74	155	0.0705342	Bacteria;Firmicutes;Clostridia;Clostridiales;Ruminococcaceae;Oscillibacter;Oscillibacter valericigenes Sjm18-20	yes
1890	266.1.fm.f_tax_file	fm	266	1	na	na	otu_154_V1V3	HIGH	150	100	0.094931	S004223321	93.42	152	0.094931	Ruminococcaceae bacterium LM158; KJ875866	AP012044.1260691.1262224	87.74	155	0.094931	Bacteria;Firmicutes;Clostridia;Clostridiales;Ruminococcaceae;Oscillibacter;Oscillibacter valericigenes Sjm18-20	yes
1891	266.2.fm.f_tax_file	fm	266	2	na	na	otu_154_V1V3	HIGH	148	100	0.00174354	S004223321	93.33	150	0.00174354	Ruminococcaceae bacterium LM158; KJ875866	AP012044.1260691.1262224	87.58	153	0.00174354	Bacteria;Firmicutes;Clostridia;Clostridiales;Ruminococcaceae;Oscillibacter;Oscillibacter valericigenes Sjm18-20	yes
1892	266.1.fm.f_tax_file	fm	266	1	na	na	otu_154_V1V3	HIGH	150	99.33	0.00135431	S004223321	92.76	152	0.00135431	Ruminococcaceae bacterium LM158; KJ875866	AP012044.1260691.1262224	87.1	155	0.00135431	Bacteria;Firmicutes;Clostridia;Clostridiales;Ruminococcaceae;Oscillibacter;Oscillibacter valericigenes Sjm18-20	yes
1892	266.2.fm.f_tax_file	fm	266	2	na	na	otu_154_V1V3	HIGH	150	99.33	0.00348708	S004223321	92.76	152	0.00348708	Ruminococcaceae bacterium LM158; KJ875866	AP012044.1260691.1262224	87.1	155	0.00348708	Bacteria;Firmicutes;Clostridia;Clostridiales;Ruminococcaceae;Oscillibacter;Oscillibacter valericigenes Sjm18-20	yes
1893	198.1.fm.f_tax_file	fm	198	1	na	na	otu_154_V1V3	HIGH	150	99.33	0.0018323	S004223321	92.76	152	0.0018323	Ruminococcaceae bacterium LM158; KJ875866	AP012044.1260691.1262224	87.74	155	0.0018323	Bacteria;Firmicutes;Clostridia;Clostridiales;Ruminococcaceae;Oscillibacter;Oscillibacter valericigenes Sjm18-20	yes
1893	198.2.fm.f_tax_file	fm	198	2	na	na	otu_154_V1V3	HIGH	150	99.33	0.00217796	S004223321	92.76	152	0.00217796	Ruminococcaceae bacterium LM158; KJ875866	AP012044.1260691.1262224	87.74	155	0.00217796	Bacteria;Firmicutes;Clostridia;Clostridiales;Ruminococcaceae;Oscillibacter;Oscillibacter valericigenes Sjm18-20	yes
1895	266.1.fm.f_tax_file	fm	266	1	na	na	otu_154_V1V3	HIGH	150	99.33	0.00122533	S004223321	92.76	152	0.00122533	Ruminococcaceae bacterium LM158; KJ875866	AP012044.1260691.1262224	88.39	155	0.00122533	Bacteria;Firmicutes;Clostridia;Clostridiales;Ruminococcaceae;Oscillibacter;Oscillibacter valericigenes Sjm18-20	yes
1895	266.2.fm.f_tax_file	fm	266	2	na	na	otu_154_V1V3	HIGH	150	99.33	0.00158504	S004223321	92.76	152	0.00158504	Ruminococcaceae bacterium LM158; KJ875866	AP012044.1260691.1262224	88.39	155	0.00158504	Bacteria;Firmicutes;Clostridia;Clostridiales;Ruminococcaceae;Oscillibacter;Oscillibacter valericigenes Sjm18-20	yes
2051	CP.266.2.dil.1.SDD.f_tax_file	CP	266	2	1	SDD	otu_541_V1V3	HIGH	149	97.32	0.00147167	S003610183	98.01	151	0.00147167	Roseburia sp. 1120; AB744234	AF298663.1.1453	85.21	169	0.00147167	Bacteria;Firmicutes;Clostridia;Clostridiales;Lachnospiraceae;Pseudobutyrivibrio;Lachnobacterium bovis	no
2051	CP.266.1.dil.1.SDD.f_tax_file	CP	266	1	1	SDD	otu_541_V1V3	HIGH	149	97.32	0.00220769	S003610183	98.01	151	0.00220769	Roseburia sp. 1120; AB744234	AF298663.1.1453	85.21	169	0.00220769	Bacteria;Firmicutes;Clostridia;Clostridiales;Lachnospiraceae;Pseudobutyrivibrio;Lachnobacterium bovis	no
2052	172.1.fm.f_tax_file	fm	172	1	na	na	otu_541_V1V3	HIGH	148	100	0.00105142	S003610183	98.67	150	0.00105142	Roseburia sp. 1120; AB744234	AY534872.1.1442	86.16	159	0.00105142	Bacteria;Firmicutes;Clostridia;Clostridiales;Lachnospiraceae;Anaerosporobacter;Anaerosporobacter mobilis	yes
2052	142.2.fm.f_tax_file	fm	142	2	na	na	otu_541_V1V3	HIGH	148	100	0.00139962	S003610183	98.67	150	0.00139962	Roseburia sp. 1120; AB744234	AY534872.1.1442	86.16	159	0.00139962	Bacteria;Firmicutes;Clostridia;Clostridiales;Lachnospiraceae;Anaerosporobacter;Anaerosporobacter mobilis	yes
2052	266.1.fm.f_tax_file	fm	266	1	na	na	otu_541_V1V3	HIGH	148	100	0.0014833	S003610183	98.67	150	0.0014833	Roseburia sp. 1120; AB744234	AY534872.1.1442	86.16	159	0.0014833	Bacteria;Firmicutes;Clostridia;Clostridiales;Lachnospiraceae;Anaerosporobacter;Anaerosporobacter mobilis	yes
2052	CP.266.1.dil.1.SDD.f_tax_file	CP	266	1	1	SDD	otu_541_V1V3	HIGH	148	100	0.0015284	S003610183	98.67	150	0.0015284	Roseburia sp. 1120; AB744234	AY534872.1.1442	86.16	159	0.0015284	Bacteria;Firmicutes;Clostridia;Clostridiales;Lachnospiraceae;Anaerosporobacter;Anaerosporobacter mobilis	yes
2052	142.1.fm.f_tax_file	fm	142	1	na	na	otu_541_V1V3	HIGH	148	100	0.0017133	S003610183	98.67	150	0.0017133	Roseburia sp. 1120; AB744234	AY534872.1.1442	86.16	159	0.0017133	Bacteria;Firmicutes;Clostridia;Clostridiales;Lachnospiraceae;Anaerosporobacter;Anaerosporobacter mobilis	yes
2052	266.2.fm.f_tax_file	fm	266	2	na	na	otu_541_V1V3	HIGH	148	100	0.00174354	S003610183	98.67	150	0.00174354	Roseburia sp. 1120; AB744234	AY534872.1.1442	86.16	159	0.00174354	Bacteria;Firmicutes;Clostridia;Clostridiales;Lachnospiraceae;Anaerosporobacter;Anaerosporobacter mobilis	yes
2052	CP.172.2.dil.1.SDD.f_tax_file	CP	172	2	1	SDD	otu_541_V1V3	HIGH	148	100	0.0025729	S003610183	98.67	150	0.0025729	Roseburia sp. 1120; AB744234	AY534872.1.1442	86.16	159	0.0025729	Bacteria;Firmicutes;Clostridia;Clostridiales;Lachnospiraceae;Anaerosporobacter;Anaerosporobacter mobilis	yes
2052	CP.172.1.dil.1.SDD.f_tax_file	CP	172	1	1	SDD	otu_541_V1V3	HIGH	148	100	0.00276838	S003610183	98.67	150	0.00276838	Roseburia sp. 1120; AB744234	AY534872.1.1442	86.16	159	0.00276838	Bacteria;Firmicutes;Clostridia;Clostridiales;Lachnospiraceae;Anaerosporobacter;Anaerosporobacter mobilis	yes
2052	198.1.fm.f_tax_file	fm	198	1	na	na	otu_541_V1V3	HIGH	148	100	0.0032862	S003610183	98.67	150	0.0032862	Roseburia sp. 1120; AB744234	AY534872.1.1442	86.16	159	0.0032862	Bacteria;Firmicutes;Clostridia;Clostridiales;Lachnospiraceae;Anaerosporobacter;Anaerosporobacter mobilis	yes
2052	198.2.fm.f_tax_file	fm	198	2	na	na	otu_541_V1V3	HIGH	148	100	0.00362177	S003610183	98.67	150	0.00362177	Roseburia sp. 1120; AB744234	AY534872.1.1442	86.16	159	0.00362177	Bacteria;Firmicutes;Clostridia;Clostridiales;Lachnospiraceae;Anaerosporobacter;Anaerosporobacter mobilis	yes
2053	142.2.fm.f_tax_file	fm	142	2	na	na	otu_541_V1V3	HIGH	148	98.65	0.00125158	S003610183	99.33	150	0.00125158	Roseburia sp. 1120; AB744234	AF298663.1.1453	85.8	169	0.00125158	Bacteria;Firmicutes;Clostridia;Clostridiales;Lachnospiraceae;Pseudobutyrivibrio;Lachnobacterium bovis	yes
2076	GAM.202.2.dil.1.NAB.f_tax_file	GAM	202	2	1	NAB	otu_875_V1V3	HIGH	150	100	0.00226843	S003619179	100	150	0.00226843	Coprobacter fastidiosus; NSB1; JN703378	JN703378.1.1490	100	150	0.00226843	Bacteria;Bacteroidetes;Bacteroidia;Bacteroidales;Porphyromonadaceae;Coprobacter;Coprobacter fastidiosus	no
2109	145.1.fm.f_tax_file	fm	145	1	na	na	otu_536_V1V3	HIGH	149	97.99	0.00448096	S001198050	98	150	0.00448096	Butyricimonas virosa (T); JCM 15149; MT12; AB443949	AB443949.1.1486	98	150	0.00448096	Bacteria;Bacteroidetes;Bacteroidia;Bacteroidales;Porphyromonadaceae;Butyricimonas;Butyricimonas virosa	yes
2110	142.1.fm.f_tax_file	fm	142	1	na	na	otu_536_V1V3	HIGH	149	100	0.00107579	S001198050	100	150	0.00107579	Butyricimonas virosa (T); JCM 15149; MT12; AB443949	AB443949.1.1486	100	150	0.00107579	Bacteria;Bacteroidetes;Bacteroidia;Bacteroidales;Porphyromonadaceae;Butyricimonas;Butyricimonas virosa	yes
2110	142.2.fm.f_tax_file	fm	142	2	na	na	otu_536_V1V3	HIGH	149	100	0.00142653	S001198050	100	150	0.00142653	Butyricimonas virosa (T); JCM 15149; MT12; AB443949	AB443949.1.1486	100	150	0.00142653	Bacteria;Bacteroidetes;Bacteroidia;Bacteroidales;Porphyromonadaceae;Butyricimonas;Butyricimonas virosa	yes
2110	160.2.fm.f_tax_file	fm	160	2	na	na	otu_536_V1V3	HIGH	149	100	0.00171094	S001198050	100	150	0.00171094	Butyricimonas virosa (T); JCM 15149; MT12; AB443949	AB443949.1.1486	100	150	0.00171094	Bacteria;Bacteroidetes;Bacteroidia;Bacteroidales;Porphyromonadaceae;Butyricimonas;Butyricimonas virosa	yes
2110	160.1.fm.f_tax_file	fm	160	1	na	na	otu_536_V1V3	HIGH	149	100	0.00185775	S001198050	100	150	0.00185775	Butyricimonas virosa (T); JCM 15149; MT12; AB443949	AB443949.1.1486	100	150	0.00185775	Bacteria;Bacteroidetes;Bacteroidia;Bacteroidales;Porphyromonadaceae;Butyricimonas;Butyricimonas virosa	yes
2110	236.2.fm.f_tax_file	fm	236	2	na	na	otu_536_V1V3	HIGH	149	100	0.00709576	S001198050	100	150	0.00709576	Butyricimonas virosa (T); JCM 15149; MT12; AB443949	AB443949.1.1486	100	150	0.00709576	Bacteria;Bacteroidetes;Bacteroidia;Bacteroidales;Porphyromonadaceae;Butyricimonas;Butyricimonas virosa	yes
2112	160.2.fm.f_tax_file	fm	160	2	na	na	otu_536_V1V3	HIGH	149	99.33	0.00119766	S001198050	99.33	150	0.00119766	Butyricimonas virosa (T); JCM 15149; MT12; AB443949	AB443949.1.1486	99.33	150	0.00119766	Bacteria;Bacteroidetes;Bacteroidia;Bacteroidales;Porphyromonadaceae;Butyricimonas;Butyricimonas virosa	yes
2113	GAM.160.1.dil.1.NAB.f_tax_file	GAM	160	1	1	NAB	otu_536_V1V3	HIGH	149	97.99	0.00140647	S001198050	98	150	0.00140647	Butyricimonas virosa (T); JCM 15149; MT12; AB443949	AB443949.1.1486	98	150	0.00140647	Bacteria;Bacteroidetes;Bacteroidia;Bacteroidales;Porphyromonadaceae;Butyricimonas;Butyricimonas virosa	yes
2113	160.1.fm.f_tax_file	fm	160	1	na	na	otu_536_V1V3	HIGH	149	97.99	0.00237379	S001198050	98	150	0.00237379	Butyricimonas virosa (T); JCM 15149; MT12; AB443949	AB443949.1.1486	98	150	0.00237379	Bacteria;Bacteroidetes;Bacteroidia;Bacteroidales;Porphyromonadaceae;Butyricimonas;Butyricimonas virosa	yes
2113	160.2.fm.f_tax_file	fm	160	2	na	na	otu_536_V1V3	HIGH	149	97.99	0.00376407	S001198050	98	150	0.00376407	Butyricimonas virosa (T); JCM 15149; MT12; AB443949	AB443949.1.1486	98	150	0.00376407	Bacteria;Bacteroidetes;Bacteroidia;Bacteroidales;Porphyromonadaceae;Butyricimonas;Butyricimonas virosa	yes
2152	GAM.160.2.dil.1.NAB.f_tax_file	GAM	160	2	1	NAB	otu_877_V1V3	HIGH	149	100	0.00214891	S004078573	100	150	0.00214891	Butyricimonas sp. JCM 18676; 180-3; AB916501	AB443949.1.1486	94.7	151	0.00214891	Bacteria;Bacteroidetes;Bacteroidia;Bacteroidales;Porphyromonadaceae;Butyricimonas;Butyricimonas virosa	yes
2152	209.1.fm.f_tax_file	fm	209	1	na	na	otu_877_V1V3	HIGH	149	100	0.00397932	S004078573	100	150	0.00397932	Butyricimonas sp. JCM 18676; 180-3; AB916501	AB443949.1.1486	94.7	151	0.00397932	Bacteria;Bacteroidetes;Bacteroidia;Bacteroidales;Porphyromonadaceae;Butyricimonas;Butyricimonas virosa	yes
2152	GAM.160.1.dil.1.NAB.f_tax_file	GAM	160	1	1	NAB	otu_877_V1V3	HIGH	149	100	0.00421941	S004078573	100	150	0.00421941	Butyricimonas sp. JCM 18676; 180-3; AB916501	AB443949.1.1486	94.7	151	0.00421941	Bacteria;Bacteroidetes;Bacteroidia;Bacteroidales;Porphyromonadaceae;Butyricimonas;Butyricimonas virosa	yes
2152	160.1.fm.f_tax_file	fm	160	1	na	na	otu_877_V1V3	HIGH	149	100	0.00639891	S004078573	100	150	0.00639891	Butyricimonas sp. JCM 18676; 180-3; AB916501	AB443949.1.1486	94.7	151	0.00639891	Bacteria;Bacteroidetes;Bacteroidia;Bacteroidales;Porphyromonadaceae;Butyricimonas;Butyricimonas virosa	yes
2152	236.2.fm.f_tax_file	fm	236	2	na	na	otu_877_V1V3	HIGH	149	100	0.00926217	S004078573	100	150	0.00926217	Butyricimonas sp. JCM 18676; 180-3; AB916501	AB443949.1.1486	94.7	151	0.00926217	Bacteria;Bacteroidetes;Bacteroidia;Bacteroidales;Porphyromonadaceae;Butyricimonas;Butyricimonas virosa	yes
2152	160.2.fm.f_tax_file	fm	160	2	na	na	otu_877_V1V3	HIGH	149	100	0.00935315	S004078573	100	150	0.00935315	Butyricimonas sp. JCM 18676; 180-3; AB916501	AB443949.1.1486	94.7	151	0.00935315	Bacteria;Bacteroidetes;Bacteroidia;Bacteroidales;Porphyromonadaceae;Butyricimonas;Butyricimonas virosa	yes
2152	209.2.fm.f_tax_file	fm	209	2	na	na	otu_877_V1V3	HIGH	149	100	0.0111023	S004078573	100	150	0.0111023	Butyricimonas sp. JCM 18676; 180-3; AB916501	AB443949.1.1486	94.7	151	0.0111023	Bacteria;Bacteroidetes;Bacteroidia;Bacteroidales;Porphyromonadaceae;Butyricimonas;Butyricimonas virosa	yes
2681	209.2.fm.f_tax_file	fm	209	2	na	na	otu_877_V1V3	HIGH	149	99.33	0.00107229	S004078573	99.33	150	0.00107229	Butyricimonas sp. JCM 18676; 180-3; AB916501	AB443949.1.1486	94.04	151	0.00107229	Bacteria;Bacteroidetes;Bacteroidia;Bacteroidales;Porphyromonadaceae;Butyricimonas;Butyricimonas virosa	yes
3448	145.1.fm.f_tax_file	fm	145	1	na	na	otu_154_V1V3	HIGH	147	97.96	0.00784167	S004223321	93.92	148	0.00784167	Ruminococcaceae bacterium LM158; KJ875866	AP012044.1260691.1262224	87.5	152	0.00784167	Bacteria;Firmicutes;Clostridia;Clostridiales;Ruminococcaceae;Oscillibacter;Oscillibacter valericigenes Sjm18-20	yes
3449	266.1.fm.f_tax_file	fm	266	1	na	na	otu_154_V1V3	HIGH	147	100	0.00174126	S004223321	93.29	149	0.00174126	Ruminococcaceae bacterium LM158; KJ875866	AP012044.1260691.1262224	87.5	152	0.00174126	Bacteria;Firmicutes;Clostridia;Clostridiales;Ruminococcaceae;Oscillibacter;Oscillibacter valericigenes Sjm18-20	yes
32	GAM.266.2.dil.1.NAB.f_tax_file	GAM	266	2	1	NAB	otu_39_V1V3	LOW	148	100	0.00151612	S002418327	100	148	0.00151612	Bacteroides sp. F-4; AB470322	EU136680.1.2019	100	148	0.00151612	Bacteria;Bacteroidetes;Bacteroidia;Bacteroidales;Bacteroidaceae;Bacteroides;Bacteroides uniformis	no
32	GAM.266.1.dil.1.NAB.f_tax_file	GAM	266	1	1	NAB	otu_39_V1V3	LOW	148	100	0.00156083	S002418327	100	148	0.00156083	Bacteroides sp. F-4; AB470322	EU136680.1.2019	100	148	0.00156083	Bacteria;Bacteroidetes;Bacteroidia;Bacteroidales;Bacteroidaceae;Bacteroides;Bacteroides uniformis	no
35	142.1.fm.f_tax_file	fm	142	1	na	na	otu_107_V1V3	LOW	150	95.33	0.00767997	S001239099	100	150	0.00767997	Parasutterella excrementihominis (T); YIT 11859 (= JCM 15078, = DSM 21040); AB370250	AB370250.1.1494	100	150	0.00767997	Bacteria;Proteobacteria;Betaproteobacteria;Burkholderiales;Alcaligenaceae;Parasutterella;Parasutterella excrementihominis	yes
35	142.2.fm.f_tax_file	fm	142	2	na	na	otu_107_V1V3	LOW	150	95.33	0.0101203	S001239099	100	150	0.0101203	Parasutterella excrementihominis (T); YIT 11859 (= JCM 15078, = DSM 21040); AB370250	AB370250.1.1494	100	150	0.0101203	Bacteria;Proteobacteria;Betaproteobacteria;Burkholderiales;Alcaligenaceae;Parasutterella;Parasutterella excrementihominis	yes
36	198.2.fm.f_tax_file	fm	198	2	na	na	otu_107_V1V3	LOW	150	100	0.00560395	S001239099	95.33	150	0.00560395	Parasutterella excrementihominis (T); YIT 11859 (= JCM 15078, = DSM 21040); AB370250	AB370250.1.1494	95.33	150	0.00560395	Bacteria;Proteobacteria;Betaproteobacteria;Burkholderiales;Alcaligenaceae;Parasutterella;Parasutterella excrementihominis	yes
36	198.1.fm.f_tax_file	fm	198	1	na	na	otu_107_V1V3	LOW	150	100	0.0139016	S001239099	95.33	150	0.0139016	Parasutterella excrementihominis (T); YIT 11859 (= JCM 15078, = DSM 21040); AB370250	AB370250.1.1494	95.33	150	0.0139016	Bacteria;Proteobacteria;Betaproteobacteria;Burkholderiales;Alcaligenaceae;Parasutterella;Parasutterella excrementihominis	yes
37	198.1.fm.f_tax_file	fm	198	1	na	na	otu_107_V1V3	LOW	150	99.33	0.00141406	S001239099	94.67	150	0.00141406	Parasutterella excrementihominis (T); YIT 11859 (= JCM 15078, = DSM 21040); AB370250	AB370250.1.1494	94.67	150	0.00141406	Bacteria;Proteobacteria;Betaproteobacteria;Burkholderiales;Alcaligenaceae;Parasutterella;Parasutterella excrementihominis	yes
179	GAM.266.1.dil.1.NAB.f_tax_file	GAM	266	1	1	NAB	otu_39_V1V3	LOW	148	97.3	0.00140156	S002418327	97.3	148	0.00140156	Bacteroides sp. F-4; AB470322	EU136680.1.2019	97.3	148	0.00140156	Bacteria;Bacteroidetes;Bacteroidia;Bacteroidales;Bacteroidaceae;Bacteroides;Bacteroides uniformis	no
181	CP.238.1.dil.100.SDD.f_tax_file	CP	238	1	100	SDD	otu_186_V1V3	LOW	150	98	0.00295678	S001903041	100	150	0.00295678	Moraxella osloensis; SW041; GU424934	JN175341.1.1522	98	150	0.00295678	Bacteria;Proteobacteria;Gammaproteobacteria;Pseudomonadales;Moraxellaceae;Enhydrobacter;Moraxella osloensis	no
182	GAM.202.2.dil.1.SDD.f_tax_file	GAM	202	2	1	SDD	otu_186_V1V3	LOW	150	100	0.00136166	S003316314	100	150	0.00136166	Moraxella osloensis; DSM 6998; AB643599	JN175341.1.1522	100	150	0.00136166	Bacteria;Proteobacteria;Gammaproteobacteria;Pseudomonadales;Moraxellaceae;Enhydrobacter;Moraxella osloensis	no
184	CP.210.2.dil.100.SDD.f_tax_file	CP	210	2	100	SDD	otu_16_V1V3	LOW	149	100	0.00142069	S001910074	100	150	0.00142069	Terrahaemophilus sp. oral taxon G25; WK060; GU431986	EU083530.1.1505	100	150	0.00142069	Bacteria;Proteobacteria;Gammaproteobacteria;Pasteurellales;Pasteurellaceae;Haemophilus;Haemophilus parainfluenzae	no
184	CP.210.1.dil.100.SDD.f_tax_file	CP	210	1	100	SDD	otu_16_V1V3	LOW	149	100	0.00473934	S001910074	100	150	0.00473934	Terrahaemophilus sp. oral taxon G25; WK060; GU431986	EU083530.1.1505	100	150	0.00473934	Bacteria;Proteobacteria;Gammaproteobacteria;Pasteurellales;Pasteurellaceae;Haemophilus;Haemophilus parainfluenzae	no
185	CP.210.2.dil.100.SDD.f_tax_file	CP	210	2	100	SDD	otu_16_V1V3	LOW	149	99.33	0.00109284	S004087859	100	150	0.00109284	Haemophilus sp. 'paraurethrae'; F7461; KJ395383	EU083530.1.1505	99.33	150	0.00109284	Bacteria;Proteobacteria;Gammaproteobacteria;Pasteurellales;Pasteurellaceae;Haemophilus;Haemophilus parainfluenzae	no
193	266.2.fm.f_tax_file	fm	266	2	na	na	otu_206_V1V3	LOW	148	99.32	0.00206055	S000994712	97.33	150	0.00206055	Sutterella parvirubra; YIT 11818; AB300991	AFBQ01000030.20.1053	97.33	150	0.00206055	Bacteria;Proteobacteria;Betaproteobacteria;Burkholderiales;Alcaligenaceae;Sutterella;Sutterella parvirubra YIT 11816	yes
195	145.1.fm.f_tax_file	fm	145	1	na	na	otu_466_V1V3	LOW	148	97.3	0.00373413	S003610370	96.67	150	0.00373413	Sutterella sp. 252; AB759965	JQ746651.1.1547	93.38	151	0.00373413	Bacteria;Proteobacteria;Betaproteobacteria;Neisseriales;Neisseriaceae;Snodgrassella;Snodgrassella alvi	yes
196	CP.266.2.dil.100.NAB.f_tax_file	CP	266	2	100	NAB	otu_25_V1V3	LOW	151	95.36	0.00164366	S002909050	98	150	0.00164366	Burkholderia unamae; CATux-28; HQ023247	AY268170.1.1461	97.33	150	0.00164366	Bacteria;Proteobacteria;Betaproteobacteria;Burkholderiales;Burkholderiaceae;Pandoraea;Pandoraea pnomenusa	no
196	CP.266.1.dil.100.NAB.f_tax_file	CP	266	1	100	NAB	otu_25_V1V3	LOW	151	95.36	0.00211597	S002909050	98	150	0.00211597	Burkholderia unamae; CATux-28; HQ023247	AY268170.1.1461	97.33	150	0.00211597	Bacteria;Proteobacteria;Betaproteobacteria;Burkholderiales;Burkholderiaceae;Pandoraea;Pandoraea pnomenusa	no
196	CP.266.1.dil.1.NAB.f_tax_file	CP	266	1	1	NAB	otu_25_V1V3	LOW	151	95.36	0.0770182	S002909050	98	150	0.0770182	Burkholderia unamae; CATux-28; HQ023247	AY268170.1.1461	97.33	150	0.0770182	Bacteria;Proteobacteria;Betaproteobacteria;Burkholderiales;Burkholderiaceae;Pandoraea;Pandoraea pnomenusa	no
196	CP.266.2.dil.1.NAB.f_tax_file	CP	266	2	1	NAB	otu_25_V1V3	LOW	151	95.36	0.0856425	S002909050	98	150	0.0856425	Burkholderia unamae; CATux-28; HQ023247	AY268170.1.1461	97.33	150	0.0856425	Bacteria;Proteobacteria;Betaproteobacteria;Burkholderiales;Burkholderiaceae;Pandoraea;Pandoraea pnomenusa	no
197	172.1.fm.f_tax_file	fm	172	1	na	na	otu_1280_V1V3	LOW	148	100	0.00106602	S001099428	99.33	150	0.00106602	Oxalobacter formigenes; BA4; human feces; U49749	U49757.1.1488	98.67	150	0.00106602	Bacteria;Proteobacteria;Betaproteobacteria;Burkholderiales;Oxalobacteraceae;Oxalobacter;Oxalobacter formigenes	yes
197	172.2.fm.f_tax_file	fm	172	2	na	na	otu_1280_V1V3	LOW	148	100	0.00108499	S001099428	99.33	150	0.00108499	Oxalobacter formigenes; BA4; human feces; U49749	U49757.1.1488	98.67	150	0.00108499	Bacteria;Proteobacteria;Betaproteobacteria;Burkholderiales;Oxalobacteraceae;Oxalobacter;Oxalobacter formigenes	yes
198	266.1.fm.f_tax_file	fm	266	1	na	na	otu_1280_V1V3	LOW	149	97.99	0.00116084	S000437747	100	150	0.00116084	Oxalobacter formigenes; OXCR; laboratory rat cecum; U49754	U49757.1.1488	97.35	151	0.00116084	Bacteria;Proteobacteria;Betaproteobacteria;Burkholderiales;Oxalobacteraceae;Oxalobacter;Oxalobacter formigenes	yes
198	266.2.fm.f_tax_file	fm	266	2	na	na	otu_1280_V1V3	LOW	149	97.99	0.00126803	S000437747	100	150	0.00126803	Oxalobacter formigenes; OXCR; laboratory rat cecum; U49754	U49757.1.1488	97.35	151	0.00126803	Bacteria;Proteobacteria;Betaproteobacteria;Burkholderiales;Oxalobacteraceae;Oxalobacter;Oxalobacter formigenes	yes
243	GAM.236.2.dil.100.SDD.f_tax_file	GAM	236	2	100	SDD	otu_39_V1V3	LOW	147	100	0.00118889	S002418327	100	147	0.00118889	Bacteroides sp. F-4; AB470322	EU136680.1.2019	100	147	0.00118889	Bacteria;Bacteroidetes;Bacteroidia;Bacteroidales;Bacteroidaceae;Bacteroides;Bacteroides uniformis	no
243	GAM.209.1.dil.1.NAB.f_tax_file	GAM	209	1	1	NAB	otu_39_V1V3	LOW	147	100	0.00120927	S002418327	100	147	0.00120927	Bacteroides sp. F-4; AB470322	EU136680.1.2019	100	147	0.00120927	Bacteria;Bacteroidetes;Bacteroidia;Bacteroidales;Bacteroidaceae;Bacteroides;Bacteroides uniformis	no
243	GAM.209.2.dil.100.NAB.f_tax_file	GAM	209	2	100	NAB	otu_39_V1V3	LOW	147	100	0.00146653	S002418327	100	147	0.00146653	Bacteroides sp. F-4; AB470322	EU136680.1.2019	100	147	0.00146653	Bacteria;Bacteroidetes;Bacteroidia;Bacteroidales;Bacteroidaceae;Bacteroides;Bacteroides uniformis	no
243	GAM.209.2.dil.1.NAB.f_tax_file	GAM	209	2	1	NAB	otu_39_V1V3	LOW	147	100	0.00147258	S002418327	100	147	0.00147258	Bacteroides sp. F-4; AB470322	EU136680.1.2019	100	147	0.00147258	Bacteria;Bacteroidetes;Bacteroidia;Bacteroidales;Bacteroidaceae;Bacteroides;Bacteroides uniformis	no
243	GAM.198.1.dil.100.NAB.f_tax_file	GAM	198	1	100	NAB	otu_39_V1V3	LOW	147	100	0.00206422	S002418327	100	147	0.00206422	Bacteroides sp. F-4; AB470322	EU136680.1.2019	100	147	0.00206422	Bacteria;Bacteroidetes;Bacteroidia;Bacteroidales;Bacteroidaceae;Bacteroides;Bacteroides uniformis	no
243	GAM.241.1.dil.1.NAB.f_tax_file	GAM	241	1	1	NAB	otu_39_V1V3	LOW	147	100	0.00289855	S002418327	100	147	0.00289855	Bacteroides sp. F-4; AB470322	EU136680.1.2019	100	147	0.00289855	Bacteria;Bacteroidetes;Bacteroidia;Bacteroidales;Bacteroidaceae;Bacteroides;Bacteroides uniformis	no
243	GAM.209.1.dil.100.NAB.f_tax_file	GAM	209	1	100	NAB	otu_39_V1V3	LOW	147	100	0.00570562	S002418327	100	147	0.00570562	Bacteroides sp. F-4; AB470322	EU136680.1.2019	100	147	0.00570562	Bacteria;Bacteroidetes;Bacteroidia;Bacteroidales;Bacteroidaceae;Bacteroides;Bacteroides uniformis	no
243	GAM.198.1.dil.10.NAB.f_tax_file	GAM	198	1	10	NAB	otu_39_V1V3	LOW	147	100	0.00773228	S002418327	100	147	0.00773228	Bacteroides sp. F-4; AB470322	EU136680.1.2019	100	147	0.00773228	Bacteria;Bacteroidetes;Bacteroidia;Bacteroidales;Bacteroidaceae;Bacteroides;Bacteroides uniformis	no
245	GAM.201.1.dil.1.SDD.f_tax_file	GAM	201	1	1	SDD	otu_66_V1V3	LOW	148	96.62	0.00174347	S004064951	100	147	0.00174347	Bacteroides vulgatus ATCC 8482; CP000139	EU136687.1.1985	100	147	0.00174347	Bacteria;Bacteroidetes;Bacteroidia;Bacteroidales;Bacteroidaceae;Bacteroides;Bacteroides vulgatus	no
245	GAM.148.1.dil.10.NAB.f_tax_file	GAM	148	1	10	NAB	otu_66_V1V3	LOW	148	96.62	0.00182462	S004064951	100	147	0.00182462	Bacteroides vulgatus ATCC 8482; CP000139	EU136687.1.1985	100	147	0.00182462	Bacteria;Bacteroidetes;Bacteroidia;Bacteroidales;Bacteroidaceae;Bacteroides;Bacteroides vulgatus	no
245	GAM.148.1.dil.1.NAB.f_tax_file	GAM	148	1	1	NAB	otu_66_V1V3	LOW	148	96.62	0.00202986	S004064951	100	147	0.00202986	Bacteroides vulgatus ATCC 8482; CP000139	EU136687.1.1985	100	147	0.00202986	Bacteria;Bacteroidetes;Bacteroidia;Bacteroidales;Bacteroidaceae;Bacteroides;Bacteroides vulgatus	no
245	GAM.148.2.dil.1.NAB.f_tax_file	GAM	148	2	1	NAB	otu_66_V1V3	LOW	148	96.62	0.00211903	S004064951	100	147	0.00211903	Bacteroides vulgatus ATCC 8482; CP000139	EU136687.1.1985	100	147	0.00211903	Bacteria;Bacteroidetes;Bacteroidia;Bacteroidales;Bacteroidaceae;Bacteroides;Bacteroides vulgatus	no
245	GAM.148.2.dil.10.NAB.f_tax_file	GAM	148	2	10	NAB	otu_66_V1V3	LOW	148	96.62	0.00263617	S004064951	100	147	0.00263617	Bacteroides vulgatus ATCC 8482; CP000139	EU136687.1.1985	100	147	0.00263617	Bacteria;Bacteroidetes;Bacteroidia;Bacteroidales;Bacteroidaceae;Bacteroides;Bacteroides vulgatus	no
245	GAM.201.1.dil.100.SDD.f_tax_file	GAM	201	1	100	SDD	otu_66_V1V3	LOW	148	96.62	0.00277406	S004064951	100	147	0.00277406	Bacteroides vulgatus ATCC 8482; CP000139	EU136687.1.1985	100	147	0.00277406	Bacteria;Bacteroidetes;Bacteroidia;Bacteroidales;Bacteroidaceae;Bacteroides;Bacteroides vulgatus	no
245	GAM.148.1.dil.100.NAB.f_tax_file	GAM	148	1	100	NAB	otu_66_V1V3	LOW	148	96.62	0.00364543	S004064951	100	147	0.00364543	Bacteroides vulgatus ATCC 8482; CP000139	EU136687.1.1985	100	147	0.00364543	Bacteria;Bacteroidetes;Bacteroidia;Bacteroidales;Bacteroidaceae;Bacteroides;Bacteroides vulgatus	no
245	GAM.148.2.dil.100.NAB.f_tax_file	GAM	148	2	100	NAB	otu_66_V1V3	LOW	148	96.62	0.00417319	S004064951	100	147	0.00417319	Bacteroides vulgatus ATCC 8482; CP000139	EU136687.1.1985	100	147	0.00417319	Bacteria;Bacteroidetes;Bacteroidia;Bacteroidales;Bacteroidaceae;Bacteroides;Bacteroides vulgatus	no
246	GAM.172.1.dil.1.SDD.f_tax_file	GAM	172	1	1	SDD	otu_66_V1V3	LOW	147	100	0.00178472	S001872162	100	147	0.00178472	Bacteroides massiliensis; JCM 13223; AB510703	AY126616.1.1493	100	147	0.00178472	Bacteria;Bacteroidetes;Bacteroidia;Bacteroidales;Bacteroidaceae;Bacteroides;Bacteroides massiliensis	no
246	GAM.198.2.dil.1.SDD.f_tax_file	GAM	198	2	1	SDD	otu_66_V1V3	LOW	147	100	0.00258867	S001872162	100	147	0.00258867	Bacteroides massiliensis; JCM 13223; AB510703	AY126616.1.1493	100	147	0.00258867	Bacteria;Bacteroidetes;Bacteroidia;Bacteroidales;Bacteroidaceae;Bacteroides;Bacteroides massiliensis	no
246	GAM.198.2.dil.10.NAB.f_tax_file	GAM	198	2	10	NAB	otu_66_V1V3	LOW	147	100	0.00331349	S001872162	100	147	0.00331349	Bacteroides massiliensis; JCM 13223; AB510703	AY126616.1.1493	100	147	0.00331349	Bacteria;Bacteroidetes;Bacteroidia;Bacteroidales;Bacteroidaceae;Bacteroides;Bacteroides massiliensis	no
246	GAM.198.1.dil.1.SDD.f_tax_file	GAM	198	1	1	SDD	otu_66_V1V3	LOW	147	100	0.00402639	S001872162	100	147	0.00402639	Bacteroides massiliensis; JCM 13223; AB510703	AY126616.1.1493	100	147	0.00402639	Bacteria;Bacteroidetes;Bacteroidia;Bacteroidales;Bacteroidaceae;Bacteroides;Bacteroides massiliensis	no
247	GAM.172.1.dil.100.SDD.f_tax_file	GAM	172	1	100	SDD	otu_66_V1V3	LOW	147	95.24	0.00109756	S004131905	100	147	0.00109756	Bacteroides dorei; HS1_L_3_B_079; CP008741	ABWZ01000093.3557.5076	100	147	0.00109756	Bacteria;Bacteroidetes;Bacteroidia;Bacteroidales;Bacteroidaceae;Bacteroides;Bacteroides dorei DSM 17855	no
247	GAM.172.2.dil.1.NAB.f_tax_file	GAM	172	2	1	NAB	otu_66_V1V3	LOW	147	95.24	0.00128323	S004131905	100	147	0.00128323	Bacteroides dorei; HS1_L_3_B_079; CP008741	ABWZ01000093.3557.5076	100	147	0.00128323	Bacteria;Bacteroidetes;Bacteroidia;Bacteroidales;Bacteroidaceae;Bacteroides;Bacteroides dorei DSM 17855	no
247	GAM.172.1.dil.1.NAB.f_tax_file	GAM	172	1	1	NAB	otu_66_V1V3	LOW	147	95.24	0.00138417	S004131905	100	147	0.00138417	Bacteroides dorei; HS1_L_3_B_079; CP008741	ABWZ01000093.3557.5076	100	147	0.00138417	Bacteria;Bacteroidetes;Bacteroidia;Bacteroidales;Bacteroidaceae;Bacteroides;Bacteroides dorei DSM 17855	no
247	GAM.172.1.dil.10.NAB.f_tax_file	GAM	172	1	10	NAB	otu_66_V1V3	LOW	147	95.24	0.00186879	S004131905	100	147	0.00186879	Bacteroides dorei; HS1_L_3_B_079; CP008741	ABWZ01000093.3557.5076	100	147	0.00186879	Bacteria;Bacteroidetes;Bacteroidia;Bacteroidales;Bacteroidaceae;Bacteroides;Bacteroides dorei DSM 17855	no
247	GAM.198.2.dil.1.NAB.f_tax_file	GAM	198	2	1	NAB	otu_66_V1V3	LOW	147	95.24	0.00206023	S004131905	100	147	0.00206023	Bacteroides dorei; HS1_L_3_B_079; CP008741	ABWZ01000093.3557.5076	100	147	0.00206023	Bacteria;Bacteroidetes;Bacteroidia;Bacteroidales;Bacteroidaceae;Bacteroides;Bacteroides dorei DSM 17855	no
248	GAM.236.2.dil.1.SDD.f_tax_file	GAM	236	2	1	SDD	otu_469_V1V3	LOW	147	97.28	0.00256853	S004065857	97.28	147	0.00256853	Bacteroides thetaiotaomicron (T); VPI-5482; AE015928	GQ496624.1.1458	97.28	147	0.00256853	Bacteria;Bacteroidetes;Bacteroidia;Bacteroidales;Bacteroidaceae;Bacteroides;Bacteroides faecis	no
249	GAM.198.2.dil.100.NAB.f_tax_file	GAM	198	2	100	NAB	otu_122_V1V3	LOW	147	100	0.00281998	S004065857	100	147	0.00281998	Bacteroides thetaiotaomicron (T); VPI-5482; AE015928	AE015928.2340709.2342191	100	147	0.00281998	Bacteria;Bacteroidetes;Bacteroidia;Bacteroidales;Bacteroidaceae;Bacteroides;Bacteroides thetaiotaomicron VPI-5482	no
250	GAM.201.1.dil.100.SDD.f_tax_file	GAM	201	1	100	SDD	otu_469_V1V3	LOW	147	100	0.0013392	S001872172	100	147	0.0013392	Bacteroides xylanisolvens; JCM 15633; AB510713	AB510713.1.1465	100	147	0.0013392	Bacteria;Bacteroidetes;Bacteroidia;Bacteroidales;Bacteroidaceae;Bacteroides;Bacteroides xylanisolvens	no
250	GAM.198.1.dil.100.NAB.f_tax_file	GAM	198	1	100	NAB	otu_469_V1V3	LOW	147	100	0.00298165	S001872172	100	147	0.00298165	Bacteroides xylanisolvens; JCM 15633; AB510713	AB510713.1.1465	100	147	0.00298165	Bacteria;Bacteroidetes;Bacteroidia;Bacteroidales;Bacteroidaceae;Bacteroides;Bacteroides xylanisolvens	no
250	GAM.198.1.dil.1.NAB.f_tax_file	GAM	198	1	1	NAB	otu_469_V1V3	LOW	147	100	0.0046972	S001872172	100	147	0.0046972	Bacteroides xylanisolvens; JCM 15633; AB510713	AB510713.1.1465	100	147	0.0046972	Bacteria;Bacteroidetes;Bacteroidia;Bacteroidales;Bacteroidaceae;Bacteroides;Bacteroides xylanisolvens	no
251	GAM.288.1.dil.1.SDD.f_tax_file	GAM	288	1	1	SDD	otu_47_V1V3	LOW	147	99.32	0.00204017	S002166830	100	147	0.00204017	Bacteroides ovatus; 8; GU968166	L16484.1.1468	100	147	0.00204017	Bacteria;Bacteroidetes;Bacteroidia;Bacteroidales;Bacteroidaceae;Bacteroides;Bacteroides ovatus	no
251	GAM.288.2.dil.100.NAB.f_tax_file	GAM	288	2	100	NAB	otu_47_V1V3	LOW	147	99.32	0.0024818	S002166830	100	147	0.0024818	Bacteroides ovatus; 8; GU968166	L16484.1.1468	100	147	0.0024818	Bacteria;Bacteroidetes;Bacteroidia;Bacteroidales;Bacteroidaceae;Bacteroides;Bacteroides ovatus	no
251	GAM.288.2.dil.1.SDD.f_tax_file	GAM	288	2	1	SDD	otu_47_V1V3	LOW	147	99.32	0.00332139	S002166830	100	147	0.00332139	Bacteroides ovatus; 8; GU968166	L16484.1.1468	100	147	0.00332139	Bacteria;Bacteroidetes;Bacteroidia;Bacteroidales;Bacteroidaceae;Bacteroides;Bacteroides ovatus	no
251	GAM.288.1.dil.100.NAB.f_tax_file	GAM	288	1	100	NAB	otu_47_V1V3	LOW	147	99.32	0.00352908	S002166830	100	147	0.00352908	Bacteroides ovatus; 8; GU968166	L16484.1.1468	100	147	0.00352908	Bacteria;Bacteroidetes;Bacteroidia;Bacteroidales;Bacteroidaceae;Bacteroides;Bacteroides ovatus	no
253	GAM.238.1.dil.1.NAB.f_tax_file	GAM	238	1	1	NAB	otu_957_V1V3	LOW	147	100	0.0017293	S001872163	100	147	0.0017293	Bacteroides nordii; JCM 12987; AB510704	EU136693.1.2184	100	147	0.0017293	Bacteria;Bacteroidetes;Bacteroidia;Bacteroidales;Bacteroidaceae;Bacteroides;Bacteroides nordii	no
253	GAM.238.2.dil.100.NAB.f_tax_file	GAM	238	2	100	NAB	otu_957_V1V3	LOW	147	100	0.00244425	S001872163	100	147	0.00244425	Bacteroides nordii; JCM 12987; AB510704	EU136693.1.2184	100	147	0.00244425	Bacteria;Bacteroidetes;Bacteroidia;Bacteroidales;Bacteroidaceae;Bacteroides;Bacteroides nordii	no
253	GAM.238.1.dil.100.NAB.f_tax_file	GAM	238	1	100	NAB	otu_957_V1V3	LOW	147	100	0.00329349	S001872163	100	147	0.00329349	Bacteroides nordii; JCM 12987; AB510704	EU136693.1.2184	100	147	0.00329349	Bacteria;Bacteroidetes;Bacteroidia;Bacteroidales;Bacteroidaceae;Bacteroides;Bacteroides nordii	no
253	GAM.238.2.dil.1.SDD.f_tax_file	GAM	238	2	1	SDD	otu_957_V1V3	LOW	147	100	0.00345948	S001872163	100	147	0.00345948	Bacteroides nordii; JCM 12987; AB510704	EU136693.1.2184	100	147	0.00345948	Bacteria;Bacteroidetes;Bacteroidia;Bacteroidales;Bacteroidaceae;Bacteroides;Bacteroides nordii	no
253	GAM.238.1.dil.100.SDD.f_tax_file	GAM	238	1	100	SDD	otu_957_V1V3	LOW	147	100	0.00425255	S001872163	100	147	0.00425255	Bacteroides nordii; JCM 12987; AB510704	EU136693.1.2184	100	147	0.00425255	Bacteria;Bacteroidetes;Bacteroidia;Bacteroidales;Bacteroidaceae;Bacteroides;Bacteroides nordii	no
253	GAM.238.2.dil.100.SDD.f_tax_file	GAM	238	2	100	SDD	otu_957_V1V3	LOW	147	100	0.00497134	S001872163	100	147	0.00497134	Bacteroides nordii; JCM 12987; AB510704	EU136693.1.2184	100	147	0.00497134	Bacteria;Bacteroidetes;Bacteroidia;Bacteroidales;Bacteroidaceae;Bacteroides;Bacteroides nordii	no
253	GAM.238.1.dil.1.SDD.f_tax_file	GAM	238	1	1	SDD	otu_957_V1V3	LOW	147	100	0.00573037	S001872163	100	147	0.00573037	Bacteroides nordii; JCM 12987; AB510704	EU136693.1.2184	100	147	0.00573037	Bacteria;Bacteroidetes;Bacteroidia;Bacteroidales;Bacteroidaceae;Bacteroides;Bacteroides nordii	no
268	209.2.fm.f_tax_file	fm	209	2	na	na	otu_1314_V1V3	LOW	150	100	0.00191362	S004071308	99.33	150	0.00191362	Ruminococcus sp. 80/3; HF545616	CP002403.417348.418847	90.79	152	0.00191362	Bacteria;Firmicutes;Clostridia;Clostridiales;Ruminococcaceae;Ruminococcus;Ruminococcus albus 7	yes
268	CP.241.2.dil.1.NAB.f_tax_file	CP	241	2	1	NAB	otu_1314_V1V3	LOW	150	100	0.00204238	S004071308	99.33	150	0.00204238	Ruminococcus sp. 80/3; HF545616	CP002403.417348.418847	90.79	152	0.00204238	Bacteria;Firmicutes;Clostridia;Clostridiales;Ruminococcaceae;Ruminococcus;Ruminococcus albus 7	yes
268	CP.241.1.dil.1.NAB.f_tax_file	CP	241	1	1	NAB	otu_1314_V1V3	LOW	150	100	0.00257848	S004071308	99.33	150	0.00257848	Ruminococcus sp. 80/3; HF545616	CP002403.417348.418847	90.79	152	0.00257848	Bacteria;Firmicutes;Clostridia;Clostridiales;Ruminococcaceae;Ruminococcus;Ruminococcus albus 7	yes
268	209.1.fm.f_tax_file	fm	209	1	na	na	otu_1314_V1V3	LOW	150	100	0.00289903	S004071308	99.33	150	0.00289903	Ruminococcus sp. 80/3; HF545616	CP002403.417348.418847	90.79	152	0.00289903	Bacteria;Firmicutes;Clostridia;Clostridiales;Ruminococcaceae;Ruminococcus;Ruminococcus albus 7	yes
268	CP.241.2.dil.1.SDD.f_tax_file	CP	241	2	1	SDD	otu_1314_V1V3	LOW	150	100	0.00591793	S004071308	99.33	150	0.00591793	Ruminococcus sp. 80/3; HF545616	CP002403.417348.418847	90.79	152	0.00591793	Bacteria;Firmicutes;Clostridia;Clostridiales;Ruminococcaceae;Ruminococcus;Ruminococcus albus 7	yes
268	CP.241.1.dil.1.SDD.f_tax_file	CP	241	1	1	SDD	otu_1314_V1V3	LOW	150	100	0.00994036	S004071308	99.33	150	0.00994036	Ruminococcus sp. 80/3; HF545616	CP002403.417348.418847	90.79	152	0.00994036	Bacteria;Firmicutes;Clostridia;Clostridiales;Ruminococcaceae;Ruminococcus;Ruminococcus albus 7	yes
268	241.1.fm.f_tax_file	fm	241	1	na	na	otu_1314_V1V3	LOW	150	100	0.0183898	S004071308	99.33	150	0.0183898	Ruminococcus sp. 80/3; HF545616	CP002403.417348.418847	90.79	152	0.0183898	Bacteria;Firmicutes;Clostridia;Clostridiales;Ruminococcaceae;Ruminococcus;Ruminococcus albus 7	yes
268	241.2.fm.f_tax_file	fm	241	2	na	na	otu_1314_V1V3	LOW	150	100	0.0194555	S004071308	99.33	150	0.0194555	Ruminococcus sp. 80/3; HF545616	CP002403.417348.418847	90.79	152	0.0194555	Bacteria;Firmicutes;Clostridia;Clostridiales;Ruminococcaceae;Ruminococcus;Ruminococcus albus 7	yes
269	CP.172.1.dil.1.SDD.f_tax_file	CP	172	1	1	SDD	otu_1314_V1V3	LOW	150	99.33	0.00199938	S004071308	98.67	150	0.00199938	Ruminococcus sp. 80/3; HF545616	CP002403.417348.418847	90.2	153	0.00199938	Bacteria;Firmicutes;Clostridia;Clostridiales;Ruminococcaceae;Ruminococcus;Ruminococcus albus 7	no
270	172.1.fm.f_tax_file	fm	172	1	na	na	otu_1314_V1V3	LOW	150	99.33	0.00108062	S004071308	100	150	0.00108062	Ruminococcus sp. 80/3; HF545616	CP002403.417348.418847	90.79	152	0.00108062	Bacteria;Firmicutes;Clostridia;Clostridiales;Ruminococcaceae;Ruminococcus;Ruminococcus albus 7	yes
270	142.1.fm.f_tax_file	fm	142	1	na	na	otu_1314_V1V3	LOW	150	99.33	0.00108575	S004071308	100	150	0.00108575	Ruminococcus sp. 80/3; HF545616	CP002403.417348.418847	90.79	152	0.00108575	Bacteria;Firmicutes;Clostridia;Clostridiales;Ruminococcaceae;Ruminococcus;Ruminococcus albus 7	yes
270	142.2.fm.f_tax_file	fm	142	2	na	na	otu_1314_V1V3	LOW	150	99.33	0.00109009	S004071308	100	150	0.00109009	Ruminococcus sp. 80/3; HF545616	CP002403.417348.418847	90.79	152	0.00109009	Bacteria;Firmicutes;Clostridia;Clostridiales;Ruminococcaceae;Ruminococcus;Ruminococcus albus 7	yes
270	CP.172.2.dil.1.SDD.f_tax_file	CP	172	2	1	SDD	otu_1314_V1V3	LOW	150	99.33	0.00171527	S004071308	100	150	0.00171527	Ruminococcus sp. 80/3; HF545616	CP002403.417348.418847	90.79	152	0.00171527	Bacteria;Firmicutes;Clostridia;Clostridiales;Ruminococcaceae;Ruminococcus;Ruminococcus albus 7	yes
270	CP.172.1.dil.1.SDD.f_tax_file	CP	172	1	1	SDD	otu_1314_V1V3	LOW	150	99.33	0.00261458	S004071308	100	150	0.00261458	Ruminococcus sp. 80/3; HF545616	CP002403.417348.418847	90.79	152	0.00261458	Bacteria;Firmicutes;Clostridia;Clostridiales;Ruminococcaceae;Ruminococcus;Ruminococcus albus 7	yes
315	CP.241.1.dil.1.NAB.f_tax_file	CP	241	1	1	NAB	otu_142_V1V3	LOW	147	96.6	0.00123318	S000399532	96.71	152	0.00123318	Faecalibacterium prausnitzii; 1-88; AY169430	AJ413954.1.1462	90.13	152	0.00123318	Bacteria;Firmicutes;Clostridia;Clostridiales;Ruminococcaceae;Faecalibacterium;Faecalibacterium prausnitzii	yes
315	241.1.fm.f_tax_file	fm	241	1	na	na	otu_142_V1V3	LOW	147	96.6	0.00808202	S000399532	96.71	152	0.00808202	Faecalibacterium prausnitzii; 1-88; AY169430	AJ413954.1.1462	90.13	152	0.00808202	Bacteria;Firmicutes;Clostridia;Clostridiales;Ruminococcaceae;Faecalibacterium;Faecalibacterium prausnitzii	yes
315	241.2.fm.f_tax_file	fm	241	2	na	na	otu_142_V1V3	LOW	147	96.6	0.00862315	S000399532	96.71	152	0.00862315	Faecalibacterium prausnitzii; 1-88; AY169430	AJ413954.1.1462	90.13	152	0.00862315	Bacteria;Firmicutes;Clostridia;Clostridiales;Ruminococcaceae;Faecalibacterium;Faecalibacterium prausnitzii	yes
556	210.2.fm.f_tax_file	fm	210	2	na	na	otu_670_V1V3	LOW	147	97.28	0.0015058	S002232082	100	150	0.0015058	Streptococcus vestibularis; F0396; HM596286	AY188354.1.1539	99.33	150	0.0015058	Bacteria;Firmicutes;Bacilli;Lactobacillales;Streptococcaceae;Streptococcus;Streptococcus salivarius subsp. thermophilus	yes
557	CP.236.2.dil.100.SDD.f_tax_file	CP	236	2	100	SDD	otu_670_V1V3	LOW	147	97.28	0.00101407	S001904137	100	150	0.00101407	Streptococcus salivarius subsp. null; NK037; GU426030	AY188354.1.1539	99.33	150	0.00101407	Bacteria;Firmicutes;Bacilli;Lactobacillales;Streptococcaceae;Streptococcus;Streptococcus salivarius subsp. thermophilus	yes
557	CP.145.2.dil.100.SDD.f_tax_file	CP	145	2	100	SDD	otu_670_V1V3	LOW	147	97.28	0.0012663	S001904137	100	150	0.0012663	Streptococcus salivarius subsp. null; NK037; GU426030	AY188354.1.1539	99.33	150	0.0012663	Bacteria;Firmicutes;Bacilli;Lactobacillales;Streptococcaceae;Streptococcus;Streptococcus salivarius subsp. thermophilus	yes
557	201.1.fm.f_tax_file	fm	201	1	na	na	otu_670_V1V3	LOW	147	97.28	0.00208172	S001904137	100	150	0.00208172	Streptococcus salivarius subsp. null; NK037; GU426030	AY188354.1.1539	99.33	150	0.00208172	Bacteria;Firmicutes;Bacilli;Lactobacillales;Streptococcaceae;Streptococcus;Streptococcus salivarius subsp. thermophilus	yes
557	201.2.fm.f_tax_file	fm	201	2	na	na	otu_670_V1V3	LOW	147	97.28	0.00223021	S001904137	100	150	0.00223021	Streptococcus salivarius subsp. null; NK037; GU426030	AY188354.1.1539	99.33	150	0.00223021	Bacteria;Firmicutes;Bacilli;Lactobacillales;Streptococcaceae;Streptococcus;Streptococcus salivarius subsp. thermophilus	yes
557	210.1.fm.f_tax_file	fm	210	1	na	na	otu_670_V1V3	LOW	147	97.28	0.00305562	S001904137	100	150	0.00305562	Streptococcus salivarius subsp. null; NK037; GU426030	AY188354.1.1539	99.33	150	0.00305562	Bacteria;Firmicutes;Bacilli;Lactobacillales;Streptococcaceae;Streptococcus;Streptococcus salivarius subsp. thermophilus	yes
557	CP.236.2.dil.1.SDD.f_tax_file	CP	236	2	1	SDD	otu_670_V1V3	LOW	147	97.28	0.00458177	S001904137	100	150	0.00458177	Streptococcus salivarius subsp. null; NK037; GU426030	AY188354.1.1539	99.33	150	0.00458177	Bacteria;Firmicutes;Bacilli;Lactobacillales;Streptococcaceae;Streptococcus;Streptococcus salivarius subsp. thermophilus	yes
557	210.2.fm.f_tax_file	fm	210	2	na	na	otu_670_V1V3	LOW	147	97.28	0.00496913	S001904137	100	150	0.00496913	Streptococcus salivarius subsp. null; NK037; GU426030	AY188354.1.1539	99.33	150	0.00496913	Bacteria;Firmicutes;Bacilli;Lactobacillales;Streptococcaceae;Streptococcus;Streptococcus salivarius subsp. thermophilus	yes
557	236.2.fm.f_tax_file	fm	236	2	na	na	otu_670_V1V3	LOW	147	97.28	0.006719	S001904137	100	150	0.006719	Streptococcus salivarius subsp. null; NK037; GU426030	AY188354.1.1539	99.33	150	0.006719	Bacteria;Firmicutes;Bacilli;Lactobacillales;Streptococcaceae;Streptococcus;Streptococcus salivarius subsp. thermophilus	yes
557	CP.236.1.dil.1.SDD.f_tax_file	CP	236	1	1	SDD	otu_670_V1V3	LOW	147	97.28	0.00685602	S001904137	100	150	0.00685602	Streptococcus salivarius subsp. null; NK037; GU426030	AY188354.1.1539	99.33	150	0.00685602	Bacteria;Firmicutes;Bacilli;Lactobacillales;Streptococcaceae;Streptococcus;Streptococcus salivarius subsp. thermophilus	yes
557	CP.145.1.dil.1.NAB.f_tax_file	CP	145	1	1	NAB	otu_670_V1V3	LOW	147	97.28	0.00828564	S001904137	100	150	0.00828564	Streptococcus salivarius subsp. null; NK037; GU426030	AY188354.1.1539	99.33	150	0.00828564	Bacteria;Firmicutes;Bacilli;Lactobacillales;Streptococcaceae;Streptococcus;Streptococcus salivarius subsp. thermophilus	yes
557	CP.145.2.dil.1.NAB.f_tax_file	CP	145	2	1	NAB	otu_670_V1V3	LOW	147	97.28	0.0210396	S001904137	100	150	0.0210396	Streptococcus salivarius subsp. null; NK037; GU426030	AY188354.1.1539	99.33	150	0.0210396	Bacteria;Firmicutes;Bacilli;Lactobacillales;Streptococcaceae;Streptococcus;Streptococcus salivarius subsp. thermophilus	yes
557	CP.145.1.dil.1.SDD.f_tax_file	CP	145	1	1	SDD	otu_670_V1V3	LOW	147	97.28	0.0487195	S001904137	100	150	0.0487195	Streptococcus salivarius subsp. null; NK037; GU426030	AY188354.1.1539	99.33	150	0.0487195	Bacteria;Firmicutes;Bacilli;Lactobacillales;Streptococcaceae;Streptococcus;Streptococcus salivarius subsp. thermophilus	yes
557	CP.145.2.dil.1.SDD.f_tax_file	CP	145	2	1	SDD	otu_670_V1V3	LOW	147	97.28	0.0527226	S001904137	100	150	0.0527226	Streptococcus salivarius subsp. null; NK037; GU426030	AY188354.1.1539	99.33	150	0.0527226	Bacteria;Firmicutes;Bacilli;Lactobacillales;Streptococcaceae;Streptococcus;Streptococcus salivarius subsp. thermophilus	yes
557	145.1.fm.f_tax_file	fm	145	1	na	na	otu_670_V1V3	LOW	147	97.28	0.0713219	S001904137	100	150	0.0713219	Streptococcus salivarius subsp. null; NK037; GU426030	AY188354.1.1539	99.33	150	0.0713219	Bacteria;Firmicutes;Bacilli;Lactobacillales;Streptococcaceae;Streptococcus;Streptococcus salivarius subsp. thermophilus	yes
558	145.1.fm.f_tax_file	fm	145	1	na	na	otu_670_V1V3	LOW	147	96.6	0.00149365	S001904137	99.33	150	0.00149365	Streptococcus salivarius subsp. null; NK037; GU426030	AY188354.1.1539	98.67	150	0.00149365	Bacteria;Firmicutes;Bacilli;Lactobacillales;Streptococcaceae;Streptococcus;Streptococcus salivarius subsp. thermophilus	yes
559	145.1.fm.f_tax_file	fm	145	1	na	na	otu_670_V1V3	LOW	147	96.6	0.00149365	S001904137	99.33	150	0.00149365	Streptococcus salivarius subsp. null; NK037; GU426030	AY188354.1.1539	98.67	150	0.00149365	Bacteria;Firmicutes;Bacilli;Lactobacillales;Streptococcaceae;Streptococcus;Streptococcus salivarius subsp. thermophilus	yes
560	172.2.fm.f_tax_file	fm	172	2	na	na	otu_670_V1V3	LOW	147	97.96	0.00108499	S003751747	100	150	0.00108499	Streptococcus salivarius subsp. null; St-body 3; St02-357R; KC161292	AY188354.1.1539	100	150	0.00108499	Bacteria;Firmicutes;Bacilli;Lactobacillales;Streptococcaceae;Streptococcus;Streptococcus salivarius subsp. thermophilus	yes
560	CP.201.1.dil.1.NAB.f_tax_file	CP	201	1	1	NAB	otu_670_V1V3	LOW	147	97.96	0.00129214	S003751747	100	150	0.00129214	Streptococcus salivarius subsp. null; St-body 3; St02-357R; KC161292	AY188354.1.1539	100	150	0.00129214	Bacteria;Firmicutes;Bacilli;Lactobacillales;Streptococcaceae;Streptococcus;Streptococcus salivarius subsp. thermophilus	yes
560	CP.236.2.dil.1.SDD.f_tax_file	CP	236	2	1	SDD	otu_670_V1V3	LOW	147	97.96	0.00152726	S003751747	100	150	0.00152726	Streptococcus salivarius subsp. null; St-body 3; St02-357R; KC161292	AY188354.1.1539	100	150	0.00152726	Bacteria;Firmicutes;Bacilli;Lactobacillales;Streptococcaceae;Streptococcus;Streptococcus salivarius subsp. thermophilus	yes
560	CP.236.1.dil.1.SDD.f_tax_file	CP	236	1	1	SDD	otu_670_V1V3	LOW	147	97.96	0.00153911	S003751747	100	150	0.00153911	Streptococcus salivarius subsp. null; St-body 3; St02-357R; KC161292	AY188354.1.1539	100	150	0.00153911	Bacteria;Firmicutes;Bacilli;Lactobacillales;Streptococcaceae;Streptococcus;Streptococcus salivarius subsp. thermophilus	yes
560	198.1.fm.f_tax_file	fm	198	1	na	na	otu_670_V1V3	LOW	147	97.96	0.00157339	S003751747	100	150	0.00157339	Streptococcus salivarius subsp. null; St-body 3; St02-357R; KC161292	AY188354.1.1539	100	150	0.00157339	Bacteria;Firmicutes;Bacilli;Lactobacillales;Streptococcaceae;Streptococcus;Streptococcus salivarius subsp. thermophilus	yes
560	CP.145.1.dil.1.NAB.f_tax_file	CP	145	1	1	NAB	otu_670_V1V3	LOW	147	97.96	0.00161715	S003751747	100	150	0.00161715	Streptococcus salivarius subsp. null; St-body 3; St02-357R; KC161292	AY188354.1.1539	100	150	0.00161715	Bacteria;Firmicutes;Bacilli;Lactobacillales;Streptococcaceae;Streptococcus;Streptococcus salivarius subsp. thermophilus	yes
560	CP.201.2.dil.1.NAB.f_tax_file	CP	201	2	1	NAB	otu_670_V1V3	LOW	147	97.96	0.00166024	S003751747	100	150	0.00166024	Streptococcus salivarius subsp. null; St-body 3; St02-357R; KC161292	AY188354.1.1539	100	150	0.00166024	Bacteria;Firmicutes;Bacilli;Lactobacillales;Streptococcaceae;Streptococcus;Streptococcus salivarius subsp. thermophilus	yes
560	CP.172.2.dil.1.SDD.f_tax_file	CP	172	2	1	SDD	otu_670_V1V3	LOW	147	97.96	0.00171527	S003751747	100	150	0.00171527	Streptococcus salivarius subsp. null; St-body 3; St02-357R; KC161292	AY188354.1.1539	100	150	0.00171527	Bacteria;Firmicutes;Bacilli;Lactobacillales;Streptococcaceae;Streptococcus;Streptococcus salivarius subsp. thermophilus	yes
560	131.2.fm.f_tax_file	fm	131	2	na	na	otu_670_V1V3	LOW	147	97.96	0.00185689	S003751747	100	150	0.00185689	Streptococcus salivarius subsp. null; St-body 3; St02-357R; KC161292	AY188354.1.1539	100	150	0.00185689	Bacteria;Firmicutes;Bacilli;Lactobacillales;Streptococcaceae;Streptococcus;Streptococcus salivarius subsp. thermophilus	yes
560	198.2.fm.f_tax_file	fm	198	2	na	na	otu_670_V1V3	LOW	147	97.96	0.00195771	S003751747	100	150	0.00195771	Streptococcus salivarius subsp. null; St-body 3; St02-357R; KC161292	AY188354.1.1539	100	150	0.00195771	Bacteria;Firmicutes;Bacilli;Lactobacillales;Streptococcaceae;Streptococcus;Streptococcus salivarius subsp. thermophilus	yes
560	188.1.fm.f_tax_file	fm	188	1	na	na	otu_670_V1V3	LOW	147	97.96	0.00198088	S003751747	100	150	0.00198088	Streptococcus salivarius subsp. null; St-body 3; St02-357R; KC161292	AY188354.1.1539	100	150	0.00198088	Bacteria;Firmicutes;Bacilli;Lactobacillales;Streptococcaceae;Streptococcus;Streptococcus salivarius subsp. thermophilus	yes
560	CP.131.1.dil.1.NAB.f_tax_file	CP	131	1	1	NAB	otu_670_V1V3	LOW	147	97.96	0.00207577	S003751747	100	150	0.00207577	Streptococcus salivarius subsp. null; St-body 3; St02-357R; KC161292	AY188354.1.1539	100	150	0.00207577	Bacteria;Firmicutes;Bacilli;Lactobacillales;Streptococcaceae;Streptococcus;Streptococcus salivarius subsp. thermophilus	yes
560	236.2.fm.f_tax_file	fm	236	2	na	na	otu_670_V1V3	LOW	147	97.96	0.00213501	S003751747	100	150	0.00213501	Streptococcus salivarius subsp. null; St-body 3; St02-357R; KC161292	AY188354.1.1539	100	150	0.00213501	Bacteria;Firmicutes;Bacilli;Lactobacillales;Streptococcaceae;Streptococcus;Streptococcus salivarius subsp. thermophilus	yes
560	188.2.fm.f_tax_file	fm	188	2	na	na	otu_670_V1V3	LOW	147	97.96	0.00231045	S003751747	100	150	0.00231045	Streptococcus salivarius subsp. null; St-body 3; St02-357R; KC161292	AY188354.1.1539	100	150	0.00231045	Bacteria;Firmicutes;Bacilli;Lactobacillales;Streptococcaceae;Streptococcus;Streptococcus salivarius subsp. thermophilus	yes
560	CP.172.1.dil.1.SDD.f_tax_file	CP	172	1	1	SDD	otu_670_V1V3	LOW	147	97.96	0.00322978	S003751747	100	150	0.00322978	Streptococcus salivarius subsp. null; St-body 3; St02-357R; KC161292	AY188354.1.1539	100	150	0.00322978	Bacteria;Firmicutes;Bacilli;Lactobacillales;Streptococcaceae;Streptococcus;Streptococcus salivarius subsp. thermophilus	yes
560	160.1.fm.f_tax_file	fm	160	1	na	na	otu_670_V1V3	LOW	147	97.96	0.00356806	S003751747	100	150	0.00356806	Streptococcus salivarius subsp. null; St-body 3; St02-357R; KC161292	AY188354.1.1539	100	150	0.00356806	Bacteria;Firmicutes;Bacilli;Lactobacillales;Streptococcaceae;Streptococcus;Streptococcus salivarius subsp. thermophilus	yes
560	160.2.fm.f_tax_file	fm	160	2	na	na	otu_670_V1V3	LOW	147	97.96	0.00360438	S003751747	100	150	0.00360438	Streptococcus salivarius subsp. null; St-body 3; St02-357R; KC161292	AY188354.1.1539	100	150	0.00360438	Bacteria;Firmicutes;Bacilli;Lactobacillales;Streptococcaceae;Streptococcus;Streptococcus salivarius subsp. thermophilus	yes
560	CP.210.2.dil.1.SDD.f_tax_file	CP	210	2	1	SDD	otu_670_V1V3	LOW	147	97.96	0.00387297	S003751747	100	150	0.00387297	Streptococcus salivarius subsp. null; St-body 3; St02-357R; KC161292	AY188354.1.1539	100	150	0.00387297	Bacteria;Firmicutes;Bacilli;Lactobacillales;Streptococcaceae;Streptococcus;Streptococcus salivarius subsp. thermophilus	yes
560	GAM.202.2.dil.1.SDD.f_tax_file	GAM	202	2	1	SDD	otu_670_V1V3	LOW	147	97.96	0.00399419	S003751747	100	150	0.00399419	Streptococcus salivarius subsp. null; St-body 3; St02-357R; KC161292	AY188354.1.1539	100	150	0.00399419	Bacteria;Firmicutes;Bacilli;Lactobacillales;Streptococcaceae;Streptococcus;Streptococcus salivarius subsp. thermophilus	yes
560	CP.148.1.dil.10.SDD.f_tax_file	CP	148	1	10	SDD	otu_670_V1V3	LOW	147	97.96	0.00423231	S003751747	100	150	0.00423231	Streptococcus salivarius subsp. null; St-body 3; St02-357R; KC161292	AY188354.1.1539	100	150	0.00423231	Bacteria;Firmicutes;Bacilli;Lactobacillales;Streptococcaceae;Streptococcus;Streptococcus salivarius subsp. thermophilus	yes
560	CP.210.2.dil.1.NAB.f_tax_file	CP	210	2	1	NAB	otu_670_V1V3	LOW	147	97.96	0.00434888	S003751747	100	150	0.00434888	Streptococcus salivarius subsp. null; St-body 3; St02-357R; KC161292	AY188354.1.1539	100	150	0.00434888	Bacteria;Firmicutes;Bacilli;Lactobacillales;Streptococcaceae;Streptococcus;Streptococcus salivarius subsp. thermophilus	yes
560	CP.238.1.dil.100.SDD.f_tax_file	CP	238	1	100	SDD	otu_670_V1V3	LOW	147	97.96	0.00453189	S003751747	100	150	0.00453189	Streptococcus salivarius subsp. null; St-body 3; St02-357R; KC161292	AY188354.1.1539	100	150	0.00453189	Bacteria;Firmicutes;Bacilli;Lactobacillales;Streptococcaceae;Streptococcus;Streptococcus salivarius subsp. thermophilus	yes
560	CP.145.2.dil.1.NAB.f_tax_file	CP	145	2	1	NAB	otu_670_V1V3	LOW	147	97.96	0.00479579	S003751747	100	150	0.00479579	Streptococcus salivarius subsp. null; St-body 3; St02-357R; KC161292	AY188354.1.1539	100	150	0.00479579	Bacteria;Firmicutes;Bacilli;Lactobacillales;Streptococcaceae;Streptococcus;Streptococcus salivarius subsp. thermophilus	yes
560	CP.238.1.dil.1.SDD.f_tax_file	CP	238	1	1	SDD	otu_670_V1V3	LOW	147	97.96	0.00500964	S003751747	100	150	0.00500964	Streptococcus salivarius subsp. null; St-body 3; St02-357R; KC161292	AY188354.1.1539	100	150	0.00500964	Bacteria;Firmicutes;Bacilli;Lactobacillales;Streptococcaceae;Streptococcus;Streptococcus salivarius subsp. thermophilus	yes
560	CP.209.1.dil.1.NAB.f_tax_file	CP	209	1	1	NAB	otu_670_V1V3	LOW	147	97.96	0.00515047	S003751747	100	150	0.00515047	Streptococcus salivarius subsp. null; St-body 3; St02-357R; KC161292	AY188354.1.1539	100	150	0.00515047	Bacteria;Firmicutes;Bacilli;Lactobacillales;Streptococcaceae;Streptococcus;Streptococcus salivarius subsp. thermophilus	yes
560	CP.209.2.dil.1.NAB.f_tax_file	CP	209	2	1	NAB	otu_670_V1V3	LOW	147	97.96	0.00525782	S003751747	100	150	0.00525782	Streptococcus salivarius subsp. null; St-body 3; St02-357R; KC161292	AY188354.1.1539	100	150	0.00525782	Bacteria;Firmicutes;Bacilli;Lactobacillales;Streptococcaceae;Streptococcus;Streptococcus salivarius subsp. thermophilus	yes
560	CP.238.2.dil.1.SDD.f_tax_file	CP	238	2	1	SDD	otu_670_V1V3	LOW	147	97.96	0.00553319	S003751747	100	150	0.00553319	Streptococcus salivarius subsp. null; St-body 3; St02-357R; KC161292	AY188354.1.1539	100	150	0.00553319	Bacteria;Firmicutes;Bacilli;Lactobacillales;Streptococcaceae;Streptococcus;Streptococcus salivarius subsp. thermophilus	yes
560	CP.241.2.dil.1.NAB.f_tax_file	CP	241	2	1	NAB	otu_670_V1V3	LOW	147	97.96	0.00651008	S003751747	100	150	0.00651008	Streptococcus salivarius subsp. null; St-body 3; St02-357R; KC161292	AY188354.1.1539	100	150	0.00651008	Bacteria;Firmicutes;Bacilli;Lactobacillales;Streptococcaceae;Streptococcus;Streptococcus salivarius subsp. thermophilus	yes
560	CP.148.2.dil.10.NAB.f_tax_file	CP	148	2	10	NAB	otu_670_V1V3	LOW	147	97.96	0.00716227	S003751747	100	150	0.00716227	Streptococcus salivarius subsp. null; St-body 3; St02-357R; KC161292	AY188354.1.1539	100	150	0.00716227	Bacteria;Firmicutes;Bacilli;Lactobacillales;Streptococcaceae;Streptococcus;Streptococcus salivarius subsp. thermophilus	yes
560	CP.145.1.dil.1.SDD.f_tax_file	CP	145	1	1	SDD	otu_670_V1V3	LOW	147	97.96	0.00729779	S003751747	100	150	0.00729779	Streptococcus salivarius subsp. null; St-body 3; St02-357R; KC161292	AY188354.1.1539	100	150	0.00729779	Bacteria;Firmicutes;Bacilli;Lactobacillales;Streptococcaceae;Streptococcus;Streptococcus salivarius subsp. thermophilus	yes
560	201.2.fm.f_tax_file	fm	201	2	na	na	otu_670_V1V3	LOW	147	97.96	0.00755541	S003751747	100	150	0.00755541	Streptococcus salivarius subsp. null; St-body 3; St02-357R; KC161292	AY188354.1.1539	100	150	0.00755541	Bacteria;Firmicutes;Bacilli;Lactobacillales;Streptococcaceae;Streptococcus;Streptococcus salivarius subsp. thermophilus	yes
560	CP.145.2.dil.1.SDD.f_tax_file	CP	145	2	1	SDD	otu_670_V1V3	LOW	147	97.96	0.00777874	S003751747	100	150	0.00777874	Streptococcus salivarius subsp. null; St-body 3; St02-357R; KC161292	AY188354.1.1539	100	150	0.00777874	Bacteria;Firmicutes;Bacilli;Lactobacillales;Streptococcaceae;Streptococcus;Streptococcus salivarius subsp. thermophilus	yes
560	CP.201.2.dil.1.SDD.f_tax_file	CP	201	2	1	SDD	otu_670_V1V3	LOW	147	97.96	0.00881368	S003751747	100	150	0.00881368	Streptococcus salivarius subsp. null; St-body 3; St02-357R; KC161292	AY188354.1.1539	100	150	0.00881368	Bacteria;Firmicutes;Bacilli;Lactobacillales;Streptococcaceae;Streptococcus;Streptococcus salivarius subsp. thermophilus	yes
560	CP.148.2.dil.10.SDD.f_tax_file	CP	148	2	10	SDD	otu_670_V1V3	LOW	147	97.96	0.00923594	S003751747	100	150	0.00923594	Streptococcus salivarius subsp. null; St-body 3; St02-357R; KC161292	AY188354.1.1539	100	150	0.00923594	Bacteria;Firmicutes;Bacilli;Lactobacillales;Streptococcaceae;Streptococcus;Streptococcus salivarius subsp. thermophilus	yes
560	209.2.fm.f_tax_file	fm	209	2	na	na	otu_670_V1V3	LOW	147	97.96	0.0106734	S003751747	100	150	0.0106734	Streptococcus salivarius subsp. null; St-body 3; St02-357R; KC161292	AY188354.1.1539	100	150	0.0106734	Bacteria;Firmicutes;Bacilli;Lactobacillales;Streptococcaceae;Streptococcus;Streptococcus salivarius subsp. thermophilus	yes
560	CP.148.1.dil.1.NAB.f_tax_file	CP	148	1	1	NAB	otu_670_V1V3	LOW	147	97.96	0.0109629	S003751747	100	150	0.0109629	Streptococcus salivarius subsp. null; St-body 3; St02-357R; KC161292	AY188354.1.1539	100	150	0.0109629	Bacteria;Firmicutes;Bacilli;Lactobacillales;Streptococcaceae;Streptococcus;Streptococcus salivarius subsp. thermophilus	yes
560	209.1.fm.f_tax_file	fm	209	1	na	na	otu_670_V1V3	LOW	147	97.96	0.0120747	S003751747	100	150	0.0120747	Streptococcus salivarius subsp. null; St-body 3; St02-357R; KC161292	AY188354.1.1539	100	150	0.0120747	Bacteria;Firmicutes;Bacilli;Lactobacillales;Streptococcaceae;Streptococcus;Streptococcus salivarius subsp. thermophilus	yes
560	201.1.fm.f_tax_file	fm	201	1	na	na	otu_670_V1V3	LOW	147	97.96	0.0122524	S003751747	100	150	0.0122524	Streptococcus salivarius subsp. null; St-body 3; St02-357R; KC161292	AY188354.1.1539	100	150	0.0122524	Bacteria;Firmicutes;Bacilli;Lactobacillales;Streptococcaceae;Streptococcus;Streptococcus salivarius subsp. thermophilus	yes
560	145.1.fm.f_tax_file	fm	145	1	na	na	otu_670_V1V3	LOW	147	97.96	0.0123226	S003751747	100	150	0.0123226	Streptococcus salivarius subsp. null; St-body 3; St02-357R; KC161292	AY188354.1.1539	100	150	0.0123226	Bacteria;Firmicutes;Bacilli;Lactobacillales;Streptococcaceae;Streptococcus;Streptococcus salivarius subsp. thermophilus	yes
560	210.1.fm.f_tax_file	fm	210	1	na	na	otu_670_V1V3	LOW	147	97.96	0.0131689	S003751747	100	150	0.0131689	Streptococcus salivarius subsp. null; St-body 3; St02-357R; KC161292	AY188354.1.1539	100	150	0.0131689	Bacteria;Firmicutes;Bacilli;Lactobacillales;Streptococcaceae;Streptococcus;Streptococcus salivarius subsp. thermophilus	yes
560	CP.241.1.dil.1.NAB.f_tax_file	CP	241	1	1	NAB	otu_670_V1V3	LOW	147	97.96	0.0136771	S003751747	100	150	0.0136771	Streptococcus salivarius subsp. null; St-body 3; St02-357R; KC161292	AY188354.1.1539	100	150	0.0136771	Bacteria;Firmicutes;Bacilli;Lactobacillales;Streptococcaceae;Streptococcus;Streptococcus salivarius subsp. thermophilus	yes
560	CP.148.1.dil.10.NAB.f_tax_file	CP	148	1	10	NAB	otu_670_V1V3	LOW	147	97.96	0.0152891	S003751747	100	150	0.0152891	Streptococcus salivarius subsp. null; St-body 3; St02-357R; KC161292	AY188354.1.1539	100	150	0.0152891	Bacteria;Firmicutes;Bacilli;Lactobacillales;Streptococcaceae;Streptococcus;Streptococcus salivarius subsp. thermophilus	yes
560	CP.241.1.dil.1.SDD.f_tax_file	CP	241	1	1	SDD	otu_670_V1V3	LOW	147	97.96	0.0208748	S003751747	100	150	0.0208748	Streptococcus salivarius subsp. null; St-body 3; St02-357R; KC161292	AY188354.1.1539	100	150	0.0208748	Bacteria;Firmicutes;Bacilli;Lactobacillales;Streptococcaceae;Streptococcus;Streptococcus salivarius subsp. thermophilus	yes
560	CP.241.2.dil.1.SDD.f_tax_file	CP	241	2	1	SDD	otu_670_V1V3	LOW	147	97.96	0.0220459	S003751747	100	150	0.0220459	Streptococcus salivarius subsp. null; St-body 3; St02-357R; KC161292	AY188354.1.1539	100	150	0.0220459	Bacteria;Firmicutes;Bacilli;Lactobacillales;Streptococcaceae;Streptococcus;Streptococcus salivarius subsp. thermophilus	yes
560	CP.148.2.dil.1.SDD.f_tax_file	CP	148	2	1	SDD	otu_670_V1V3	LOW	147	97.96	0.032297	S003751747	100	150	0.032297	Streptococcus salivarius subsp. null; St-body 3; St02-357R; KC161292	AY188354.1.1539	100	150	0.032297	Bacteria;Firmicutes;Bacilli;Lactobacillales;Streptococcaceae;Streptococcus;Streptococcus salivarius subsp. thermophilus	yes
560	CP.148.2.dil.1.NAB.f_tax_file	CP	148	2	1	NAB	otu_670_V1V3	LOW	147	97.96	0.0342489	S003751747	100	150	0.0342489	Streptococcus salivarius subsp. null; St-body 3; St02-357R; KC161292	AY188354.1.1539	100	150	0.0342489	Bacteria;Firmicutes;Bacilli;Lactobacillales;Streptococcaceae;Streptococcus;Streptococcus salivarius subsp. thermophilus	yes
560	238.2.fm.f_tax_file	fm	238	2	na	na	otu_670_V1V3	LOW	147	97.96	0.034693	S003751747	100	150	0.034693	Streptococcus salivarius subsp. null; St-body 3; St02-357R; KC161292	AY188354.1.1539	100	150	0.034693	Bacteria;Firmicutes;Bacilli;Lactobacillales;Streptococcaceae;Streptococcus;Streptococcus salivarius subsp. thermophilus	yes
560	238.1.fm.f_tax_file	fm	238	1	na	na	otu_670_V1V3	LOW	147	97.96	0.0357886	S003751747	100	150	0.0357886	Streptococcus salivarius subsp. null; St-body 3; St02-357R; KC161292	AY188354.1.1539	100	150	0.0357886	Bacteria;Firmicutes;Bacilli;Lactobacillales;Streptococcaceae;Streptococcus;Streptococcus salivarius subsp. thermophilus	yes
560	CP.148.1.dil.1.SDD.f_tax_file	CP	148	1	1	SDD	otu_670_V1V3	LOW	147	97.96	0.035956	S003751747	100	150	0.035956	Streptococcus salivarius subsp. null; St-body 3; St02-357R; KC161292	AY188354.1.1539	100	150	0.035956	Bacteria;Firmicutes;Bacilli;Lactobacillales;Streptococcaceae;Streptococcus;Streptococcus salivarius subsp. thermophilus	yes
560	210.2.fm.f_tax_file	fm	210	2	na	na	otu_670_V1V3	LOW	147	97.96	0.0403554	S003751747	100	150	0.0403554	Streptococcus salivarius subsp. null; St-body 3; St02-357R; KC161292	AY188354.1.1539	100	150	0.0403554	Bacteria;Firmicutes;Bacilli;Lactobacillales;Streptococcaceae;Streptococcus;Streptococcus salivarius subsp. thermophilus	yes
560	148.2.fm.f_tax_file	fm	148	2	na	na	otu_670_V1V3	LOW	147	97.96	0.0514213	S003751747	100	150	0.0514213	Streptococcus salivarius subsp. null; St-body 3; St02-357R; KC161292	AY188354.1.1539	100	150	0.0514213	Bacteria;Firmicutes;Bacilli;Lactobacillales;Streptococcaceae;Streptococcus;Streptococcus salivarius subsp. thermophilus	yes
560	148.1.fm.f_tax_file	fm	148	1	na	na	otu_670_V1V3	LOW	147	97.96	0.05257	S003751747	100	150	0.05257	Streptococcus salivarius subsp. null; St-body 3; St02-357R; KC161292	AY188354.1.1539	100	150	0.05257	Bacteria;Firmicutes;Bacilli;Lactobacillales;Streptococcaceae;Streptococcus;Streptococcus salivarius subsp. thermophilus	yes
560	202.2.fm.f_tax_file	fm	202	2	na	na	otu_670_V1V3	LOW	147	97.96	0.0533532	S003751747	100	150	0.0533532	Streptococcus salivarius subsp. null; St-body 3; St02-357R; KC161292	AY188354.1.1539	100	150	0.0533532	Bacteria;Firmicutes;Bacilli;Lactobacillales;Streptococcaceae;Streptococcus;Streptococcus salivarius subsp. thermophilus	yes
560	202.1.fm.f_tax_file	fm	202	1	na	na	otu_670_V1V3	LOW	147	97.96	0.0581761	S003751747	100	150	0.0581761	Streptococcus salivarius subsp. null; St-body 3; St02-357R; KC161292	AY188354.1.1539	100	150	0.0581761	Bacteria;Firmicutes;Bacilli;Lactobacillales;Streptococcaceae;Streptococcus;Streptococcus salivarius subsp. thermophilus	yes
560	241.1.fm.f_tax_file	fm	241	1	na	na	otu_670_V1V3	LOW	147	97.96	0.0940105	S003751747	100	150	0.0940105	Streptococcus salivarius subsp. null; St-body 3; St02-357R; KC161292	AY188354.1.1539	100	150	0.0940105	Bacteria;Firmicutes;Bacilli;Lactobacillales;Streptococcaceae;Streptococcus;Streptococcus salivarius subsp. thermophilus	yes
560	241.2.fm.f_tax_file	fm	241	2	na	na	otu_670_V1V3	LOW	147	97.96	0.0964225	S003751747	100	150	0.0964225	Streptococcus salivarius subsp. null; St-body 3; St02-357R; KC161292	AY188354.1.1539	100	150	0.0964225	Bacteria;Firmicutes;Bacilli;Lactobacillales;Streptococcaceae;Streptococcus;Streptococcus salivarius subsp. thermophilus	yes
561	145.1.fm.f_tax_file	fm	145	1	na	na	otu_7_V1V3	LOW	146	98.63	0.00149365	S001904137	99.33	150	0.00149365	Streptococcus salivarius subsp. null; NK037; GU426030	AY188354.1.1539	98.68	151	0.00149365	Bacteria;Firmicutes;Bacilli;Lactobacillales;Streptococcaceae;Streptococcus;Streptococcus salivarius subsp. thermophilus	yes
562	201.1.fm.f_tax_file	fm	201	1	na	na	otu_670_V1V3	LOW	147	97.28	0.00178433	S001875872	100	150	0.00178433	Streptococcus vestibularis; NJ011; GU397765	AY188354.1.1539	99.33	150	0.00178433	Bacteria;Firmicutes;Bacilli;Lactobacillales;Streptococcaceae;Streptococcus;Streptococcus salivarius subsp. thermophilus	yes
563	CP.239.2.dil.100.NAB.f_tax_file	CP	239	2	100	NAB	otu_524_V1V3	LOW	148	100	0.0010921	S004216788	100	150	0.0010921	Streptococcus sp. DP34; KJ575558	HG315101.1.1535	100	150	0.0010921	Bacteria;Firmicutes;Bacilli;Lactobacillales;Streptococcaceae;Streptococcus;Streptococcus dentisani	no
563	CP.266.2.dil.1.SDD.f_tax_file	CP	266	2	1	SDD	otu_524_V1V3	LOW	148	100	0.00110375	S004216788	100	150	0.00110375	Streptococcus sp. DP34; KJ575558	HG315101.1.1535	100	150	0.00110375	Bacteria;Firmicutes;Bacilli;Lactobacillales;Streptococcaceae;Streptococcus;Streptococcus dentisani	no
563	CP.188.2.dil.100.NAB.f_tax_file	CP	188	2	100	NAB	otu_524_V1V3	LOW	148	100	0.00155796	S004216788	100	150	0.00155796	Streptococcus sp. DP34; KJ575558	HG315101.1.1535	100	150	0.00155796	Bacteria;Firmicutes;Bacilli;Lactobacillales;Streptococcaceae;Streptococcus;Streptococcus dentisani	no
563	CP.188.1.dil.100.NAB.f_tax_file	CP	188	1	100	NAB	otu_524_V1V3	LOW	148	100	0.00164059	S004216788	100	150	0.00164059	Streptococcus sp. DP34; KJ575558	HG315101.1.1535	100	150	0.00164059	Bacteria;Firmicutes;Bacilli;Lactobacillales;Streptococcaceae;Streptococcus;Streptococcus dentisani	no
563	CP.238.1.dil.100.SDD.f_tax_file	CP	238	1	100	SDD	otu_524_V1V3	LOW	148	100	0.00317785	S004216788	100	150	0.00317785	Streptococcus sp. DP34; KJ575558	HG315101.1.1535	100	150	0.00317785	Bacteria;Firmicutes;Bacilli;Lactobacillales;Streptococcaceae;Streptococcus;Streptococcus dentisani	no
599	CP.145.2.dil.1.SDD.f_tax_file	CP	145	2	1	SDD	otu_670_V1V3	LOW	147	96.6	0.00129646	S001904137	99.33	150	0.00129646	Streptococcus salivarius subsp. null; NK037; GU426030	AY188354.1.1539	98.67	150	0.00129646	Bacteria;Firmicutes;Bacilli;Lactobacillales;Streptococcaceae;Streptococcus;Streptococcus salivarius subsp. thermophilus	no
1446	GAM.210.2.dil.10.NAB.f_tax_file	GAM	210	2	10	NAB	otu_1168_V1V3	LOW	147	95.24	0.00143472	S000381984	100	150	0.00143472	Staphylococcus capitis (T); ATCC 49326; AB009937	AB009937.1.1492	100	150	0.00143472	Bacteria;Firmicutes;Bacilli;Bacillales;Staphylococcaceae;Staphylococcus;Staphylococcus capitis	no
1446	GAM.238.2.dil.1.NAB.f_tax_file	GAM	238	2	1	NAB	otu_1168_V1V3	LOW	147	95.24	0.00161466	S000381984	100	150	0.00161466	Staphylococcus capitis (T); ATCC 49326; AB009937	AB009937.1.1492	100	150	0.00161466	Bacteria;Firmicutes;Bacilli;Bacillales;Staphylococcaceae;Staphylococcus;Staphylococcus capitis	no
1446	GAM.148.2.dil.1.SDD.f_tax_file	GAM	148	2	1	SDD	otu_1168_V1V3	LOW	147	95.24	0.00178741	S000381984	100	150	0.00178741	Staphylococcus capitis (T); ATCC 49326; AB009937	AB009937.1.1492	100	150	0.00178741	Bacteria;Firmicutes;Bacilli;Bacillales;Staphylococcaceae;Staphylococcus;Staphylococcus capitis	no
1446	GAM.238.1.dil.1.NAB.f_tax_file	GAM	238	1	1	NAB	otu_1168_V1V3	LOW	147	95.24	0.00214993	S000381984	100	150	0.00214993	Staphylococcus capitis (T); ATCC 49326; AB009937	AB009937.1.1492	100	150	0.00214993	Bacteria;Firmicutes;Bacilli;Bacillales;Staphylococcaceae;Staphylococcus;Staphylococcus capitis	no
1446	GAM.210.1.dil.1.NAB.f_tax_file	GAM	210	1	1	NAB	otu_1168_V1V3	LOW	147	95.24	0.00245437	S000381984	100	150	0.00245437	Staphylococcus capitis (T); ATCC 49326; AB009937	AB009937.1.1492	100	150	0.00245437	Bacteria;Firmicutes;Bacilli;Bacillales;Staphylococcaceae;Staphylococcus;Staphylococcus capitis	no
1446	GAM.239.1.dil.1.NAB.f_tax_file	GAM	239	1	1	NAB	otu_1168_V1V3	LOW	147	95.24	0.00275808	S000381984	100	150	0.00275808	Staphylococcus capitis (T); ATCC 49326; AB009937	AB009937.1.1492	100	150	0.00275808	Bacteria;Firmicutes;Bacilli;Bacillales;Staphylococcaceae;Staphylococcus;Staphylococcus capitis	no
1446	GAM.239.1.dil.100.SDD.f_tax_file	GAM	239	1	100	SDD	otu_1168_V1V3	LOW	147	95.24	0.00284324	S000381984	100	150	0.00284324	Staphylococcus capitis (T); ATCC 49326; AB009937	AB009937.1.1492	100	150	0.00284324	Bacteria;Firmicutes;Bacilli;Bacillales;Staphylococcaceae;Staphylococcus;Staphylococcus capitis	no
1446	GAM.148.1.dil.1.SDD.f_tax_file	GAM	148	1	1	SDD	otu_1168_V1V3	LOW	147	95.24	0.00293255	S000381984	100	150	0.00293255	Staphylococcus capitis (T); ATCC 49326; AB009937	AB009937.1.1492	100	150	0.00293255	Bacteria;Firmicutes;Bacilli;Bacillales;Staphylococcaceae;Staphylococcus;Staphylococcus capitis	no
1446	GAM.238.1.dil.100.NAB.f_tax_file	GAM	238	1	100	NAB	otu_1168_V1V3	LOW	147	95.24	0.00303644	S000381984	100	150	0.00303644	Staphylococcus capitis (T); ATCC 49326; AB009937	AB009937.1.1492	100	150	0.00303644	Bacteria;Firmicutes;Bacilli;Bacillales;Staphylococcaceae;Staphylococcus;Staphylococcus capitis	no
1446	GAM.239.1.dil.100.NAB.f_tax_file	GAM	239	1	100	NAB	otu_1168_V1V3	LOW	147	95.24	0.00315884	S000381984	100	150	0.00315884	Staphylococcus capitis (T); ATCC 49326; AB009937	AB009937.1.1492	100	150	0.00315884	Bacteria;Firmicutes;Bacilli;Bacillales;Staphylococcaceae;Staphylococcus;Staphylococcus capitis	no
1446	GAM.239.2.dil.100.NAB.f_tax_file	GAM	239	2	100	NAB	otu_1168_V1V3	LOW	147	95.24	0.00325803	S000381984	100	150	0.00325803	Staphylococcus capitis (T); ATCC 49326; AB009937	AB009937.1.1492	100	150	0.00325803	Bacteria;Firmicutes;Bacilli;Bacillales;Staphylococcaceae;Staphylococcus;Staphylococcus capitis	no
1446	GAM.239.2.dil.100.SDD.f_tax_file	GAM	239	2	100	SDD	otu_1168_V1V3	LOW	147	95.24	0.00327004	S000381984	100	150	0.00327004	Staphylococcus capitis (T); ATCC 49326; AB009937	AB009937.1.1492	100	150	0.00327004	Bacteria;Firmicutes;Bacilli;Bacillales;Staphylococcaceae;Staphylococcus;Staphylococcus capitis	no
1446	GAM.131.2.dil.1.NAB.f_tax_file	GAM	131	2	1	NAB	otu_1168_V1V3	LOW	147	95.24	0.00354493	S000381984	100	150	0.00354493	Staphylococcus capitis (T); ATCC 49326; AB009937	AB009937.1.1492	100	150	0.00354493	Bacteria;Firmicutes;Bacilli;Bacillales;Staphylococcaceae;Staphylococcus;Staphylococcus capitis	no
1446	GAM.238.2.dil.100.SDD.f_tax_file	GAM	238	2	100	SDD	otu_1168_V1V3	LOW	147	95.24	0.00426115	S000381984	100	150	0.00426115	Staphylococcus capitis (T); ATCC 49326; AB009937	AB009937.1.1492	100	150	0.00426115	Bacteria;Firmicutes;Bacilli;Bacillales;Staphylococcaceae;Staphylococcus;Staphylococcus capitis	no
1446	GAM.131.2.dil.10.SDD.f_tax_file	GAM	131	2	10	SDD	otu_1168_V1V3	LOW	147	95.24	0.00490998	S000381984	100	150	0.00490998	Staphylococcus capitis (T); ATCC 49326; AB009937	AB009937.1.1492	100	150	0.00490998	Bacteria;Firmicutes;Bacilli;Bacillales;Staphylococcaceae;Staphylococcus;Staphylococcus capitis	no
1446	GAM.238.2.dil.100.NAB.f_tax_file	GAM	238	2	100	NAB	otu_1168_V1V3	LOW	147	95.24	0.00499536	S000381984	100	150	0.00499536	Staphylococcus capitis (T); ATCC 49326; AB009937	AB009937.1.1492	100	150	0.00499536	Bacteria;Firmicutes;Bacilli;Bacillales;Staphylococcaceae;Staphylococcus;Staphylococcus capitis	no
1446	GAM.131.1.dil.1.NAB.f_tax_file	GAM	131	1	1	NAB	otu_1168_V1V3	LOW	147	95.24	0.00512996	S000381984	100	150	0.00512996	Staphylococcus capitis (T); ATCC 49326; AB009937	AB009937.1.1492	100	150	0.00512996	Bacteria;Firmicutes;Bacilli;Bacillales;Staphylococcaceae;Staphylococcus;Staphylococcus capitis	no
1446	GAM.201.1.dil.100.SDD.f_tax_file	GAM	201	1	100	SDD	otu_1168_V1V3	LOW	147	95.24	0.00545246	S000381984	100	150	0.00545246	Staphylococcus capitis (T); ATCC 49326; AB009937	AB009937.1.1492	100	150	0.00545246	Bacteria;Firmicutes;Bacilli;Bacillales;Staphylococcaceae;Staphylococcus;Staphylococcus capitis	no
1446	GAM.201.2.dil.1.SDD.f_tax_file	GAM	201	2	1	SDD	otu_1168_V1V3	LOW	147	95.24	0.00573539	S000381984	100	150	0.00573539	Staphylococcus capitis (T); ATCC 49326; AB009937	AB009937.1.1492	100	150	0.00573539	Bacteria;Firmicutes;Bacilli;Bacillales;Staphylococcaceae;Staphylococcus;Staphylococcus capitis	no
1446	GAM.201.1.dil.1.SDD.f_tax_file	GAM	201	1	1	SDD	otu_1168_V1V3	LOW	147	95.24	0.00616295	S000381984	100	150	0.00616295	Staphylococcus capitis (T); ATCC 49326; AB009937	AB009937.1.1492	100	150	0.00616295	Bacteria;Firmicutes;Bacilli;Bacillales;Staphylococcaceae;Staphylococcus;Staphylococcus capitis	no
1446	GAM.201.2.dil.100.SDD.f_tax_file	GAM	201	2	100	SDD	otu_1168_V1V3	LOW	147	95.24	0.006247	S000381984	100	150	0.006247	Staphylococcus capitis (T); ATCC 49326; AB009937	AB009937.1.1492	100	150	0.006247	Bacteria;Firmicutes;Bacilli;Bacillales;Staphylococcaceae;Staphylococcus;Staphylococcus capitis	no
1446	GAM.238.1.dil.1.SDD.f_tax_file	GAM	238	1	1	SDD	otu_1168_V1V3	LOW	147	95.24	0.0064341	S000381984	100	150	0.0064341	Staphylococcus capitis (T); ATCC 49326; AB009937	AB009937.1.1492	100	150	0.0064341	Bacteria;Firmicutes;Bacilli;Bacillales;Staphylococcaceae;Staphylococcus;Staphylococcus capitis	no
1446	GAM.131.1.dil.10.NAB.f_tax_file	GAM	131	1	10	NAB	otu_1168_V1V3	LOW	147	95.24	0.00652833	S000381984	100	150	0.00652833	Staphylococcus capitis (T); ATCC 49326; AB009937	AB009937.1.1492	100	150	0.00652833	Bacteria;Firmicutes;Bacilli;Bacillales;Staphylococcaceae;Staphylococcus;Staphylococcus capitis	no
1446	GAM.131.2.dil.1.SDD.f_tax_file	GAM	131	2	1	SDD	otu_1168_V1V3	LOW	147	95.24	0.00707714	S000381984	100	150	0.00707714	Staphylococcus capitis (T); ATCC 49326; AB009937	AB009937.1.1492	100	150	0.00707714	Bacteria;Firmicutes;Bacilli;Bacillales;Staphylococcaceae;Staphylococcus;Staphylococcus capitis	no
1446	GAM.238.2.dil.1.SDD.f_tax_file	GAM	238	2	1	SDD	otu_1168_V1V3	LOW	147	95.24	0.0101402	S000381984	100	150	0.0101402	Staphylococcus capitis (T); ATCC 49326; AB009937	AB009937.1.1492	100	150	0.0101402	Bacteria;Firmicutes;Bacilli;Bacillales;Staphylococcaceae;Staphylococcus;Staphylococcus capitis	no
1912	201.2.fm.f_tax_file	fm	201	2	na	na	otu_15_V1V3	LOW	151	96.03	0.00150198	S002954122	100	150	0.00150198	Actinomyces sp. ICM39; JN091085	AB818950.1.1501	99.33	150	0.00150198	Bacteria;Actinobacteria;Actinobacteria;Actinomycetales;Actinomycetaceae;Actinomyces;Actinomyces odontolyticus	yes
2005	160.2.fm.f_tax_file	fm	160	2	na	na	otu_1123_V1V3	LOW	149	97.32	0.00431157	S002418554	94.08	152	0.00431157	Alistipes indistinctus; JCM 16068; AB600999	AB600999.1.1490	94.08	152	0.00431157	Bacteria;Bacteroidetes;Bacteroidia;Bacteroidales;Rikenellaceae;Alistipes;Alistipes indistinctus	yes
2005	160.1.fm.f_tax_file	fm	160	1	na	na	otu_1123_V1V3	LOW	149	97.32	0.0048213	S002418554	94.08	152	0.0048213	Alistipes indistinctus; JCM 16068; AB600999	AB600999.1.1490	94.08	152	0.0048213	Bacteria;Bacteroidetes;Bacteroidia;Bacteroidales;Rikenellaceae;Alistipes;Alistipes indistinctus	yes
2078	142.2.fm.f_tax_file	fm	142	2	na	na	otu_174_V1V3	LOW	149	97.32	0.00185719	S002235829	97.33	150	0.00185719	Barnesiella intestinihominis; JCM 15079; AB547647	AB547647.1.1481	97.33	150	0.00185719	Bacteria;Bacteroidetes;Bacteroidia;Bacteroidales;Porphyromonadaceae;Barnesiella;Barnesiella intestinihominis	yes
2078	142.1.fm.f_tax_file	fm	142	1	na	na	otu_174_V1V3	LOW	149	97.32	0.00214163	S002235829	97.33	150	0.00214163	Barnesiella intestinihominis; JCM 15079; AB547647	AB547647.1.1481	97.33	150	0.00214163	Bacteria;Bacteroidetes;Bacteroidia;Bacteroidales;Porphyromonadaceae;Barnesiella;Barnesiella intestinihominis	yes
2079	236.2.fm.f_tax_file	fm	236	2	na	na	otu_174_V1V3	LOW	149	97.99	0.00452119	S002235829	98	150	0.00452119	Barnesiella intestinihominis; JCM 15079; AB547647	AB547647.1.1481	98	150	0.00452119	Bacteria;Bacteroidetes;Bacteroidia;Bacteroidales;Porphyromonadaceae;Barnesiella;Barnesiella intestinihominis	yes
2080	202.2.fm.f_tax_file	fm	202	2	na	na	otu_174_V1V3	LOW	149	99.33	0.00200696	S002235829	99.33	150	0.00200696	Barnesiella intestinihominis; JCM 15079; AB547647	AB547647.1.1481	99.33	150	0.00200696	Bacteria;Bacteroidetes;Bacteroidia;Bacteroidales;Porphyromonadaceae;Barnesiella;Barnesiella intestinihominis	yes
2080	160.2.fm.f_tax_file	fm	160	2	na	na	otu_174_V1V3	LOW	149	99.33	0.0028972	S002235829	99.33	150	0.0028972	Barnesiella intestinihominis; JCM 15079; AB547647	AB547647.1.1481	99.33	150	0.0028972	Bacteria;Bacteroidetes;Bacteroidia;Bacteroidales;Porphyromonadaceae;Barnesiella;Barnesiella intestinihominis	yes
2080	142.2.fm.f_tax_file	fm	142	2	na	na	otu_174_V1V3	LOW	149	99.33	0.0030011	S002235829	99.33	150	0.0030011	Barnesiella intestinihominis; JCM 15079; AB547647	AB547647.1.1481	99.33	150	0.0030011	Bacteria;Bacteroidetes;Bacteroidia;Bacteroidales;Porphyromonadaceae;Barnesiella;Barnesiella intestinihominis	yes
2080	160.1.fm.f_tax_file	fm	160	1	na	na	otu_174_V1V3	LOW	149	99.33	0.00311099	S002235829	99.33	150	0.00311099	Barnesiella intestinihominis; JCM 15079; AB547647	AB547647.1.1481	99.33	150	0.00311099	Bacteria;Bacteroidetes;Bacteroidia;Bacteroidales;Porphyromonadaceae;Barnesiella;Barnesiella intestinihominis	yes
2080	142.1.fm.f_tax_file	fm	142	1	na	na	otu_174_V1V3	LOW	149	99.33	0.00331703	S002235829	99.33	150	0.00331703	Barnesiella intestinihominis; JCM 15079; AB547647	AB547647.1.1481	99.33	150	0.00331703	Bacteria;Bacteroidetes;Bacteroidia;Bacteroidales;Porphyromonadaceae;Barnesiella;Barnesiella intestinihominis	yes
2080	209.2.fm.f_tax_file	fm	209	2	na	na	otu_174_V1V3	LOW	149	99.33	0.00463559	S002235829	99.33	150	0.00463559	Barnesiella intestinihominis; JCM 15079; AB547647	AB547647.1.1481	99.33	150	0.00463559	Bacteria;Bacteroidetes;Bacteroidia;Bacteroidales;Porphyromonadaceae;Barnesiella;Barnesiella intestinihominis	yes
2080	209.1.fm.f_tax_file	fm	209	1	na	na	otu_174_V1V3	LOW	149	99.33	0.0050186	S002235829	99.33	150	0.0050186	Barnesiella intestinihominis; JCM 15079; AB547647	AB547647.1.1481	99.33	150	0.0050186	Bacteria;Bacteroidetes;Bacteroidia;Bacteroidales;Porphyromonadaceae;Barnesiella;Barnesiella intestinihominis	yes
2081	160.1.fm.f_tax_file	fm	160	1	na	na	otu_174_V1V3	LOW	149	100	0.0017398	S002235829	100	150	0.0017398	Barnesiella intestinihominis; JCM 15079; AB547647	AB547647.1.1481	100	150	0.0017398	Bacteria;Bacteroidetes;Bacteroidia;Bacteroidales;Porphyromonadaceae;Barnesiella;Barnesiella intestinihominis	yes
2081	160.2.fm.f_tax_file	fm	160	2	na	na	otu_174_V1V3	LOW	149	100	0.001825	S002235829	100	150	0.001825	Barnesiella intestinihominis; JCM 15079; AB547647	AB547647.1.1481	100	150	0.001825	Bacteria;Bacteroidetes;Bacteroidia;Bacteroidales;Porphyromonadaceae;Barnesiella;Barnesiella intestinihominis	yes
2081	CP.172.1.dil.1.SDD.f_tax_file	CP	172	1	1	SDD	otu_174_V1V3	LOW	149	100	0.00215318	S002235829	100	150	0.00215318	Barnesiella intestinihominis; JCM 15079; AB547647	AB547647.1.1481	100	150	0.00215318	Bacteria;Bacteroidetes;Bacteroidia;Bacteroidales;Porphyromonadaceae;Barnesiella;Barnesiella intestinihominis	yes
2081	CP.172.2.dil.1.SDD.f_tax_file	CP	172	2	1	SDD	otu_174_V1V3	LOW	149	100	0.0051458	S002235829	100	150	0.0051458	Barnesiella intestinihominis; JCM 15079; AB547647	AB547647.1.1481	100	150	0.0051458	Bacteria;Bacteroidetes;Bacteroidia;Bacteroidales;Porphyromonadaceae;Barnesiella;Barnesiella intestinihominis	yes
2081	172.2.fm.f_tax_file	fm	172	2	na	na	otu_174_V1V3	LOW	149	100	0.0216998	S002235829	100	150	0.0216998	Barnesiella intestinihominis; JCM 15079; AB547647	AB547647.1.1481	100	150	0.0216998	Bacteria;Bacteroidetes;Bacteroidia;Bacteroidales;Porphyromonadaceae;Barnesiella;Barnesiella intestinihominis	yes
2081	172.1.fm.f_tax_file	fm	172	1	na	na	otu_174_V1V3	LOW	149	100	0.0267527	S002235829	100	150	0.0267527	Barnesiella intestinihominis; JCM 15079; AB547647	AB547647.1.1481	100	150	0.0267527	Bacteria;Bacteroidetes;Bacteroidia;Bacteroidales;Porphyromonadaceae;Barnesiella;Barnesiella intestinihominis	yes
2083	160.1.fm.f_tax_file	fm	160	1	na	na	otu_93_V1V3	LOW	146	96.58	0.0021084	S001045750	96.62	148	0.0021084	Parabacteroides distasonis; B5; EU722736	CP000140.416000.417494	95.95	148	0.0021084	Bacteria;Bacteroidetes;Bacteroidia;Bacteroidales;Porphyromonadaceae;Parabacteroides;Parabacteroides distasonis ATCC 8503	yes
2083	160.2.fm.f_tax_file	fm	160	2	na	na	otu_93_V1V3	LOW	146	96.58	0.00253219	S001045750	96.62	148	0.00253219	Parabacteroides distasonis; B5; EU722736	CP000140.416000.417494	95.95	148	0.00253219	Bacteria;Bacteroidetes;Bacteroidia;Bacteroidales;Porphyromonadaceae;Parabacteroides;Parabacteroides distasonis ATCC 8503	yes
2083	198.1.fm.f_tax_file	fm	198	1	na	na	otu_93_V1V3	LOW	146	96.58	0.00350528	S001045750	96.62	148	0.00350528	Parabacteroides distasonis; B5; EU722736	CP000140.416000.417494	95.95	148	0.00350528	Bacteria;Bacteroidetes;Bacteroidia;Bacteroidales;Porphyromonadaceae;Parabacteroides;Parabacteroides distasonis ATCC 8503	yes
2083	198.2.fm.f_tax_file	fm	198	2	na	na	otu_93_V1V3	LOW	146	96.58	0.00371966	S001045750	96.62	148	0.00371966	Parabacteroides distasonis; B5; EU722736	CP000140.416000.417494	95.95	148	0.00371966	Bacteria;Bacteroidetes;Bacteroidia;Bacteroidales;Porphyromonadaceae;Parabacteroides;Parabacteroides distasonis ATCC 8503	yes
2084	288.1.fm.f_tax_file	fm	288	1	na	na	otu_780_V1V3	LOW	150	96	0.00122074	S001045752	96.73	153	0.00122074	Parabacteroides merdae; B13; EU722738	EU136685.1.2023	96.73	153	0.00122074	Bacteria;Bacteroidetes;Bacteroidia;Bacteroidales;Porphyromonadaceae;Parabacteroides;Parabacteroides merdae	yes
2084	288.2.fm.f_tax_file	fm	288	2	na	na	otu_780_V1V3	LOW	150	96	0.00140063	S001045752	96.73	153	0.00140063	Parabacteroides merdae; B13; EU722738	EU136685.1.2023	96.73	153	0.00140063	Bacteria;Bacteroidetes;Bacteroidia;Bacteroidales;Porphyromonadaceae;Parabacteroides;Parabacteroides merdae	yes
2085	CP.288.2.dil.1.NAB.f_tax_file	CP	288	2	1	NAB	otu_93_V1V3	LOW	148	98.65	0.00124938	S004061769	99.33	150	0.00124938	Parabacteroides distasonis ATCC 8503; CP000140	CP000140.416000.417494	99.33	150	0.00124938	Bacteria;Bacteroidetes;Bacteroidia;Bacteroidales;Porphyromonadaceae;Parabacteroides;Parabacteroides distasonis ATCC 8503	yes
2085	288.2.fm.f_tax_file	fm	288	2	na	na	otu_93_V1V3	LOW	148	98.65	0.0016955	S004061769	99.33	150	0.0016955	Parabacteroides distasonis ATCC 8503; CP000140	CP000140.416000.417494	99.33	150	0.0016955	Bacteria;Bacteroidetes;Bacteroidia;Bacteroidales;Porphyromonadaceae;Parabacteroides;Parabacteroides distasonis ATCC 8503	yes
2085	GAM.288.2.dil.1.NAB.f_tax_file	GAM	288	2	1	NAB	otu_93_V1V3	LOW	148	98.65	0.00178784	S004061769	99.33	150	0.00178784	Parabacteroides distasonis ATCC 8503; CP000140	CP000140.416000.417494	99.33	150	0.00178784	Bacteria;Bacteroidetes;Bacteroidia;Bacteroidales;Porphyromonadaceae;Parabacteroides;Parabacteroides distasonis ATCC 8503	yes
2085	CP.288.1.dil.1.NAB.f_tax_file	CP	288	1	1	NAB	otu_93_V1V3	LOW	148	98.65	0.00257418	S004061769	99.33	150	0.00257418	Parabacteroides distasonis ATCC 8503; CP000140	CP000140.416000.417494	99.33	150	0.00257418	Bacteria;Bacteroidetes;Bacteroidia;Bacteroidales;Porphyromonadaceae;Parabacteroides;Parabacteroides distasonis ATCC 8503	yes
2088	188.2.fm.f_tax_file	fm	188	2	na	na	otu_93_V1V3	LOW	148	99.32	0.00181385	S001045750	99.33	150	0.00181385	Parabacteroides distasonis; B5; EU722736	CP000140.416000.417494	98.67	150	0.00181385	Bacteria;Bacteroidetes;Bacteroidia;Bacteroidales;Porphyromonadaceae;Parabacteroides;Parabacteroides distasonis ATCC 8503	yes
2089	CP.201.2.dil.1.SDD.f_tax_file	CP	201	2	1	SDD	otu_93_V1V3	LOW	148	100	0.00123392	S001045750	100	150	0.00123392	Parabacteroides distasonis; B5; EU722736	CP000140.416000.417494	99.33	150	0.00123392	Bacteria;Bacteroidetes;Bacteroidia;Bacteroidales;Porphyromonadaceae;Parabacteroides;Parabacteroides distasonis ATCC 8503	no
2089	GAM.188.2.dil.10.NAB.f_tax_file	GAM	188	2	10	NAB	otu_93_V1V3	LOW	148	100	0.00128645	S001045750	100	150	0.00128645	Parabacteroides distasonis; B5; EU722736	CP000140.416000.417494	99.33	150	0.00128645	Bacteria;Bacteroidetes;Bacteroidia;Bacteroidales;Porphyromonadaceae;Parabacteroides;Parabacteroides distasonis ATCC 8503	yes
2089	CP.188.2.dil.1.SDD.f_tax_file	CP	188	2	1	SDD	otu_93_V1V3	LOW	148	100	0.00151762	S001045750	100	150	0.00151762	Parabacteroides distasonis; B5; EU722736	CP000140.416000.417494	99.33	150	0.00151762	Bacteria;Bacteroidetes;Bacteroidia;Bacteroidales;Porphyromonadaceae;Parabacteroides;Parabacteroides distasonis ATCC 8503	yes
2089	GAM.142.2.dil.1.SDD.f_tax_file	GAM	142	2	1	SDD	otu_93_V1V3	LOW	148	100	0.00248807	S001045750	100	150	0.00248807	Parabacteroides distasonis; B5; EU722736	CP000140.416000.417494	99.33	150	0.00248807	Bacteria;Bacteroidetes;Bacteroidia;Bacteroidales;Porphyromonadaceae;Parabacteroides;Parabacteroides distasonis ATCC 8503	yes
2089	GAM.209.2.dil.1.NAB.f_tax_file	GAM	209	2	1	NAB	otu_93_V1V3	LOW	148	100	0.00268646	S001045750	100	150	0.00268646	Parabacteroides distasonis; B5; EU722736	CP000140.416000.417494	99.33	150	0.00268646	Bacteria;Bacteroidetes;Bacteroidia;Bacteroidales;Porphyromonadaceae;Parabacteroides;Parabacteroides distasonis ATCC 8503	no
2089	GAM.142.1.dil.1.NAB.f_tax_file	GAM	142	1	1	NAB	otu_93_V1V3	LOW	148	100	0.00271739	S001045750	100	150	0.00271739	Parabacteroides distasonis; B5; EU722736	CP000140.416000.417494	99.33	150	0.00271739	Bacteria;Bacteroidetes;Bacteroidia;Bacteroidales;Porphyromonadaceae;Parabacteroides;Parabacteroides distasonis ATCC 8503	yes
2089	GAM.209.1.dil.1.NAB.f_tax_file	GAM	209	1	1	NAB	otu_93_V1V3	LOW	148	100	0.00283267	S001045750	100	150	0.00283267	Parabacteroides distasonis; B5; EU722736	CP000140.416000.417494	99.33	150	0.00283267	Bacteria;Bacteroidetes;Bacteroidia;Bacteroidales;Porphyromonadaceae;Parabacteroides;Parabacteroides distasonis ATCC 8503	no
2089	GAM.142.1.dil.1.SDD.f_tax_file	GAM	142	1	1	SDD	otu_93_V1V3	LOW	148	100	0.00284614	S001045750	100	150	0.00284614	Parabacteroides distasonis; B5; EU722736	CP000140.416000.417494	99.33	150	0.00284614	Bacteria;Bacteroidetes;Bacteroidia;Bacteroidales;Porphyromonadaceae;Parabacteroides;Parabacteroides distasonis ATCC 8503	yes
2089	GAM.256.2.dil.1.NAB.f_tax_file	GAM	256	2	1	NAB	otu_93_V1V3	LOW	148	100	0.00291068	S001045750	100	150	0.00291068	Parabacteroides distasonis; B5; EU722736	CP000140.416000.417494	99.33	150	0.00291068	Bacteria;Bacteroidetes;Bacteroidia;Bacteroidales;Porphyromonadaceae;Parabacteroides;Parabacteroides distasonis ATCC 8503	no
2089	236.2.fm.f_tax_file	fm	236	2	na	na	otu_93_V1V3	LOW	148	100	0.00298273	S001045750	100	150	0.00298273	Parabacteroides distasonis; B5; EU722736	CP000140.416000.417494	99.33	150	0.00298273	Bacteria;Bacteroidetes;Bacteroidia;Bacteroidales;Porphyromonadaceae;Parabacteroides;Parabacteroides distasonis ATCC 8503	yes
2089	239.1.fm.f_tax_file	fm	239	1	na	na	otu_93_V1V3	LOW	148	100	0.00337838	S001045750	100	150	0.00337838	Parabacteroides distasonis; B5; EU722736	CP000140.416000.417494	99.33	150	0.00337838	Bacteria;Bacteroidetes;Bacteroidia;Bacteroidales;Porphyromonadaceae;Parabacteroides;Parabacteroides distasonis ATCC 8503	yes
2089	239.2.fm.f_tax_file	fm	239	2	na	na	otu_93_V1V3	LOW	148	100	0.00355926	S001045750	100	150	0.00355926	Parabacteroides distasonis; B5; EU722736	CP000140.416000.417494	99.33	150	0.00355926	Bacteria;Bacteroidetes;Bacteroidia;Bacteroidales;Porphyromonadaceae;Parabacteroides;Parabacteroides distasonis ATCC 8503	yes
2089	GAM.256.1.dil.100.NAB.f_tax_file	GAM	256	1	100	NAB	otu_93_V1V3	LOW	148	100	0.0043838	S001045750	100	150	0.0043838	Parabacteroides distasonis; B5; EU722736	CP000140.416000.417494	99.33	150	0.0043838	Bacteria;Bacteroidetes;Bacteroidia;Bacteroidales;Porphyromonadaceae;Parabacteroides;Parabacteroides distasonis ATCC 8503	no
2089	GAM.142.2.dil.1.NAB.f_tax_file	GAM	142	2	1	NAB	otu_93_V1V3	LOW	148	100	0.00776978	S001045750	100	150	0.00776978	Parabacteroides distasonis; B5; EU722736	CP000140.416000.417494	99.33	150	0.00776978	Bacteria;Bacteroidetes;Bacteroidia;Bacteroidales;Porphyromonadaceae;Parabacteroides;Parabacteroides distasonis ATCC 8503	yes
2089	142.1.fm.f_tax_file	fm	142	1	na	na	otu_93_V1V3	LOW	148	100	0.0079788	S001045750	100	150	0.0079788	Parabacteroides distasonis; B5; EU722736	CP000140.416000.417494	99.33	150	0.0079788	Bacteria;Bacteroidetes;Bacteroidia;Bacteroidales;Porphyromonadaceae;Parabacteroides;Parabacteroides distasonis ATCC 8503	yes
2089	142.2.fm.f_tax_file	fm	142	2	na	na	otu_93_V1V3	LOW	148	100	0.0080478	S001045750	100	150	0.0080478	Parabacteroides distasonis; B5; EU722736	CP000140.416000.417494	99.33	150	0.0080478	Bacteria;Bacteroidetes;Bacteroidia;Bacteroidales;Porphyromonadaceae;Parabacteroides;Parabacteroides distasonis ATCC 8503	yes
2089	GAM.256.2.dil.100.NAB.f_tax_file	GAM	256	2	100	NAB	otu_93_V1V3	LOW	148	100	0.00913043	S001045750	100	150	0.00913043	Parabacteroides distasonis; B5; EU722736	CP000140.416000.417494	99.33	150	0.00913043	Bacteria;Bacteroidetes;Bacteroidia;Bacteroidales;Porphyromonadaceae;Parabacteroides;Parabacteroides distasonis ATCC 8503	no
2089	160.1.fm.f_tax_file	fm	160	1	na	na	otu_93_V1V3	LOW	148	100	0.0126209	S001045750	100	150	0.0126209	Parabacteroides distasonis; B5; EU722736	CP000140.416000.417494	99.33	150	0.0126209	Bacteria;Bacteroidetes;Bacteroidia;Bacteroidales;Porphyromonadaceae;Parabacteroides;Parabacteroides distasonis ATCC 8503	yes
2089	160.2.fm.f_tax_file	fm	160	2	na	na	otu_93_V1V3	LOW	148	100	0.012775	S001045750	100	150	0.012775	Parabacteroides distasonis; B5; EU722736	CP000140.416000.417494	99.33	150	0.012775	Bacteria;Bacteroidetes;Bacteroidia;Bacteroidales;Porphyromonadaceae;Parabacteroides;Parabacteroides distasonis ATCC 8503	yes
2089	188.1.fm.f_tax_file	fm	188	1	na	na	otu_93_V1V3	LOW	148	100	0.140653	S001045750	100	150	0.140653	Parabacteroides distasonis; B5; EU722736	CP000140.416000.417494	99.33	150	0.140653	Bacteria;Bacteroidetes;Bacteroidia;Bacteroidales;Porphyromonadaceae;Parabacteroides;Parabacteroides distasonis ATCC 8503	yes
2089	188.2.fm.f_tax_file	fm	188	2	na	na	otu_93_V1V3	LOW	148	100	0.151589	S001045750	100	150	0.151589	Parabacteroides distasonis; B5; EU722736	CP000140.416000.417494	99.33	150	0.151589	Bacteria;Bacteroidetes;Bacteroidia;Bacteroidales;Porphyromonadaceae;Parabacteroides;Parabacteroides distasonis ATCC 8503	yes
2089	GAM.188.1.dil.1.NAB.f_tax_file	GAM	188	1	1	NAB	otu_93_V1V3	LOW	148	100	0.011343	S001045750	100	150	0.011343	Parabacteroides distasonis; B5; EU722736	CP000140.416000.417494	99.33	150	0.011343	Bacteria;Bacteroidetes;Bacteroidia;Bacteroidales;Porphyromonadaceae;Parabacteroides;Parabacteroides distasonis ATCC 8503	yes
2089	GAM.160.2.dil.100.NAB.f_tax_file	GAM	160	2	100	NAB	otu_93_V1V3	LOW	148	100	0.0205988	S001045750	100	150	0.0205988	Parabacteroides distasonis; B5; EU722736	CP000140.416000.417494	99.33	150	0.0205988	Bacteria;Bacteroidetes;Bacteroidia;Bacteroidales;Porphyromonadaceae;Parabacteroides;Parabacteroides distasonis ATCC 8503	yes
2089	GAM.188.2.dil.1.NAB.f_tax_file	GAM	188	2	1	NAB	otu_93_V1V3	LOW	148	100	0.0215301	S001045750	100	150	0.0215301	Parabacteroides distasonis; B5; EU722736	CP000140.416000.417494	99.33	150	0.0215301	Bacteria;Bacteroidetes;Bacteroidia;Bacteroidales;Porphyromonadaceae;Parabacteroides;Parabacteroides distasonis ATCC 8503	yes
2089	GAM.160.1.dil.1.NAB.f_tax_file	GAM	160	1	1	NAB	otu_93_V1V3	LOW	148	100	0.023337	S001045750	100	150	0.023337	Parabacteroides distasonis; B5; EU722736	CP000140.416000.417494	99.33	150	0.023337	Bacteria;Bacteroidetes;Bacteroidia;Bacteroidales;Porphyromonadaceae;Parabacteroides;Parabacteroides distasonis ATCC 8503	yes
2089	GAM.160.2.dil.1.NAB.f_tax_file	GAM	160	2	1	NAB	otu_93_V1V3	LOW	148	100	0.0281496	S001045750	100	150	0.0281496	Parabacteroides distasonis; B5; EU722736	CP000140.416000.417494	99.33	150	0.0281496	Bacteria;Bacteroidetes;Bacteroidia;Bacteroidales;Porphyromonadaceae;Parabacteroides;Parabacteroides distasonis ATCC 8503	yes
2089	GAM.160.1.dil.100.NAB.f_tax_file	GAM	160	1	100	NAB	otu_93_V1V3	LOW	148	100	0.0287102	S001045750	100	150	0.0287102	Parabacteroides distasonis; B5; EU722736	CP000140.416000.417494	99.33	150	0.0287102	Bacteria;Bacteroidetes;Bacteroidia;Bacteroidales;Porphyromonadaceae;Parabacteroides;Parabacteroides distasonis ATCC 8503	yes
2090	288.1.fm.f_tax_file	fm	288	1	na	na	otu_93_V1V3	LOW	148	97.97	0.00185765	S001045750	98	150	0.00185765	Parabacteroides distasonis; B5; EU722736	CP000140.416000.417494	97.33	150	0.00185765	Bacteria;Bacteroidetes;Bacteroidia;Bacteroidales;Porphyromonadaceae;Parabacteroides;Parabacteroides distasonis ATCC 8503	yes
2090	288.2.fm.f_tax_file	fm	288	2	na	na	otu_93_V1V3	LOW	148	97.97	0.00226066	S001045750	98	150	0.00226066	Parabacteroides distasonis; B5; EU722736	CP000140.416000.417494	97.33	150	0.00226066	Bacteria;Bacteroidetes;Bacteroidia;Bacteroidales;Porphyromonadaceae;Parabacteroides;Parabacteroides distasonis ATCC 8503	yes
2092	GAM.142.1.dil.1.SDD.f_tax_file	GAM	142	1	1	SDD	otu_93_V1V3	LOW	148	99.32	0.00152719	S001045750	99.33	150	0.00152719	Parabacteroides distasonis; B5; EU722736	CP000140.416000.417494	98.67	150	0.00152719	Bacteria;Bacteroidetes;Bacteroidia;Bacteroidales;Porphyromonadaceae;Parabacteroides;Parabacteroides distasonis ATCC 8503	yes
2092	GAM.142.1.dil.1.NAB.f_tax_file	GAM	142	1	1	NAB	otu_93_V1V3	LOW	148	99.32	0.00242624	S001045750	99.33	150	0.00242624	Parabacteroides distasonis; B5; EU722736	CP000140.416000.417494	98.67	150	0.00242624	Bacteria;Bacteroidetes;Bacteroidia;Bacteroidales;Porphyromonadaceae;Parabacteroides;Parabacteroides distasonis ATCC 8503	yes
2092	GAM.142.2.dil.1.NAB.f_tax_file	GAM	142	2	1	NAB	otu_93_V1V3	LOW	148	99.32	0.00538967	S001045750	99.33	150	0.00538967	Parabacteroides distasonis; B5; EU722736	CP000140.416000.417494	98.67	150	0.00538967	Bacteria;Bacteroidetes;Bacteroidia;Bacteroidales;Porphyromonadaceae;Parabacteroides;Parabacteroides distasonis ATCC 8503	yes
2092	142.2.fm.f_tax_file	fm	142	2	na	na	otu_93_V1V3	LOW	148	99.32	0.00554464	S001045750	99.33	150	0.00554464	Parabacteroides distasonis; B5; EU722736	CP000140.416000.417494	98.67	150	0.00554464	Bacteria;Bacteroidetes;Bacteroidia;Bacteroidales;Porphyromonadaceae;Parabacteroides;Parabacteroides distasonis ATCC 8503	yes
2092	142.1.fm.f_tax_file	fm	142	1	na	na	otu_93_V1V3	LOW	148	99.32	0.00588698	S001045750	99.33	150	0.00588698	Parabacteroides distasonis; B5; EU722736	CP000140.416000.417494	98.67	150	0.00588698	Bacteria;Bacteroidetes;Bacteroidia;Bacteroidales;Porphyromonadaceae;Parabacteroides;Parabacteroides distasonis ATCC 8503	yes
2093	CP.188.2.dil.100.SDD.f_tax_file	CP	188	2	100	SDD	otu_93_V1V3	LOW	148	98.65	0.0012891	S004061769	99.33	150	0.0012891	Parabacteroides distasonis ATCC 8503; CP000140	CP000140.416000.417494	99.33	150	0.0012891	Bacteria;Bacteroidetes;Bacteroidia;Bacteroidales;Porphyromonadaceae;Parabacteroides;Parabacteroides distasonis ATCC 8503	no
2094	GAM.288.2.dil.1.NAB.f_tax_file	GAM	288	2	1	NAB	otu_93_V1V3	LOW	148	98.65	0.00208582	S004061769	99.33	150	0.00208582	Parabacteroides distasonis ATCC 8503; CP000140	CP000140.416000.417494	99.33	150	0.00208582	Bacteria;Bacteroidetes;Bacteroidia;Bacteroidales;Porphyromonadaceae;Parabacteroides;Parabacteroides distasonis ATCC 8503	no
2095	CP.288.1.dil.1.NAB.f_tax_file	CP	288	1	1	NAB	otu_93_V1V3	LOW	148	98.65	0.00189676	S004061769	99.33	150	0.00189676	Parabacteroides distasonis ATCC 8503; CP000140	CP000140.416000.417494	99.33	150	0.00189676	Bacteria;Bacteroidetes;Bacteroidia;Bacteroidales;Porphyromonadaceae;Parabacteroides;Parabacteroides distasonis ATCC 8503	no
2096	GAM.288.2.dil.1.NAB.f_tax_file	GAM	288	2	1	NAB	otu_93_V1V3	LOW	148	98.65	0.00238379	S004061769	99.33	150	0.00238379	Parabacteroides distasonis ATCC 8503; CP000140	CP000140.416000.417494	99.33	150	0.00238379	Bacteria;Bacteroidetes;Bacteroidia;Bacteroidales;Porphyromonadaceae;Parabacteroides;Parabacteroides distasonis ATCC 8503	yes
2096	288.1.fm.f_tax_file	fm	288	1	na	na	otu_93_V1V3	LOW	148	98.65	0.00265379	S004061769	99.33	150	0.00265379	Parabacteroides distasonis ATCC 8503; CP000140	CP000140.416000.417494	99.33	150	0.00265379	Bacteria;Bacteroidetes;Bacteroidia;Bacteroidales;Porphyromonadaceae;Parabacteroides;Parabacteroides distasonis ATCC 8503	yes
2096	GAM.288.1.dil.1.NAB.f_tax_file	GAM	288	1	1	NAB	otu_93_V1V3	LOW	148	98.65	0.00388305	S004061769	99.33	150	0.00388305	Parabacteroides distasonis ATCC 8503; CP000140	CP000140.416000.417494	99.33	150	0.00388305	Bacteria;Bacteroidetes;Bacteroidia;Bacteroidales;Porphyromonadaceae;Parabacteroides;Parabacteroides distasonis ATCC 8503	yes
2096	CP.288.2.dil.1.NAB.f_tax_file	CP	288	2	1	NAB	otu_93_V1V3	LOW	148	98.65	0.00393553	S004061769	99.33	150	0.00393553	Parabacteroides distasonis ATCC 8503; CP000140	CP000140.416000.417494	99.33	150	0.00393553	Bacteria;Bacteroidetes;Bacteroidia;Bacteroidales;Porphyromonadaceae;Parabacteroides;Parabacteroides distasonis ATCC 8503	yes
2096	288.2.fm.f_tax_file	fm	288	2	na	na	otu_93_V1V3	LOW	148	98.65	0.00407902	S004061769	99.33	150	0.00407902	Parabacteroides distasonis ATCC 8503; CP000140	CP000140.416000.417494	99.33	150	0.00407902	Bacteria;Bacteroidetes;Bacteroidia;Bacteroidales;Porphyromonadaceae;Parabacteroides;Parabacteroides distasonis ATCC 8503	yes
2096	CP.288.1.dil.1.NAB.f_tax_file	CP	288	1	1	NAB	otu_93_V1V3	LOW	148	98.65	0.00541932	S004061769	99.33	150	0.00541932	Parabacteroides distasonis ATCC 8503; CP000140	CP000140.416000.417494	99.33	150	0.00541932	Bacteria;Bacteroidetes;Bacteroidia;Bacteroidales;Porphyromonadaceae;Parabacteroides;Parabacteroides distasonis ATCC 8503	yes
2097	CP.288.1.dil.1.NAB.f_tax_file	CP	288	1	1	NAB	otu_93_V1V3	LOW	148	98.65	0.00135483	S004061769	99.33	150	0.00135483	Parabacteroides distasonis ATCC 8503; CP000140	CP000140.416000.417494	99.33	150	0.00135483	Bacteria;Bacteroidetes;Bacteroidia;Bacteroidales;Porphyromonadaceae;Parabacteroides;Parabacteroides distasonis ATCC 8503	no
2098	CP.288.1.dil.1.NAB.f_tax_file	CP	288	1	1	NAB	otu_93_V1V3	LOW	148	98.65	0.00189676	S004061769	99.33	150	0.00189676	Parabacteroides distasonis ATCC 8503; CP000140	CP000140.416000.417494	99.33	150	0.00189676	Bacteria;Bacteroidetes;Bacteroidia;Bacteroidales;Porphyromonadaceae;Parabacteroides;Parabacteroides distasonis ATCC 8503	no
2099	288.2.fm.f_tax_file	fm	288	2	na	na	otu_93_V1V3	LOW	148	98.65	0.00181836	S004061769	99.33	150	0.00181836	Parabacteroides distasonis ATCC 8503; CP000140	CP000140.416000.417494	99.33	150	0.00181836	Bacteria;Bacteroidetes;Bacteroidia;Bacteroidales;Porphyromonadaceae;Parabacteroides;Parabacteroides distasonis ATCC 8503	yes
2099	288.1.fm.f_tax_file	fm	288	1	na	na	otu_93_V1V3	LOW	148	98.65	0.00191073	S004061769	99.33	150	0.00191073	Parabacteroides distasonis ATCC 8503; CP000140	CP000140.416000.417494	99.33	150	0.00191073	Bacteria;Bacteroidetes;Bacteroidia;Bacteroidales;Porphyromonadaceae;Parabacteroides;Parabacteroides distasonis ATCC 8503	yes
2100	CP.288.1.dil.1.NAB.f_tax_file	CP	288	1	1	NAB	otu_93_V1V3	LOW	147	99.32	0.00203224	S004061769	100	149	0.00203224	Parabacteroides distasonis ATCC 8503; CP000140	CP000140.416000.417494	100	149	0.00203224	Bacteria;Bacteroidetes;Bacteroidia;Bacteroidales;Porphyromonadaceae;Parabacteroides;Parabacteroides distasonis ATCC 8503	no
2101	GAM.145.1.dil.1.NAB.f_tax_file	GAM	145	1	1	NAB	otu_93_V1V3	LOW	148	99.32	0.00114705	S004061769	100	150	0.00114705	Parabacteroides distasonis ATCC 8503; CP000140	CP000140.416000.417494	100	150	0.00114705	Bacteria;Bacteroidetes;Bacteroidia;Bacteroidales;Porphyromonadaceae;Parabacteroides;Parabacteroides distasonis ATCC 8503	no
2101	GAM.256.2.dil.1.NAB.f_tax_file	GAM	256	2	1	NAB	otu_93_V1V3	LOW	148	99.32	0.00136438	S004061769	100	150	0.00136438	Parabacteroides distasonis ATCC 8503; CP000140	CP000140.416000.417494	100	150	0.00136438	Bacteria;Bacteroidetes;Bacteroidia;Bacteroidales;Porphyromonadaceae;Parabacteroides;Parabacteroides distasonis ATCC 8503	no
2101	GAM.145.2.dil.1.NAB.f_tax_file	GAM	145	2	1	NAB	otu_93_V1V3	LOW	148	99.32	0.00137443	S004061769	100	150	0.00137443	Parabacteroides distasonis ATCC 8503; CP000140	CP000140.416000.417494	100	150	0.00137443	Bacteria;Bacteroidetes;Bacteroidia;Bacteroidales;Porphyromonadaceae;Parabacteroides;Parabacteroides distasonis ATCC 8503	no
2101	GAM.256.1.dil.100.NAB.f_tax_file	GAM	256	1	100	NAB	otu_93_V1V3	LOW	148	99.32	0.00251424	S004061769	100	150	0.00251424	Parabacteroides distasonis ATCC 8503; CP000140	CP000140.416000.417494	100	150	0.00251424	Bacteria;Bacteroidetes;Bacteroidia;Bacteroidales;Porphyromonadaceae;Parabacteroides;Parabacteroides distasonis ATCC 8503	no
2101	172.2.fm.f_tax_file	fm	172	2	na	na	otu_93_V1V3	LOW	148	99.32	0.00289331	S004061769	100	150	0.00289331	Parabacteroides distasonis ATCC 8503; CP000140	CP000140.416000.417494	100	150	0.00289331	Bacteria;Bacteroidetes;Bacteroidia;Bacteroidales;Porphyromonadaceae;Parabacteroides;Parabacteroides distasonis ATCC 8503	yes
2101	239.1.fm.f_tax_file	fm	239	1	na	na	otu_93_V1V3	LOW	148	99.32	0.003307	S004061769	100	150	0.003307	Parabacteroides distasonis ATCC 8503; CP000140	CP000140.416000.417494	100	150	0.003307	Bacteria;Bacteroidetes;Bacteroidia;Bacteroidales;Porphyromonadaceae;Parabacteroides;Parabacteroides distasonis ATCC 8503	yes
2101	239.2.fm.f_tax_file	fm	239	2	na	na	otu_93_V1V3	LOW	148	99.32	0.00348272	S004061769	100	150	0.00348272	Parabacteroides distasonis ATCC 8503; CP000140	CP000140.416000.417494	100	150	0.00348272	Bacteria;Bacteroidetes;Bacteroidia;Bacteroidales;Porphyromonadaceae;Parabacteroides;Parabacteroides distasonis ATCC 8503	yes
2101	GAM.188.1.dil.1.NAB.f_tax_file	GAM	188	1	1	NAB	otu_93_V1V3	LOW	148	99.32	0.004428	S004061769	100	150	0.004428	Parabacteroides distasonis ATCC 8503; CP000140	CP000140.416000.417494	100	150	0.004428	Bacteria;Bacteroidetes;Bacteroidia;Bacteroidales;Porphyromonadaceae;Parabacteroides;Parabacteroides distasonis ATCC 8503	yes
2101	GAM.172.1.dil.100.NAB.f_tax_file	GAM	172	1	100	NAB	otu_93_V1V3	LOW	148	99.32	0.00486224	S004061769	100	150	0.00486224	Parabacteroides distasonis ATCC 8503; CP000140	CP000140.416000.417494	100	150	0.00486224	Bacteria;Bacteroidetes;Bacteroidia;Bacteroidales;Porphyromonadaceae;Parabacteroides;Parabacteroides distasonis ATCC 8503	yes
2101	GAM.198.2.dil.1.NAB.f_tax_file	GAM	198	2	1	NAB	otu_93_V1V3	LOW	148	99.32	0.0049082	S004061769	100	150	0.0049082	Parabacteroides distasonis ATCC 8503; CP000140	CP000140.416000.417494	100	150	0.0049082	Bacteria;Bacteroidetes;Bacteroidia;Bacteroidales;Porphyromonadaceae;Parabacteroides;Parabacteroides distasonis ATCC 8503	no
2101	GAM.256.2.dil.100.NAB.f_tax_file	GAM	256	2	100	NAB	otu_93_V1V3	LOW	148	99.32	0.00499158	S004061769	100	150	0.00499158	Parabacteroides distasonis ATCC 8503; CP000140	CP000140.416000.417494	100	150	0.00499158	Bacteria;Bacteroidetes;Bacteroidia;Bacteroidales;Porphyromonadaceae;Parabacteroides;Parabacteroides distasonis ATCC 8503	no
2101	172.1.fm.f_tax_file	fm	172	1	na	na	otu_93_V1V3	LOW	148	99.32	0.00535931	S004061769	100	150	0.00535931	Parabacteroides distasonis ATCC 8503; CP000140	CP000140.416000.417494	100	150	0.00535931	Bacteria;Bacteroidetes;Bacteroidia;Bacteroidales;Porphyromonadaceae;Parabacteroides;Parabacteroides distasonis ATCC 8503	yes
2101	GAM.172.1.dil.10.NAB.f_tax_file	GAM	172	1	10	NAB	otu_93_V1V3	LOW	148	99.32	0.00727845	S004061769	100	150	0.00727845	Parabacteroides distasonis ATCC 8503; CP000140	CP000140.416000.417494	100	150	0.00727845	Bacteria;Bacteroidetes;Bacteroidia;Bacteroidales;Porphyromonadaceae;Parabacteroides;Parabacteroides distasonis ATCC 8503	yes
2101	GAM.188.2.dil.1.NAB.f_tax_file	GAM	188	2	1	NAB	otu_93_V1V3	LOW	148	99.32	0.00752508	S004061769	100	150	0.00752508	Parabacteroides distasonis ATCC 8503; CP000140	CP000140.416000.417494	100	150	0.00752508	Bacteria;Bacteroidetes;Bacteroidia;Bacteroidales;Porphyromonadaceae;Parabacteroides;Parabacteroides distasonis ATCC 8503	yes
2101	GAM.160.1.dil.1.NAB.f_tax_file	GAM	160	1	1	NAB	otu_93_V1V3	LOW	148	99.32	0.00984529	S004061769	100	150	0.00984529	Parabacteroides distasonis ATCC 8503; CP000140	CP000140.416000.417494	100	150	0.00984529	Bacteria;Bacteroidetes;Bacteroidia;Bacteroidales;Porphyromonadaceae;Parabacteroides;Parabacteroides distasonis ATCC 8503	yes
2101	160.1.fm.f_tax_file	fm	160	1	na	na	otu_93_V1V3	LOW	148	99.32	0.0197423	S004061769	100	150	0.0197423	Parabacteroides distasonis ATCC 8503; CP000140	CP000140.416000.417494	100	150	0.0197423	Bacteria;Bacteroidetes;Bacteroidia;Bacteroidales;Porphyromonadaceae;Parabacteroides;Parabacteroides distasonis ATCC 8503	yes
2101	160.2.fm.f_tax_file	fm	160	2	na	na	otu_93_V1V3	LOW	148	99.32	0.0211586	S004061769	100	150	0.0211586	Parabacteroides distasonis ATCC 8503; CP000140	CP000140.416000.417494	100	150	0.0211586	Bacteria;Bacteroidetes;Bacteroidia;Bacteroidales;Porphyromonadaceae;Parabacteroides;Parabacteroides distasonis ATCC 8503	yes
2101	188.1.fm.f_tax_file	fm	188	1	na	na	otu_93_V1V3	LOW	148	99.32	0.0494282	S004061769	100	150	0.0494282	Parabacteroides distasonis ATCC 8503; CP000140	CP000140.416000.417494	100	150	0.0494282	Bacteria;Bacteroidetes;Bacteroidia;Bacteroidales;Porphyromonadaceae;Parabacteroides;Parabacteroides distasonis ATCC 8503	yes
2101	188.2.fm.f_tax_file	fm	188	2	na	na	otu_93_V1V3	LOW	148	99.32	0.0530015	S004061769	100	150	0.0530015	Parabacteroides distasonis ATCC 8503; CP000140	CP000140.416000.417494	100	150	0.0530015	Bacteria;Bacteroidetes;Bacteroidia;Bacteroidales;Porphyromonadaceae;Parabacteroides;Parabacteroides distasonis ATCC 8503	yes
2101	288.2.fm.f_tax_file	fm	288	2	na	na	otu_93_V1V3	LOW	148	99.32	0.119348	S004061769	100	150	0.119348	Parabacteroides distasonis ATCC 8503; CP000140	CP000140.416000.417494	100	150	0.119348	Bacteria;Bacteroidetes;Bacteroidia;Bacteroidales;Porphyromonadaceae;Parabacteroides;Parabacteroides distasonis ATCC 8503	yes
2101	288.1.fm.f_tax_file	fm	288	1	na	na	otu_93_V1V3	LOW	148	99.32	0.121119	S004061769	100	150	0.121119	Parabacteroides distasonis ATCC 8503; CP000140	CP000140.416000.417494	100	150	0.121119	Bacteria;Bacteroidetes;Bacteroidia;Bacteroidales;Porphyromonadaceae;Parabacteroides;Parabacteroides distasonis ATCC 8503	yes
2101	GAM.160.2.dil.100.NAB.f_tax_file	GAM	160	2	100	NAB	otu_93_V1V3	LOW	148	99.32	0.0105687	S004061769	100	150	0.0105687	Parabacteroides distasonis ATCC 8503; CP000140	CP000140.416000.417494	100	150	0.0105687	Bacteria;Bacteroidetes;Bacteroidia;Bacteroidales;Porphyromonadaceae;Parabacteroides;Parabacteroides distasonis ATCC 8503	yes
2101	GAM.160.1.dil.100.NAB.f_tax_file	GAM	160	1	100	NAB	otu_93_V1V3	LOW	148	99.32	0.0110315	S004061769	100	150	0.0110315	Parabacteroides distasonis ATCC 8503; CP000140	CP000140.416000.417494	100	150	0.0110315	Bacteria;Bacteroidetes;Bacteroidia;Bacteroidales;Porphyromonadaceae;Parabacteroides;Parabacteroides distasonis ATCC 8503	yes
2101	GAM.160.2.dil.1.NAB.f_tax_file	GAM	160	2	1	NAB	otu_93_V1V3	LOW	148	99.32	0.0111615	S004061769	100	150	0.0111615	Parabacteroides distasonis ATCC 8503; CP000140	CP000140.416000.417494	100	150	0.0111615	Bacteria;Bacteroidetes;Bacteroidia;Bacteroidales;Porphyromonadaceae;Parabacteroides;Parabacteroides distasonis ATCC 8503	yes
2101	GAM.172.2.dil.1.NAB.f_tax_file	GAM	172	2	1	NAB	otu_93_V1V3	LOW	148	99.32	0.0128148	S004061769	100	150	0.0128148	Parabacteroides distasonis ATCC 8503; CP000140	CP000140.416000.417494	100	150	0.0128148	Bacteria;Bacteroidetes;Bacteroidia;Bacteroidales;Porphyromonadaceae;Parabacteroides;Parabacteroides distasonis ATCC 8503	yes
2101	GAM.172.1.dil.1.NAB.f_tax_file	GAM	172	1	1	NAB	otu_93_V1V3	LOW	148	99.32	0.0138417	S004061769	100	150	0.0138417	Parabacteroides distasonis ATCC 8503; CP000140	CP000140.416000.417494	100	150	0.0138417	Bacteria;Bacteroidetes;Bacteroidia;Bacteroidales;Porphyromonadaceae;Parabacteroides;Parabacteroides distasonis ATCC 8503	yes
2101	CP.288.1.dil.1.SDD.f_tax_file	CP	288	1	1	SDD	otu_93_V1V3	LOW	148	99.32	0.0161231	S004061769	100	150	0.0161231	Parabacteroides distasonis ATCC 8503; CP000140	CP000140.416000.417494	100	150	0.0161231	Bacteria;Bacteroidetes;Bacteroidia;Bacteroidales;Porphyromonadaceae;Parabacteroides;Parabacteroides distasonis ATCC 8503	yes
2101	GAM.288.2.dil.100.NAB.f_tax_file	GAM	288	2	100	NAB	otu_93_V1V3	LOW	148	99.32	0.0165867	S004061769	100	150	0.0165867	Parabacteroides distasonis ATCC 8503; CP000140	CP000140.416000.417494	100	150	0.0165867	Bacteria;Bacteroidetes;Bacteroidia;Bacteroidales;Porphyromonadaceae;Parabacteroides;Parabacteroides distasonis ATCC 8503	yes
2101	GAM.288.1.dil.100.NAB.f_tax_file	GAM	288	1	100	NAB	otu_93_V1V3	LOW	148	99.32	0.0197158	S004061769	100	150	0.0197158	Parabacteroides distasonis ATCC 8503; CP000140	CP000140.416000.417494	100	150	0.0197158	Bacteria;Bacteroidetes;Bacteroidia;Bacteroidales;Porphyromonadaceae;Parabacteroides;Parabacteroides distasonis ATCC 8503	yes
2101	CP.288.2.dil.1.SDD.f_tax_file	CP	288	2	1	SDD	otu_93_V1V3	LOW	148	99.32	0.022757	S004061769	100	150	0.022757	Parabacteroides distasonis ATCC 8503; CP000140	CP000140.416000.417494	100	150	0.022757	Bacteria;Bacteroidetes;Bacteroidia;Bacteroidales;Porphyromonadaceae;Parabacteroides;Parabacteroides distasonis ATCC 8503	yes
2101	GAM.288.2.dil.1.SDD.f_tax_file	GAM	288	2	1	SDD	otu_93_V1V3	LOW	148	99.32	0.0324575	S004061769	100	150	0.0324575	Parabacteroides distasonis ATCC 8503; CP000140	CP000140.416000.417494	100	150	0.0324575	Bacteria;Bacteroidetes;Bacteroidia;Bacteroidales;Porphyromonadaceae;Parabacteroides;Parabacteroides distasonis ATCC 8503	yes
2101	GAM.288.1.dil.1.SDD.f_tax_file	GAM	288	1	1	SDD	otu_93_V1V3	LOW	148	99.32	0.0821055	S004061769	100	150	0.0821055	Parabacteroides distasonis ATCC 8503; CP000140	CP000140.416000.417494	100	150	0.0821055	Bacteria;Bacteroidetes;Bacteroidia;Bacteroidales;Porphyromonadaceae;Parabacteroides;Parabacteroides distasonis ATCC 8503	yes
2101	CP.288.2.dil.1.NAB.f_tax_file	CP	288	2	1	NAB	otu_93_V1V3	LOW	148	99.32	0.197839	S004061769	100	150	0.197839	Parabacteroides distasonis ATCC 8503; CP000140	CP000140.416000.417494	100	150	0.197839	Bacteria;Bacteroidetes;Bacteroidia;Bacteroidales;Porphyromonadaceae;Parabacteroides;Parabacteroides distasonis ATCC 8503	yes
2101	GAM.288.1.dil.1.NAB.f_tax_file	GAM	288	1	1	NAB	otu_93_V1V3	LOW	148	99.32	0.225147	S004061769	100	150	0.225147	Parabacteroides distasonis ATCC 8503; CP000140	CP000140.416000.417494	100	150	0.225147	Bacteria;Bacteroidetes;Bacteroidia;Bacteroidales;Porphyromonadaceae;Parabacteroides;Parabacteroides distasonis ATCC 8503	yes
2101	GAM.288.2.dil.1.NAB.f_tax_file	GAM	288	2	1	NAB	otu_93_V1V3	LOW	148	99.32	0.272944	S004061769	100	150	0.272944	Parabacteroides distasonis ATCC 8503; CP000140	CP000140.416000.417494	100	150	0.272944	Bacteria;Bacteroidetes;Bacteroidia;Bacteroidales;Porphyromonadaceae;Parabacteroides;Parabacteroides distasonis ATCC 8503	yes
2101	CP.288.1.dil.1.NAB.f_tax_file	CP	288	1	1	NAB	otu_93_V1V3	LOW	148	99.32	0.295082	S004061769	100	150	0.295082	Parabacteroides distasonis ATCC 8503; CP000140	CP000140.416000.417494	100	150	0.295082	Bacteria;Bacteroidetes;Bacteroidia;Bacteroidales;Porphyromonadaceae;Parabacteroides;Parabacteroides distasonis ATCC 8503	yes
2102	288.1.fm.f_tax_file	fm	288	1	na	na	otu_93_V1V3	LOW	146	99.32	0.00122074	S004061769	100	148	0.00122074	Parabacteroides distasonis ATCC 8503; CP000140	CP000140.416000.417494	100	148	0.00122074	Bacteria;Bacteroidetes;Bacteroidia;Bacteroidales;Porphyromonadaceae;Parabacteroides;Parabacteroides distasonis ATCC 8503	yes
2102	GAM.288.1.dil.1.NAB.f_tax_file	GAM	288	1	1	NAB	otu_93_V1V3	LOW	146	99.32	0.00184907	S004061769	100	148	0.00184907	Parabacteroides distasonis ATCC 8503; CP000140	CP000140.416000.417494	100	148	0.00184907	Bacteria;Bacteroidetes;Bacteroidia;Bacteroidales;Porphyromonadaceae;Parabacteroides;Parabacteroides distasonis ATCC 8503	yes
2102	CP.288.2.dil.1.NAB.f_tax_file	CP	288	2	1	NAB	otu_93_V1V3	LOW	146	99.32	0.00193653	S004061769	100	148	0.00193653	Parabacteroides distasonis ATCC 8503; CP000140	CP000140.416000.417494	100	148	0.00193653	Bacteria;Bacteroidetes;Bacteroidia;Bacteroidales;Porphyromonadaceae;Parabacteroides;Parabacteroides distasonis ATCC 8503	yes
2102	288.2.fm.f_tax_file	fm	288	2	na	na	otu_93_V1V3	LOW	146	99.32	0.00223609	S004061769	100	148	0.00223609	Parabacteroides distasonis ATCC 8503; CP000140	CP000140.416000.417494	100	148	0.00223609	Bacteria;Bacteroidetes;Bacteroidia;Bacteroidales;Porphyromonadaceae;Parabacteroides;Parabacteroides distasonis ATCC 8503	yes
2102	CP.288.1.dil.1.NAB.f_tax_file	CP	288	1	1	NAB	otu_93_V1V3	LOW	146	99.32	0.00419997	S004061769	100	148	0.00419997	Parabacteroides distasonis ATCC 8503; CP000140	CP000140.416000.417494	100	148	0.00419997	Bacteria;Bacteroidetes;Bacteroidia;Bacteroidales;Porphyromonadaceae;Parabacteroides;Parabacteroides distasonis ATCC 8503	yes
2103	288.2.fm.f_tax_file	fm	288	2	na	na	otu_93_V1V3	LOW	148	97.97	0.0024081	S004061769	98.67	150	0.0024081	Parabacteroides distasonis ATCC 8503; CP000140	CP000140.416000.417494	98.67	150	0.0024081	Bacteria;Bacteroidetes;Bacteroidia;Bacteroidales;Porphyromonadaceae;Parabacteroides;Parabacteroides distasonis ATCC 8503	yes
2103	288.1.fm.f_tax_file	fm	288	1	na	na	otu_93_V1V3	LOW	148	97.97	0.00297224	S004061769	98.67	150	0.00297224	Parabacteroides distasonis ATCC 8503; CP000140	CP000140.416000.417494	98.67	150	0.00297224	Bacteria;Bacteroidetes;Bacteroidia;Bacteroidales;Porphyromonadaceae;Parabacteroides;Parabacteroides distasonis ATCC 8503	yes
2104	CP.288.1.dil.1.NAB.f_tax_file	CP	288	1	1	NAB	otu_93_V1V3	LOW	148	98.65	0.00230321	S004061769	99.33	150	0.00230321	Parabacteroides distasonis ATCC 8503; CP000140	CP000140.416000.417494	99.33	150	0.00230321	Bacteria;Bacteroidetes;Bacteroidia;Bacteroidales;Porphyromonadaceae;Parabacteroides;Parabacteroides distasonis ATCC 8503	no
2105	288.1.fm.f_tax_file	fm	288	1	na	na	otu_93_V1V3	LOW	148	97.3	0.0015392	S004061769	98	150	0.0015392	Parabacteroides distasonis ATCC 8503; CP000140	CP000140.416000.417494	98	150	0.0015392	Bacteria;Bacteroidetes;Bacteroidia;Bacteroidales;Porphyromonadaceae;Parabacteroides;Parabacteroides distasonis ATCC 8503	yes
2105	288.2.fm.f_tax_file	fm	288	2	na	na	otu_93_V1V3	LOW	148	97.3	0.00235895	S004061769	98	150	0.00235895	Parabacteroides distasonis ATCC 8503; CP000140	CP000140.416000.417494	98	150	0.00235895	Bacteria;Bacteroidetes;Bacteroidia;Bacteroidales;Porphyromonadaceae;Parabacteroides;Parabacteroides distasonis ATCC 8503	yes
2106	CP.288.1.dil.1.NAB.f_tax_file	CP	288	1	1	NAB	otu_93_V1V3	LOW	148	98.65	0.00189676	S004061769	99.33	150	0.00189676	Parabacteroides distasonis ATCC 8503; CP000140	CP000140.416000.417494	99.33	150	0.00189676	Bacteria;Bacteroidetes;Bacteroidia;Bacteroidales;Porphyromonadaceae;Parabacteroides;Parabacteroides distasonis ATCC 8503	no
2107	288.1.fm.f_tax_file	fm	288	1	na	na	otu_93_V1V3	LOW	148	98.65	0.00132689	S004061769	99.33	150	0.00132689	Parabacteroides distasonis ATCC 8503; CP000140	CP000140.416000.417494	99.33	150	0.00132689	Bacteria;Bacteroidetes;Bacteroidia;Bacteroidales;Porphyromonadaceae;Parabacteroides;Parabacteroides distasonis ATCC 8503	yes
2107	288.2.fm.f_tax_file	fm	288	2	na	na	otu_93_V1V3	LOW	148	98.65	0.00189208	S004061769	99.33	150	0.00189208	Parabacteroides distasonis ATCC 8503; CP000140	CP000140.416000.417494	99.33	150	0.00189208	Bacteria;Bacteroidetes;Bacteroidia;Bacteroidales;Porphyromonadaceae;Parabacteroides;Parabacteroides distasonis ATCC 8503	yes
2107	CP.288.2.dil.1.NAB.f_tax_file	CP	288	2	1	NAB	otu_93_V1V3	LOW	148	98.65	0.00231134	S004061769	99.33	150	0.00231134	Parabacteroides distasonis ATCC 8503; CP000140	CP000140.416000.417494	99.33	150	0.00231134	Bacteria;Bacteroidetes;Bacteroidia;Bacteroidales;Porphyromonadaceae;Parabacteroides;Parabacteroides distasonis ATCC 8503	yes
2107	GAM.288.1.dil.1.NAB.f_tax_file	GAM	288	1	1	NAB	otu_93_V1V3	LOW	148	98.65	0.00268115	S004061769	99.33	150	0.00268115	Parabacteroides distasonis ATCC 8503; CP000140	CP000140.416000.417494	99.33	150	0.00268115	Bacteria;Bacteroidetes;Bacteroidia;Bacteroidales;Porphyromonadaceae;Parabacteroides;Parabacteroides distasonis ATCC 8503	yes
2107	CP.288.1.dil.1.NAB.f_tax_file	CP	288	1	1	NAB	otu_93_V1V3	LOW	148	98.65	0.00311611	S004061769	99.33	150	0.00311611	Parabacteroides distasonis ATCC 8503; CP000140	CP000140.416000.417494	99.33	150	0.00311611	Bacteria;Bacteroidetes;Bacteroidia;Bacteroidales;Porphyromonadaceae;Parabacteroides;Parabacteroides distasonis ATCC 8503	yes
2108	CP.188.1.dil.100.NAB.f_tax_file	CP	188	1	100	NAB	otu_93_V1V3	LOW	148	95.27	0.00111326	S002235832	100	150	0.00111326	Parabacteroides goldsteinii; JCM 13446; AB547650	EU136697.1.2002	100	150	0.00111326	Bacteria;Bacteroidetes;Bacteroidia;Bacteroidales;Porphyromonadaceae;Parabacteroides;Parabacteroides goldsteinii	no
2108	CP.142.1.dil.1.NAB.f_tax_file	CP	142	1	1	NAB	otu_93_V1V3	LOW	148	95.27	0.00196689	S002235832	100	150	0.00196689	Parabacteroides goldsteinii; JCM 13446; AB547650	EU136697.1.2002	100	150	0.00196689	Bacteria;Bacteroidetes;Bacteroidia;Bacteroidales;Porphyromonadaceae;Parabacteroides;Parabacteroides goldsteinii	yes
2108	CP.142.2.dil.1.NAB.f_tax_file	CP	142	2	1	NAB	otu_93_V1V3	LOW	148	95.27	0.00216784	S002235832	100	150	0.00216784	Parabacteroides goldsteinii; JCM 13446; AB547650	EU136697.1.2002	100	150	0.00216784	Bacteria;Bacteroidetes;Bacteroidia;Bacteroidales;Porphyromonadaceae;Parabacteroides;Parabacteroides goldsteinii	yes
2108	160.2.fm.f_tax_file	fm	160	2	na	na	otu_93_V1V3	LOW	148	95.27	0.00296563	S002235832	100	150	0.00296563	Parabacteroides goldsteinii; JCM 13446; AB547650	EU136697.1.2002	100	150	0.00296563	Bacteria;Bacteroidetes;Bacteroidia;Bacteroidales;Porphyromonadaceae;Parabacteroides;Parabacteroides goldsteinii	yes
2108	160.1.fm.f_tax_file	fm	160	1	na	na	otu_93_V1V3	LOW	148	95.27	0.00312574	S002235832	100	150	0.00312574	Parabacteroides goldsteinii; JCM 13446; AB547650	EU136697.1.2002	100	150	0.00312574	Bacteria;Bacteroidetes;Bacteroidia;Bacteroidales;Porphyromonadaceae;Parabacteroides;Parabacteroides goldsteinii	yes
2108	142.1.fm.f_tax_file	fm	142	1	na	na	otu_93_V1V3	LOW	148	95.27	0.00418364	S002235832	100	150	0.00418364	Parabacteroides goldsteinii; JCM 13446; AB547650	EU136697.1.2002	100	150	0.00418364	Bacteria;Bacteroidetes;Bacteroidia;Bacteroidales;Porphyromonadaceae;Parabacteroides;Parabacteroides goldsteinii	yes
2108	142.2.fm.f_tax_file	fm	142	2	na	na	otu_93_V1V3	LOW	148	95.27	0.00448147	S002235832	100	150	0.00448147	Parabacteroides goldsteinii; JCM 13446; AB547650	EU136697.1.2002	100	150	0.00448147	Bacteria;Bacteroidetes;Bacteroidia;Bacteroidales;Porphyromonadaceae;Parabacteroides;Parabacteroides goldsteinii	yes
2108	CP.142.1.dil.100.NAB.f_tax_file	CP	142	1	100	NAB	otu_93_V1V3	LOW	148	95.27	0.012111	S002235832	100	150	0.012111	Parabacteroides goldsteinii; JCM 13446; AB547650	EU136697.1.2002	100	150	0.012111	Bacteria;Bacteroidetes;Bacteroidia;Bacteroidales;Porphyromonadaceae;Parabacteroides;Parabacteroides goldsteinii	yes
2108	CP.142.2.dil.100.NAB.f_tax_file	CP	142	2	100	NAB	otu_93_V1V3	LOW	148	95.27	0.0140213	S002235832	100	150	0.0140213	Parabacteroides goldsteinii; JCM 13446; AB547650	EU136697.1.2002	100	150	0.0140213	Bacteria;Bacteroidetes;Bacteroidia;Bacteroidales;Porphyromonadaceae;Parabacteroides;Parabacteroides goldsteinii	yes
2108	CP.160.1.dil.1.NAB.f_tax_file	CP	160	1	1	NAB	otu_93_V1V3	LOW	148	95.27	0.0182639	S002235832	100	150	0.0182639	Parabacteroides goldsteinii; JCM 13446; AB547650	EU136697.1.2002	100	150	0.0182639	Bacteria;Bacteroidetes;Bacteroidia;Bacteroidales;Porphyromonadaceae;Parabacteroides;Parabacteroides goldsteinii	yes
2108	CP.160.2.dil.1.NAB.f_tax_file	CP	160	2	1	NAB	otu_93_V1V3	LOW	148	95.27	0.0193778	S002235832	100	150	0.0193778	Parabacteroides goldsteinii; JCM 13446; AB547650	EU136697.1.2002	100	150	0.0193778	Bacteria;Bacteroidetes;Bacteroidia;Bacteroidales;Porphyromonadaceae;Parabacteroides;Parabacteroides goldsteinii	yes
2111	CP.188.1.dil.100.NAB.f_tax_file	CP	188	1	100	NAB	otu_93_V1V3	LOW	148	95.27	0.00199215	S002235832	99.33	150	0.00199215	Parabacteroides goldsteinii; JCM 13446; AB547650	EU136697.1.2002	99.33	150	0.00199215	Bacteria;Bacteroidetes;Bacteroidia;Bacteroidales;Porphyromonadaceae;Parabacteroides;Parabacteroides goldsteinii	no
2111	CP.142.1.dil.1.NAB.f_tax_file	CP	142	1	1	NAB	otu_93_V1V3	LOW	148	95.27	0.00206524	S002235832	99.33	150	0.00206524	Parabacteroides goldsteinii; JCM 13446; AB547650	EU136697.1.2002	99.33	150	0.00206524	Bacteria;Bacteroidetes;Bacteroidia;Bacteroidales;Porphyromonadaceae;Parabacteroides;Parabacteroides goldsteinii	yes
2111	CP.142.2.dil.1.NAB.f_tax_file	CP	142	2	1	NAB	otu_93_V1V3	LOW	148	95.27	0.00243882	S002235832	99.33	150	0.00243882	Parabacteroides goldsteinii; JCM 13446; AB547650	EU136697.1.2002	99.33	150	0.00243882	Bacteria;Bacteroidetes;Bacteroidia;Bacteroidales;Porphyromonadaceae;Parabacteroides;Parabacteroides goldsteinii	yes
2111	CP.188.2.dil.100.NAB.f_tax_file	CP	188	2	100	NAB	otu_93_V1V3	LOW	148	95.27	0.00347001	S002235832	99.33	150	0.00347001	Parabacteroides goldsteinii; JCM 13446; AB547650	EU136697.1.2002	99.33	150	0.00347001	Bacteria;Bacteroidetes;Bacteroidia;Bacteroidales;Porphyromonadaceae;Parabacteroides;Parabacteroides goldsteinii	no
2111	142.2.fm.f_tax_file	fm	142	2	na	na	otu_93_V1V3	LOW	148	95.27	0.00436035	S002235832	99.33	150	0.00436035	Parabacteroides goldsteinii; JCM 13446; AB547650	EU136697.1.2002	99.33	150	0.00436035	Bacteria;Bacteroidetes;Bacteroidia;Bacteroidales;Porphyromonadaceae;Parabacteroides;Parabacteroides goldsteinii	yes
2111	142.1.fm.f_tax_file	fm	142	1	na	na	otu_93_V1V3	LOW	148	95.27	0.00445259	S002235832	99.33	150	0.00445259	Parabacteroides goldsteinii; JCM 13446; AB547650	EU136697.1.2002	99.33	150	0.00445259	Bacteria;Bacteroidetes;Bacteroidia;Bacteroidales;Porphyromonadaceae;Parabacteroides;Parabacteroides goldsteinii	yes
2111	CP.142.1.dil.100.NAB.f_tax_file	CP	142	1	100	NAB	otu_93_V1V3	LOW	148	95.27	0.0118929	S002235832	99.33	150	0.0118929	Parabacteroides goldsteinii; JCM 13446; AB547650	EU136697.1.2002	99.33	150	0.0118929	Bacteria;Bacteroidetes;Bacteroidia;Bacteroidales;Porphyromonadaceae;Parabacteroides;Parabacteroides goldsteinii	yes
2111	CP.142.2.dil.100.NAB.f_tax_file	CP	142	2	100	NAB	otu_93_V1V3	LOW	148	95.27	0.0141884	S002235832	99.33	150	0.0141884	Parabacteroides goldsteinii; JCM 13446; AB547650	EU136697.1.2002	99.33	150	0.0141884	Bacteria;Bacteroidetes;Bacteroidia;Bacteroidales;Porphyromonadaceae;Parabacteroides;Parabacteroides goldsteinii	yes
2114	288.1.fm.f_tax_file	fm	288	1	na	na	otu_97_V1V3	LOW	151	96.69	0.00132689	S001045752	98.67	150	0.00132689	Parabacteroides merdae; B13; EU722738	EU136685.1.2023	98.67	150	0.00132689	Bacteria;Bacteroidetes;Bacteroidia;Bacteroidales;Porphyromonadaceae;Parabacteroides;Parabacteroides merdae	yes
2115	CP.288.2.dil.1.NAB.f_tax_file	CP	288	2	1	NAB	otu_97_V1V3	LOW	151	97.35	0.00193653	S001045752	99.33	150	0.00193653	Parabacteroides merdae; B13; EU722738	EU136685.1.2023	99.33	150	0.00193653	Bacteria;Bacteroidetes;Bacteroidia;Bacteroidales;Porphyromonadaceae;Parabacteroides;Parabacteroides merdae	yes
2115	GAM.288.2.dil.100.NAB.f_tax_file	GAM	288	2	100	NAB	otu_97_V1V3	LOW	151	97.35	0.00279203	S001045752	99.33	150	0.00279203	Parabacteroides merdae; B13; EU722738	EU136685.1.2023	99.33	150	0.00279203	Bacteria;Bacteroidetes;Bacteroidia;Bacteroidales;Porphyromonadaceae;Parabacteroides;Parabacteroides merdae	yes
2115	GAM.288.1.dil.100.NAB.f_tax_file	GAM	288	1	100	NAB	otu_97_V1V3	LOW	151	97.35	0.0029409	S001045752	99.33	150	0.0029409	Parabacteroides merdae; B13; EU722738	EU136685.1.2023	99.33	150	0.0029409	Bacteria;Bacteroidetes;Bacteroidia;Bacteroidales;Porphyromonadaceae;Parabacteroides;Parabacteroides merdae	yes
2115	CP.288.1.dil.1.NAB.f_tax_file	CP	288	1	1	NAB	otu_97_V1V3	LOW	151	97.35	0.00298063	S001045752	99.33	150	0.00298063	Parabacteroides merdae; B13; EU722738	EU136685.1.2023	99.33	150	0.00298063	Bacteria;Bacteroidetes;Bacteroidia;Bacteroidales;Porphyromonadaceae;Parabacteroides;Parabacteroides merdae	yes
2115	CP.288.2.dil.1.SDD.f_tax_file	CP	288	2	1	SDD	otu_97_V1V3	LOW	151	97.35	0.00551012	S001045752	99.33	150	0.00551012	Parabacteroides merdae; B13; EU722738	EU136685.1.2023	99.33	150	0.00551012	Bacteria;Bacteroidetes;Bacteroidia;Bacteroidales;Porphyromonadaceae;Parabacteroides;Parabacteroides merdae	yes
2115	GAM.288.2.dil.1.NAB.f_tax_file	GAM	288	2	1	NAB	otu_97_V1V3	LOW	151	97.35	0.00595948	S001045752	99.33	150	0.00595948	Parabacteroides merdae; B13; EU722738	EU136685.1.2023	99.33	150	0.00595948	Bacteria;Bacteroidetes;Bacteroidia;Bacteroidales;Porphyromonadaceae;Parabacteroides;Parabacteroides merdae	yes
2115	CP.288.1.dil.1.SDD.f_tax_file	CP	288	1	1	SDD	otu_97_V1V3	LOW	151	97.35	0.00879443	S001045752	99.33	150	0.00879443	Parabacteroides merdae; B13; EU722738	EU136685.1.2023	99.33	150	0.00879443	Bacteria;Bacteroidetes;Bacteroidia;Bacteroidales;Porphyromonadaceae;Parabacteroides;Parabacteroides merdae	yes
2115	GAM.288.1.dil.1.NAB.f_tax_file	GAM	288	1	1	NAB	otu_97_V1V3	LOW	151	97.35	0.0101468	S001045752	99.33	150	0.0101468	Parabacteroides merdae; B13; EU722738	EU136685.1.2023	99.33	150	0.0101468	Bacteria;Bacteroidetes;Bacteroidia;Bacteroidales;Porphyromonadaceae;Parabacteroides;Parabacteroides merdae	yes
2115	288.1.fm.f_tax_file	fm	288	1	na	na	otu_97_V1V3	LOW	151	97.35	0.0148081	S001045752	99.33	150	0.0148081	Parabacteroides merdae; B13; EU722738	EU136685.1.2023	99.33	150	0.0148081	Bacteria;Bacteroidetes;Bacteroidia;Bacteroidales;Porphyromonadaceae;Parabacteroides;Parabacteroides merdae	yes
2115	288.2.fm.f_tax_file	fm	288	2	na	na	otu_97_V1V3	LOW	151	97.35	0.0150629	S001045752	99.33	150	0.0150629	Parabacteroides merdae; B13; EU722738	EU136685.1.2023	99.33	150	0.0150629	Bacteria;Bacteroidetes;Bacteroidia;Bacteroidales;Porphyromonadaceae;Parabacteroides;Parabacteroides merdae	yes
2117	188.2.fm.f_tax_file	fm	188	2	na	na	otu_780_V1V3	LOW	149	97.32	0.00204532	S000727759	96.67	150	0.00204532	Parabacteroides johnsonii (T); JCM 13406; M-165; AB261128	ABYH01000014.137.1655	96.67	150	0.00204532	Bacteria;Bacteroidetes;Bacteroidia;Bacteroidales;Porphyromonadaceae;Parabacteroides;Parabacteroides johnsonii DSM 18315	yes
2117	188.1.fm.f_tax_file	fm	188	1	na	na	otu_780_V1V3	LOW	149	97.32	0.00215812	S000727759	96.67	150	0.00215812	Parabacteroides johnsonii (T); JCM 13406; M-165; AB261128	ABYH01000014.137.1655	96.67	150	0.00215812	Bacteria;Bacteroidetes;Bacteroidia;Bacteroidales;Porphyromonadaceae;Parabacteroides;Parabacteroides johnsonii DSM 18315	yes
2118	236.2.fm.f_tax_file	fm	236	2	na	na	otu_780_V1V3	LOW	149	97.99	0.00175824	S000727759	97.33	150	0.00175824	Parabacteroides johnsonii (T); JCM 13406; M-165; AB261128	ABYH01000014.137.1655	97.33	150	0.00175824	Bacteria;Bacteroidetes;Bacteroidia;Bacteroidales;Porphyromonadaceae;Parabacteroides;Parabacteroides johnsonii DSM 18315	yes
2119	236.2.fm.f_tax_file	fm	236	2	na	na	otu_780_V1V3	LOW	149	97.99	0.00304553	S000727759	97.33	150	0.00304553	Parabacteroides johnsonii (T); JCM 13406; M-165; AB261128	ABYH01000014.137.1655	97.33	150	0.00304553	Bacteria;Bacteroidetes;Bacteroidia;Bacteroidales;Porphyromonadaceae;Parabacteroides;Parabacteroides johnsonii DSM 18315	yes
2120	236.2.fm.f_tax_file	fm	236	2	na	na	otu_780_V1V3	LOW	149	97.99	0.00163265	S000727759	97.33	150	0.00163265	Parabacteroides johnsonii (T); JCM 13406; M-165; AB261128	ABYH01000014.137.1655	97.33	150	0.00163265	Bacteria;Bacteroidetes;Bacteroidia;Bacteroidales;Porphyromonadaceae;Parabacteroides;Parabacteroides johnsonii DSM 18315	yes
2121	CP.236.2.dil.100.NAB.f_tax_file	CP	236	2	100	NAB	otu_780_V1V3	LOW	149	98.66	0.0015668	S000727759	98	150	0.0015668	Parabacteroides johnsonii (T); JCM 13406; M-165; AB261128	ABYH01000014.137.1655	98	150	0.0015668	Bacteria;Bacteroidetes;Bacteroidia;Bacteroidales;Porphyromonadaceae;Parabacteroides;Parabacteroides johnsonii DSM 18315	yes
2121	GAM.209.2.dil.1.NAB.f_tax_file	GAM	209	2	1	NAB	otu_780_V1V3	LOW	149	98.66	0.00198997	S000727759	98	150	0.00198997	Parabacteroides johnsonii (T); JCM 13406; M-165; AB261128	ABYH01000014.137.1655	98	150	0.00198997	Bacteria;Bacteroidetes;Bacteroidia;Bacteroidales;Porphyromonadaceae;Parabacteroides;Parabacteroides johnsonii DSM 18315	no
2121	GAM.209.1.dil.1.NAB.f_tax_file	GAM	209	1	1	NAB	otu_780_V1V3	LOW	149	98.66	0.00235228	S000727759	98	150	0.00235228	Parabacteroides johnsonii (T); JCM 13406; M-165; AB261128	ABYH01000014.137.1655	98	150	0.00235228	Bacteria;Bacteroidetes;Bacteroidia;Bacteroidales;Porphyromonadaceae;Parabacteroides;Parabacteroides johnsonii DSM 18315	no
2121	GAM.188.2.dil.1.NAB.f_tax_file	GAM	188	2	1	NAB	otu_780_V1V3	LOW	149	98.66	0.00287416	S000727759	98	150	0.00287416	Parabacteroides johnsonii (T); JCM 13406; M-165; AB261128	ABYH01000014.137.1655	98	150	0.00287416	Bacteria;Bacteroidetes;Bacteroidia;Bacteroidales;Porphyromonadaceae;Parabacteroides;Parabacteroides johnsonii DSM 18315	yes
2121	GAM.209.2.dil.100.NAB.f_tax_file	GAM	209	2	100	NAB	otu_780_V1V3	LOW	149	98.66	0.00404763	S000727759	98	150	0.00404763	Parabacteroides johnsonii (T); JCM 13406; M-165; AB261128	ABYH01000014.137.1655	98	150	0.00404763	Bacteria;Bacteroidetes;Bacteroidia;Bacteroidales;Porphyromonadaceae;Parabacteroides;Parabacteroides johnsonii DSM 18315	no
2121	CP.236.1.dil.100.NAB.f_tax_file	CP	236	1	100	NAB	otu_780_V1V3	LOW	149	98.66	0.00474942	S000727759	98	150	0.00474942	Parabacteroides johnsonii (T); JCM 13406; M-165; AB261128	ABYH01000014.137.1655	98	150	0.00474942	Bacteria;Bacteroidetes;Bacteroidia;Bacteroidales;Porphyromonadaceae;Parabacteroides;Parabacteroides johnsonii DSM 18315	yes
2121	GAM.209.1.dil.100.NAB.f_tax_file	GAM	209	1	100	NAB	otu_780_V1V3	LOW	149	98.66	0.0062834	S000727759	98	150	0.0062834	Parabacteroides johnsonii (T); JCM 13406; M-165; AB261128	ABYH01000014.137.1655	98	150	0.0062834	Bacteria;Bacteroidetes;Bacteroidia;Bacteroidales;Porphyromonadaceae;Parabacteroides;Parabacteroides johnsonii DSM 18315	no
2121	CP.236.2.dil.1.NAB.f_tax_file	CP	236	2	1	NAB	otu_780_V1V3	LOW	149	98.66	0.00720543	S000727759	98	150	0.00720543	Parabacteroides johnsonii (T); JCM 13406; M-165; AB261128	ABYH01000014.137.1655	98	150	0.00720543	Bacteria;Bacteroidetes;Bacteroidia;Bacteroidales;Porphyromonadaceae;Parabacteroides;Parabacteroides johnsonii DSM 18315	yes
2121	CP.236.1.dil.1.NAB.f_tax_file	CP	236	1	1	NAB	otu_780_V1V3	LOW	149	98.66	0.00753961	S000727759	98	150	0.00753961	Parabacteroides johnsonii (T); JCM 13406; M-165; AB261128	ABYH01000014.137.1655	98	150	0.00753961	Bacteria;Bacteroidetes;Bacteroidia;Bacteroidales;Porphyromonadaceae;Parabacteroides;Parabacteroides johnsonii DSM 18315	yes
2121	CP.236.2.dil.1.SDD.f_tax_file	CP	236	2	1	SDD	otu_780_V1V3	LOW	149	98.66	0.0226739	S000727759	98	150	0.0226739	Parabacteroides johnsonii (T); JCM 13406; M-165; AB261128	ABYH01000014.137.1655	98	150	0.0226739	Bacteria;Bacteroidetes;Bacteroidia;Bacteroidales;Porphyromonadaceae;Parabacteroides;Parabacteroides johnsonii DSM 18315	yes
2121	CP.236.1.dil.1.SDD.f_tax_file	CP	236	1	1	SDD	otu_780_V1V3	LOW	149	98.66	0.0263047	S000727759	98	150	0.0263047	Parabacteroides johnsonii (T); JCM 13406; M-165; AB261128	ABYH01000014.137.1655	98	150	0.0263047	Bacteria;Bacteroidetes;Bacteroidia;Bacteroidales;Porphyromonadaceae;Parabacteroides;Parabacteroides johnsonii DSM 18315	yes
2121	188.1.fm.f_tax_file	fm	188	1	na	na	otu_780_V1V3	LOW	149	98.66	0.0446532	S000727759	98	150	0.0446532	Parabacteroides johnsonii (T); JCM 13406; M-165; AB261128	ABYH01000014.137.1655	98	150	0.0446532	Bacteria;Bacteroidetes;Bacteroidia;Bacteroidales;Porphyromonadaceae;Parabacteroides;Parabacteroides johnsonii DSM 18315	yes
2121	188.2.fm.f_tax_file	fm	188	2	na	na	otu_780_V1V3	LOW	149	98.66	0.0510361	S000727759	98	150	0.0510361	Parabacteroides johnsonii (T); JCM 13406; M-165; AB261128	ABYH01000014.137.1655	98	150	0.0510361	Bacteria;Bacteroidetes;Bacteroidia;Bacteroidales;Porphyromonadaceae;Parabacteroides;Parabacteroides johnsonii DSM 18315	yes
2121	236.2.fm.f_tax_file	fm	236	2	na	na	otu_780_V1V3	LOW	149	98.66	0.121287	S000727759	98	150	0.121287	Parabacteroides johnsonii (T); JCM 13406; M-165; AB261128	ABYH01000014.137.1655	98	150	0.121287	Bacteria;Bacteroidetes;Bacteroidia;Bacteroidales;Porphyromonadaceae;Parabacteroides;Parabacteroides johnsonii DSM 18315	yes
2122	236.2.fm.f_tax_file	fm	236	2	na	na	otu_780_V1V3	LOW	149	97.99	0.00172684	S000727759	97.33	150	0.00172684	Parabacteroides johnsonii (T); JCM 13406; M-165; AB261128	ABYH01000014.137.1655	97.33	150	0.00172684	Bacteria;Bacteroidetes;Bacteroidia;Bacteroidales;Porphyromonadaceae;Parabacteroides;Parabacteroides johnsonii DSM 18315	yes
2123	236.2.fm.f_tax_file	fm	236	2	na	na	otu_780_V1V3	LOW	149	97.99	0.00178964	S000727759	97.33	150	0.00178964	Parabacteroides johnsonii (T); JCM 13406; M-165; AB261128	ABYH01000014.137.1655	97.33	150	0.00178964	Bacteria;Bacteroidetes;Bacteroidia;Bacteroidales;Porphyromonadaceae;Parabacteroides;Parabacteroides johnsonii DSM 18315	yes
2124	236.2.fm.f_tax_file	fm	236	2	na	na	otu_780_V1V3	LOW	149	97.99	0.00119309	S000727759	97.33	150	0.00119309	Parabacteroides johnsonii (T); JCM 13406; M-165; AB261128	ABYH01000014.137.1655	97.33	150	0.00119309	Bacteria;Bacteroidetes;Bacteroidia;Bacteroidales;Porphyromonadaceae;Parabacteroides;Parabacteroides johnsonii DSM 18315	yes
2125	236.2.fm.f_tax_file	fm	236	2	na	na	otu_780_V1V3	LOW	149	97.99	0.00197802	S000727759	97.33	150	0.00197802	Parabacteroides johnsonii (T); JCM 13406; M-165; AB261128	ABYH01000014.137.1655	97.33	150	0.00197802	Bacteria;Bacteroidetes;Bacteroidia;Bacteroidales;Porphyromonadaceae;Parabacteroides;Parabacteroides johnsonii DSM 18315	yes
2126	236.2.fm.f_tax_file	fm	236	2	na	na	otu_780_V1V3	LOW	149	97.99	0.00204082	S000727759	97.33	150	0.00204082	Parabacteroides johnsonii (T); JCM 13406; M-165; AB261128	ABYH01000014.137.1655	97.33	150	0.00204082	Bacteria;Bacteroidetes;Bacteroidia;Bacteroidales;Porphyromonadaceae;Parabacteroides;Parabacteroides johnsonii DSM 18315	yes
2128	GAM.160.2.dil.1.NAB.f_tax_file	GAM	160	2	1	NAB	otu_39_V1V3	LOW	149	99.33	0.00120809	S002418327	99.33	150	0.00120809	Bacteroides sp. F-4; AB470322	EU136680.1.2019	99.33	150	0.00120809	Bacteria;Bacteroidetes;Bacteroidia;Bacteroidales;Bacteroidaceae;Bacteroides;Bacteroides uniformis	no
2128	GAM.209.1.dil.1.NAB.f_tax_file	GAM	209	1	1	NAB	otu_39_V1V3	LOW	149	99.33	0.00127553	S002418327	99.33	150	0.00127553	Bacteroides sp. F-4; AB470322	EU136680.1.2019	99.33	150	0.00127553	Bacteria;Bacteroidetes;Bacteroidia;Bacteroidales;Bacteroidaceae;Bacteroides;Bacteroides uniformis	no
2128	GAM.160.2.dil.100.NAB.f_tax_file	GAM	160	2	100	NAB	otu_39_V1V3	LOW	149	99.33	0.00129756	S002418327	99.33	150	0.00129756	Bacteroides sp. F-4; AB470322	EU136680.1.2019	99.33	150	0.00129756	Bacteria;Bacteroidetes;Bacteroidia;Bacteroidales;Bacteroidaceae;Bacteroides;Bacteroides uniformis	no
2128	GAM.209.2.dil.1.NAB.f_tax_file	GAM	209	2	1	NAB	otu_39_V1V3	LOW	149	99.33	0.00141288	S002418327	99.33	150	0.00141288	Bacteroides sp. F-4; AB470322	EU136680.1.2019	99.33	150	0.00141288	Bacteria;Bacteroidetes;Bacteroidia;Bacteroidales;Bacteroidaceae;Bacteroides;Bacteroides uniformis	no
2128	GAM.160.1.dil.1.NAB.f_tax_file	GAM	160	1	1	NAB	otu_39_V1V3	LOW	149	99.33	0.00177111	S002418327	99.33	150	0.00177111	Bacteroides sp. F-4; AB470322	EU136680.1.2019	99.33	150	0.00177111	Bacteria;Bacteroidetes;Bacteroidia;Bacteroidales;Bacteroidaceae;Bacteroides;Bacteroides uniformis	no
2132	GAM.238.2.dil.1.NAB.f_tax_file	GAM	238	2	1	NAB	otu_780_V1V3	LOW	149	98.66	0.00183286	S000727759	99.33	150	0.00183286	Parabacteroides johnsonii (T); JCM 13406; M-165; AB261128	ABYH01000014.137.1655	99.33	150	0.00183286	Bacteria;Bacteroidetes;Bacteroidia;Bacteroidales;Porphyromonadaceae;Parabacteroides;Parabacteroides johnsonii DSM 18315	yes
2132	238.1.fm.f_tax_file	fm	238	1	na	na	otu_780_V1V3	LOW	149	98.66	0.00488078	S000727759	99.33	150	0.00488078	Parabacteroides johnsonii (T); JCM 13406; M-165; AB261128	ABYH01000014.137.1655	99.33	150	0.00488078	Bacteria;Bacteroidetes;Bacteroidia;Bacteroidales;Porphyromonadaceae;Parabacteroides;Parabacteroides johnsonii DSM 18315	yes
2132	238.2.fm.f_tax_file	fm	238	2	na	na	otu_780_V1V3	LOW	149	98.66	0.00565947	S000727759	99.33	150	0.00565947	Parabacteroides johnsonii (T); JCM 13406; M-165; AB261128	ABYH01000014.137.1655	99.33	150	0.00565947	Bacteria;Bacteroidetes;Bacteroidia;Bacteroidales;Porphyromonadaceae;Parabacteroides;Parabacteroides johnsonii DSM 18315	yes
2133	238.1.fm.f_tax_file	fm	238	1	na	na	otu_780_V1V3	LOW	149	99.33	0.00230894	S000727759	98.67	150	0.00230894	Parabacteroides johnsonii (T); JCM 13406; M-165; AB261128	ABYH01000014.137.1655	98.67	150	0.00230894	Bacteria;Bacteroidetes;Bacteroidia;Bacteroidales;Porphyromonadaceae;Parabacteroides;Parabacteroides johnsonii DSM 18315	yes
2133	238.2.fm.f_tax_file	fm	238	2	na	na	otu_780_V1V3	LOW	149	99.33	0.00282973	S000727759	98.67	150	0.00282973	Parabacteroides johnsonii (T); JCM 13406; M-165; AB261128	ABYH01000014.137.1655	98.67	150	0.00282973	Bacteria;Bacteroidetes;Bacteroidia;Bacteroidales;Porphyromonadaceae;Parabacteroides;Parabacteroides johnsonii DSM 18315	yes
2136	160.1.fm.f_tax_file	fm	160	1	na	na	otu_97_V1V3	LOW	151	97.35	0.00432	S001045752	99.33	150	0.00432	Parabacteroides merdae; B13; EU722738	EU136685.1.2023	99.33	150	0.00432	Bacteria;Bacteroidetes;Bacteroidia;Bacteroidales;Porphyromonadaceae;Parabacteroides;Parabacteroides merdae	yes
2136	160.2.fm.f_tax_file	fm	160	2	na	na	otu_97_V1V3	LOW	151	97.35	0.00459673	S001045752	99.33	150	0.00459673	Parabacteroides merdae; B13; EU722738	EU136685.1.2023	99.33	150	0.00459673	Bacteria;Bacteroidetes;Bacteroidia;Bacteroidales;Porphyromonadaceae;Parabacteroides;Parabacteroides merdae	yes
2137	GAM.172.2.dil.1.NAB.f_tax_file	GAM	172	2	1	NAB	otu_97_V1V3	LOW	151	96.69	0.00228065	S001045752	98.67	150	0.00228065	Parabacteroides merdae; B13; EU722738	EU136685.1.2023	98.67	150	0.00228065	Bacteria;Bacteroidetes;Bacteroidia;Bacteroidales;Porphyromonadaceae;Parabacteroides;Parabacteroides merdae	no
2137	GAM.288.1.dil.1.NAB.f_tax_file	GAM	288	1	1	NAB	otu_97_V1V3	LOW	151	96.69	0.00275049	S001045752	98.67	150	0.00275049	Parabacteroides merdae; B13; EU722738	EU136685.1.2023	98.67	150	0.00275049	Bacteria;Bacteroidetes;Bacteroidia;Bacteroidales;Porphyromonadaceae;Parabacteroides;Parabacteroides merdae	yes
2137	160.1.fm.f_tax_file	fm	160	1	na	na	otu_97_V1V3	LOW	151	96.69	0.00275714	S001045752	98.67	150	0.00275714	Parabacteroides merdae; B13; EU722738	EU136685.1.2023	98.67	150	0.00275714	Bacteria;Bacteroidetes;Bacteroidia;Bacteroidales;Porphyromonadaceae;Parabacteroides;Parabacteroides merdae	yes
2137	160.2.fm.f_tax_file	fm	160	2	na	na	otu_97_V1V3	LOW	151	96.69	0.0030797	S001045752	98.67	150	0.0030797	Parabacteroides merdae; B13; EU722738	EU136685.1.2023	98.67	150	0.0030797	Bacteria;Bacteroidetes;Bacteroidia;Bacteroidales;Porphyromonadaceae;Parabacteroides;Parabacteroides merdae	yes
2137	GAM.288.2.dil.1.NAB.f_tax_file	GAM	288	2	1	NAB	otu_97_V1V3	LOW	151	96.69	0.00327771	S001045752	98.67	150	0.00327771	Parabacteroides merdae; B13; EU722738	EU136685.1.2023	98.67	150	0.00327771	Bacteria;Bacteroidetes;Bacteroidia;Bacteroidales;Porphyromonadaceae;Parabacteroides;Parabacteroides merdae	yes
2137	288.2.fm.f_tax_file	fm	288	2	na	na	otu_97_V1V3	LOW	151	96.69	0.00402988	S001045752	98.67	150	0.00402988	Parabacteroides merdae; B13; EU722738	EU136685.1.2023	98.67	150	0.00402988	Bacteria;Bacteroidetes;Bacteroidia;Bacteroidales;Porphyromonadaceae;Parabacteroides;Parabacteroides merdae	yes
2137	288.1.fm.f_tax_file	fm	288	1	na	na	otu_97_V1V3	LOW	151	96.69	0.00435221	S001045752	98.67	150	0.00435221	Parabacteroides merdae; B13; EU722738	EU136685.1.2023	98.67	150	0.00435221	Bacteria;Bacteroidetes;Bacteroidia;Bacteroidales;Porphyromonadaceae;Parabacteroides;Parabacteroides merdae	yes
2138	CP.288.1.dil.1.SDD.f_tax_file	CP	288	1	1	SDD	otu_97_V1V3	LOW	151	97.35	0.00201539	S001045752	99.33	150	0.00201539	Parabacteroides merdae; B13; EU722738	EU136685.1.2023	99.33	150	0.00201539	Bacteria;Bacteroidetes;Bacteroidia;Bacteroidales;Porphyromonadaceae;Parabacteroides;Parabacteroides merdae	no
2139	288.1.fm.f_tax_file	fm	288	1	na	na	otu_97_V1V3	LOW	151	97.35	0.00169842	S001045752	99.33	150	0.00169842	Parabacteroides merdae; B13; EU722738	EU136685.1.2023	99.33	150	0.00169842	Bacteria;Bacteroidetes;Bacteroidia;Bacteroidales;Porphyromonadaceae;Parabacteroides;Parabacteroides merdae	yes
2139	288.2.fm.f_tax_file	fm	288	2	na	na	otu_97_V1V3	LOW	151	97.35	0.00393159	S001045752	99.33	150	0.00393159	Parabacteroides merdae; B13; EU722738	EU136685.1.2023	99.33	150	0.00393159	Bacteria;Bacteroidetes;Bacteroidia;Bacteroidales;Porphyromonadaceae;Parabacteroides;Parabacteroides merdae	yes
2140	GAM.288.1.dil.1.NAB.f_tax_file	GAM	288	1	1	NAB	otu_97_V1V3	LOW	151	97.35	0.00316653	S001045752	99.33	150	0.00316653	Parabacteroides merdae; B13; EU722738	EU136685.1.2023	99.33	150	0.00316653	Bacteria;Bacteroidetes;Bacteroidia;Bacteroidales;Porphyromonadaceae;Parabacteroides;Parabacteroides merdae	yes
2140	288.1.fm.f_tax_file	fm	288	1	na	na	otu_97_V1V3	LOW	151	97.35	0.00451144	S001045752	99.33	150	0.00451144	Parabacteroides merdae; B13; EU722738	EU136685.1.2023	99.33	150	0.00451144	Bacteria;Bacteroidetes;Bacteroidia;Bacteroidales;Porphyromonadaceae;Parabacteroides;Parabacteroides merdae	yes
2140	288.2.fm.f_tax_file	fm	288	2	na	na	otu_97_V1V3	LOW	151	97.35	0.0052585	S001045752	99.33	150	0.0052585	Parabacteroides merdae; B13; EU722738	EU136685.1.2023	99.33	150	0.0052585	Bacteria;Bacteroidetes;Bacteroidia;Bacteroidales;Porphyromonadaceae;Parabacteroides;Parabacteroides merdae	yes
2141	CP.288.1.dil.1.SDD.f_tax_file	CP	288	1	1	SDD	otu_97_V1V3	LOW	151	97.35	0.00164896	S001045752	99.33	150	0.00164896	Parabacteroides merdae; B13; EU722738	EU136685.1.2023	99.33	150	0.00164896	Bacteria;Bacteroidetes;Bacteroidia;Bacteroidales;Porphyromonadaceae;Parabacteroides;Parabacteroides merdae	no
2142	GAM.145.1.dil.1.NAB.f_tax_file	GAM	145	1	1	NAB	otu_97_V1V3	LOW	151	98.01	0.00118876	S001045752	100	150	0.00118876	Parabacteroides merdae; B13; EU722738	EU136685.1.2023	100	150	0.00118876	Bacteria;Bacteroidetes;Bacteroidia;Bacteroidales;Porphyromonadaceae;Parabacteroides;Parabacteroides merdae	no
2142	GAM.236.1.dil.1.SDD.f_tax_file	GAM	236	1	1	SDD	otu_97_V1V3	LOW	151	98.01	0.00119959	S001045752	100	150	0.00119959	Parabacteroides merdae; B13; EU722738	EU136685.1.2023	100	150	0.00119959	Bacteria;Bacteroidetes;Bacteroidia;Bacteroidales;Porphyromonadaceae;Parabacteroides;Parabacteroides merdae	no
2142	CP.239.1.dil.100.NAB.f_tax_file	CP	239	1	100	NAB	otu_97_V1V3	LOW	151	98.01	0.00127135	S001045752	100	150	0.00127135	Parabacteroides merdae; B13; EU722738	EU136685.1.2023	100	150	0.00127135	Bacteria;Bacteroidetes;Bacteroidia;Bacteroidales;Porphyromonadaceae;Parabacteroides;Parabacteroides merdae	no
2142	CP.201.2.dil.1.NAB.f_tax_file	CP	201	2	1	NAB	otu_97_V1V3	LOW	151	98.01	0.00138432	S001045752	100	150	0.00138432	Parabacteroides merdae; B13; EU722738	EU136685.1.2023	100	150	0.00138432	Bacteria;Bacteroidetes;Bacteroidia;Bacteroidales;Porphyromonadaceae;Parabacteroides;Parabacteroides merdae	yes
2142	201.2.fm.f_tax_file	fm	201	2	na	na	otu_97_V1V3	LOW	151	98.01	0.00159301	S001045752	100	150	0.00159301	Parabacteroides merdae; B13; EU722738	EU136685.1.2023	100	150	0.00159301	Bacteria;Bacteroidetes;Bacteroidia;Bacteroidales;Porphyromonadaceae;Parabacteroides;Parabacteroides merdae	yes
2142	CP.239.2.dil.100.NAB.f_tax_file	CP	239	2	100	NAB	otu_97_V1V3	LOW	151	98.01	0.00182017	S001045752	100	150	0.00182017	Parabacteroides merdae; B13; EU722738	EU136685.1.2023	100	150	0.00182017	Bacteria;Bacteroidetes;Bacteroidia;Bacteroidales;Porphyromonadaceae;Parabacteroides;Parabacteroides merdae	no
2142	GAM.266.2.dil.100.SDD.f_tax_file	GAM	266	2	100	SDD	otu_97_V1V3	LOW	151	98.01	0.00190784	S001045752	100	150	0.00190784	Parabacteroides merdae; B13; EU722738	EU136685.1.2023	100	150	0.00190784	Bacteria;Bacteroidetes;Bacteroidia;Bacteroidales;Porphyromonadaceae;Parabacteroides;Parabacteroides merdae	no
2142	GAM.160.1.dil.1.NAB.f_tax_file	GAM	160	1	1	NAB	otu_97_V1V3	LOW	151	98.01	0.00239621	S001045752	100	150	0.00239621	Parabacteroides merdae; B13; EU722738	EU136685.1.2023	100	150	0.00239621	Bacteria;Bacteroidetes;Bacteroidia;Bacteroidales;Porphyromonadaceae;Parabacteroides;Parabacteroides merdae	yes
2142	GAM.266.1.dil.100.SDD.f_tax_file	GAM	266	1	100	SDD	otu_97_V1V3	LOW	151	98.01	0.00311526	S001045752	100	150	0.00311526	Parabacteroides merdae; B13; EU722738	EU136685.1.2023	100	150	0.00311526	Bacteria;Bacteroidetes;Bacteroidia;Bacteroidales;Porphyromonadaceae;Parabacteroides;Parabacteroides merdae	no
2142	CP.172.1.dil.1.SDD.f_tax_file	CP	172	1	1	SDD	otu_97_V1V3	LOW	151	98.01	0.00399877	S001045752	100	150	0.00399877	Parabacteroides merdae; B13; EU722738	EU136685.1.2023	100	150	0.00399877	Bacteria;Bacteroidetes;Bacteroidia;Bacteroidales;Porphyromonadaceae;Parabacteroides;Parabacteroides merdae	yes
2142	CP.239.1.dil.1.NAB.f_tax_file	CP	239	1	1	NAB	otu_97_V1V3	LOW	151	98.01	0.00431665	S001045752	100	150	0.00431665	Parabacteroides merdae; B13; EU722738	EU136685.1.2023	100	150	0.00431665	Bacteria;Bacteroidetes;Bacteroidia;Bacteroidales;Porphyromonadaceae;Parabacteroides;Parabacteroides merdae	no
2142	CP.239.1.dil.1.SDD.f_tax_file	CP	239	1	1	SDD	otu_97_V1V3	LOW	151	98.01	0.00581079	S001045752	100	150	0.00581079	Parabacteroides merdae; B13; EU722738	EU136685.1.2023	100	150	0.00581079	Bacteria;Bacteroidetes;Bacteroidia;Bacteroidales;Porphyromonadaceae;Parabacteroides;Parabacteroides merdae	no
2142	CP.172.2.dil.1.SDD.f_tax_file	CP	172	2	1	SDD	otu_97_V1V3	LOW	151	98.01	0.0077187	S001045752	100	150	0.0077187	Parabacteroides merdae; B13; EU722738	EU136685.1.2023	100	150	0.0077187	Bacteria;Bacteroidetes;Bacteroidia;Bacteroidales;Porphyromonadaceae;Parabacteroides;Parabacteroides merdae	yes
2142	CP.201.2.dil.100.SDD.f_tax_file	CP	201	2	100	SDD	otu_97_V1V3	LOW	151	98.01	0.0086546	S001045752	100	150	0.0086546	Parabacteroides merdae; B13; EU722738	EU136685.1.2023	100	150	0.0086546	Bacteria;Bacteroidetes;Bacteroidia;Bacteroidales;Porphyromonadaceae;Parabacteroides;Parabacteroides merdae	yes
2142	CP.239.2.dil.1.NAB.f_tax_file	CP	239	2	1	NAB	otu_97_V1V3	LOW	151	98.01	0.0104344	S001045752	100	150	0.0104344	Parabacteroides merdae; B13; EU722738	EU136685.1.2023	100	150	0.0104344	Bacteria;Bacteroidetes;Bacteroidia;Bacteroidales;Porphyromonadaceae;Parabacteroides;Parabacteroides merdae	no
2142	CP.239.2.dil.1.SDD.f_tax_file	CP	239	2	1	SDD	otu_97_V1V3	LOW	151	98.01	0.0107405	S001045752	100	150	0.0107405	Parabacteroides merdae; B13; EU722738	EU136685.1.2023	100	150	0.0107405	Bacteria;Bacteroidetes;Bacteroidia;Bacteroidales;Porphyromonadaceae;Parabacteroides;Parabacteroides merdae	no
2142	CP.288.2.dil.1.NAB.f_tax_file	CP	288	2	1	NAB	otu_97_V1V3	LOW	151	98.01	0.0108696	S001045752	100	150	0.0108696	Parabacteroides merdae; B13; EU722738	EU136685.1.2023	100	150	0.0108696	Bacteria;Bacteroidetes;Bacteroidia;Bacteroidales;Porphyromonadaceae;Parabacteroides;Parabacteroides merdae	yes
2142	172.1.fm.f_tax_file	fm	172	1	na	na	otu_97_V1V3	LOW	151	98.01	0.0119891	S001045752	100	150	0.0119891	Parabacteroides merdae; B13; EU722738	EU136685.1.2023	100	150	0.0119891	Bacteria;Bacteroidetes;Bacteroidia;Bacteroidales;Porphyromonadaceae;Parabacteroides;Parabacteroides merdae	yes
2142	172.2.fm.f_tax_file	fm	172	2	na	na	otu_97_V1V3	LOW	151	98.01	0.0137432	S001045752	100	150	0.0137432	Parabacteroides merdae; B13; EU722738	EU136685.1.2023	100	150	0.0137432	Bacteria;Bacteroidetes;Bacteroidia;Bacteroidales;Porphyromonadaceae;Parabacteroides;Parabacteroides merdae	yes
2142	GAM.288.2.dil.100.NAB.f_tax_file	GAM	288	2	100	NAB	otu_97_V1V3	LOW	151	98.01	0.0147047	S001045752	100	150	0.0147047	Parabacteroides merdae; B13; EU722738	EU136685.1.2023	100	150	0.0147047	Bacteria;Bacteroidetes;Bacteroidia;Bacteroidales;Porphyromonadaceae;Parabacteroides;Parabacteroides merdae	yes
2142	GAM.288.1.dil.100.NAB.f_tax_file	GAM	288	1	100	NAB	otu_97_V1V3	LOW	151	98.01	0.0152221	S001045752	100	150	0.0152221	Parabacteroides merdae; B13; EU722738	EU136685.1.2023	100	150	0.0152221	Bacteria;Bacteroidetes;Bacteroidia;Bacteroidales;Porphyromonadaceae;Parabacteroides;Parabacteroides merdae	yes
2142	CP.201.2.dil.1.SDD.f_tax_file	CP	201	2	1	SDD	otu_97_V1V3	LOW	151	98.01	0.0153358	S001045752	100	150	0.0153358	Parabacteroides merdae; B13; EU722738	EU136685.1.2023	100	150	0.0153358	Bacteria;Bacteroidetes;Bacteroidia;Bacteroidales;Porphyromonadaceae;Parabacteroides;Parabacteroides merdae	yes
2142	CP.288.1.dil.1.NAB.f_tax_file	CP	288	1	1	NAB	otu_97_V1V3	LOW	151	98.01	0.0195096	S001045752	100	150	0.0195096	Parabacteroides merdae; B13; EU722738	EU136685.1.2023	100	150	0.0195096	Bacteria;Bacteroidetes;Bacteroidia;Bacteroidales;Porphyromonadaceae;Parabacteroides;Parabacteroides merdae	yes
2142	198.1.fm.f_tax_file	fm	198	1	na	na	otu_97_V1V3	LOW	151	98.01	0.0225254	S001045752	100	150	0.0225254	Parabacteroides merdae; B13; EU722738	EU136685.1.2023	100	150	0.0225254	Bacteria;Bacteroidetes;Bacteroidia;Bacteroidales;Porphyromonadaceae;Parabacteroides;Parabacteroides merdae	yes
2142	198.2.fm.f_tax_file	fm	198	2	na	na	otu_97_V1V3	LOW	151	98.01	0.0242512	S001045752	100	150	0.0242512	Parabacteroides merdae; B13; EU722738	EU136685.1.2023	100	150	0.0242512	Bacteria;Bacteroidetes;Bacteroidia;Bacteroidales;Porphyromonadaceae;Parabacteroides;Parabacteroides merdae	yes
2142	CP.288.2.dil.1.SDD.f_tax_file	CP	288	2	1	SDD	otu_97_V1V3	LOW	151	98.01	0.0276494	S001045752	100	150	0.0276494	Parabacteroides merdae; B13; EU722738	EU136685.1.2023	100	150	0.0276494	Bacteria;Bacteroidetes;Bacteroidia;Bacteroidales;Porphyromonadaceae;Parabacteroides;Parabacteroides merdae	yes
2142	GAM.288.2.dil.1.NAB.f_tax_file	GAM	288	2	1	NAB	otu_97_V1V3	LOW	151	98.01	0.0294994	S001045752	100	150	0.0294994	Parabacteroides merdae; B13; EU722738	EU136685.1.2023	100	150	0.0294994	Bacteria;Bacteroidetes;Bacteroidia;Bacteroidales;Porphyromonadaceae;Parabacteroides;Parabacteroides merdae	yes
2142	GAM.198.2.dil.1.NAB.f_tax_file	GAM	198	2	1	NAB	otu_97_V1V3	LOW	151	98.01	0.0303278	S001045752	100	150	0.0303278	Parabacteroides merdae; B13; EU722738	EU136685.1.2023	100	150	0.0303278	Bacteria;Bacteroidetes;Bacteroidia;Bacteroidales;Porphyromonadaceae;Parabacteroides;Parabacteroides merdae	yes
2142	GAM.172.1.dil.1.NAB.f_tax_file	GAM	172	1	1	NAB	otu_97_V1V3	LOW	151	98.01	0.0317101	S001045752	100	150	0.0317101	Parabacteroides merdae; B13; EU722738	EU136685.1.2023	100	150	0.0317101	Bacteria;Bacteroidetes;Bacteroidia;Bacteroidales;Porphyromonadaceae;Parabacteroides;Parabacteroides merdae	yes
2142	GAM.172.1.dil.100.NAB.f_tax_file	GAM	172	1	100	NAB	otu_97_V1V3	LOW	151	98.01	0.0363695	S001045752	100	150	0.0363695	Parabacteroides merdae; B13; EU722738	EU136685.1.2023	100	150	0.0363695	Bacteria;Bacteroidetes;Bacteroidia;Bacteroidales;Porphyromonadaceae;Parabacteroides;Parabacteroides merdae	yes
2142	GAM.172.2.dil.1.NAB.f_tax_file	GAM	172	2	1	NAB	otu_97_V1V3	LOW	151	98.01	0.0396694	S001045752	100	150	0.0396694	Parabacteroides merdae; B13; EU722738	EU136685.1.2023	100	150	0.0396694	Bacteria;Bacteroidetes;Bacteroidia;Bacteroidales;Porphyromonadaceae;Parabacteroides;Parabacteroides merdae	yes
2142	GAM.172.1.dil.10.NAB.f_tax_file	GAM	172	1	10	NAB	otu_97_V1V3	LOW	151	98.01	0.0406216	S001045752	100	150	0.0406216	Parabacteroides merdae; B13; EU722738	EU136685.1.2023	100	150	0.0406216	Bacteria;Bacteroidetes;Bacteroidia;Bacteroidales;Porphyromonadaceae;Parabacteroides;Parabacteroides merdae	yes
2142	160.1.fm.f_tax_file	fm	160	1	na	na	otu_97_V1V3	LOW	151	98.01	0.0530491	S001045752	100	150	0.0530491	Parabacteroides merdae; B13; EU722738	EU136685.1.2023	100	150	0.0530491	Bacteria;Bacteroidetes;Bacteroidia;Bacteroidales;Porphyromonadaceae;Parabacteroides;Parabacteroides merdae	yes
2142	CP.288.1.dil.1.SDD.f_tax_file	CP	288	1	1	SDD	otu_97_V1V3	LOW	151	98.01	0.0536827	S001045752	100	150	0.0536827	Parabacteroides merdae; B13; EU722738	EU136685.1.2023	100	150	0.0536827	Bacteria;Bacteroidetes;Bacteroidia;Bacteroidales;Porphyromonadaceae;Parabacteroides;Parabacteroides merdae	yes
2142	GAM.288.1.dil.1.NAB.f_tax_file	GAM	288	1	1	NAB	otu_97_V1V3	LOW	151	98.01	0.0542933	S001045752	100	150	0.0542933	Parabacteroides merdae; B13; EU722738	EU136685.1.2023	100	150	0.0542933	Bacteria;Bacteroidetes;Bacteroidia;Bacteroidales;Porphyromonadaceae;Parabacteroides;Parabacteroides merdae	yes
2142	160.2.fm.f_tax_file	fm	160	2	na	na	otu_97_V1V3	LOW	151	98.01	0.05556	S001045752	100	150	0.05556	Parabacteroides merdae; B13; EU722738	EU136685.1.2023	100	150	0.05556	Bacteria;Bacteroidetes;Bacteroidia;Bacteroidales;Porphyromonadaceae;Parabacteroides;Parabacteroides merdae	yes
2142	288.1.fm.f_tax_file	fm	288	1	na	na	otu_97_V1V3	LOW	151	98.01	0.0775967	S001045752	100	150	0.0775967	Parabacteroides merdae; B13; EU722738	EU136685.1.2023	100	150	0.0775967	Bacteria;Bacteroidetes;Bacteroidia;Bacteroidales;Porphyromonadaceae;Parabacteroides;Parabacteroides merdae	yes
2142	288.2.fm.f_tax_file	fm	288	2	na	na	otu_97_V1V3	LOW	151	98.01	0.0843572	S001045752	100	150	0.0843572	Parabacteroides merdae; B13; EU722738	EU136685.1.2023	100	150	0.0843572	Bacteria;Bacteroidetes;Bacteroidia;Bacteroidales;Porphyromonadaceae;Parabacteroides;Parabacteroides merdae	yes
2143	GAM.288.2.dil.1.NAB.f_tax_file	GAM	288	2	1	NAB	otu_97_V1V3	LOW	151	96.03	0.00178784	S001045752	98	150	0.00178784	Parabacteroides merdae; B13; EU722738	EU136685.1.2023	98	150	0.00178784	Bacteria;Bacteroidetes;Bacteroidia;Bacteroidales;Porphyromonadaceae;Parabacteroides;Parabacteroides merdae	yes
2143	GAM.288.1.dil.1.NAB.f_tax_file	GAM	288	1	1	NAB	otu_97_V1V3	LOW	151	96.03	0.00355946	S001045752	98	150	0.00355946	Parabacteroides merdae; B13; EU722738	EU136685.1.2023	98	150	0.00355946	Bacteria;Bacteroidetes;Bacteroidia;Bacteroidales;Porphyromonadaceae;Parabacteroides;Parabacteroides merdae	yes
2143	288.2.fm.f_tax_file	fm	288	2	na	na	otu_97_V1V3	LOW	151	96.03	0.00486534	S001045752	98	150	0.00486534	Parabacteroides merdae; B13; EU722738	EU136685.1.2023	98	150	0.00486534	Bacteria;Bacteroidetes;Bacteroidia;Bacteroidales;Porphyromonadaceae;Parabacteroides;Parabacteroides merdae	yes
2143	288.1.fm.f_tax_file	fm	288	1	na	na	otu_97_V1V3	LOW	151	96.03	0.00530757	S001045752	98	150	0.00530757	Parabacteroides merdae; B13; EU722738	EU136685.1.2023	98	150	0.00530757	Bacteria;Bacteroidetes;Bacteroidia;Bacteroidales;Porphyromonadaceae;Parabacteroides;Parabacteroides merdae	yes
2144	CP.238.1.dil.100.SDD.f_tax_file	CP	238	1	100	SDD	otu_780_V1V3	LOW	149	99.33	0.00748867	S000727759	98.67	150	0.00748867	Parabacteroides johnsonii (T); JCM 13406; M-165; AB261128	ABYH01000014.137.1655	98.67	150	0.00748867	Bacteria;Bacteroidetes;Bacteroidia;Bacteroidales;Porphyromonadaceae;Parabacteroides;Parabacteroides johnsonii DSM 18315	yes
2144	238.1.fm.f_tax_file	fm	238	1	na	na	otu_780_V1V3	LOW	149	99.33	0.0109275	S000727759	98.67	150	0.0109275	Parabacteroides johnsonii (T); JCM 13406; M-165; AB261128	ABYH01000014.137.1655	98.67	150	0.0109275	Bacteria;Bacteroidetes;Bacteroidia;Bacteroidales;Porphyromonadaceae;Parabacteroides;Parabacteroides johnsonii DSM 18315	yes
2144	238.2.fm.f_tax_file	fm	238	2	na	na	otu_780_V1V3	LOW	149	99.33	0.0119401	S000727759	98.67	150	0.0119401	Parabacteroides johnsonii (T); JCM 13406; M-165; AB261128	ABYH01000014.137.1655	98.67	150	0.0119401	Bacteria;Bacteroidetes;Bacteroidia;Bacteroidales;Porphyromonadaceae;Parabacteroides;Parabacteroides johnsonii DSM 18315	yes
2145	238.1.fm.f_tax_file	fm	238	1	na	na	otu_780_V1V3	LOW	149	100	0.00112018	S000727759	99.33	150	0.00112018	Parabacteroides johnsonii (T); JCM 13406; M-165; AB261128	ABYH01000014.137.1655	99.33	150	0.00112018	Bacteria;Bacteroidetes;Bacteroidia;Bacteroidales;Porphyromonadaceae;Parabacteroides;Parabacteroides johnsonii DSM 18315	yes
2145	238.2.fm.f_tax_file	fm	238	2	na	na	otu_780_V1V3	LOW	149	100	0.00126533	S000727759	99.33	150	0.00126533	Parabacteroides johnsonii (T); JCM 13406; M-165; AB261128	ABYH01000014.137.1655	99.33	150	0.00126533	Bacteria;Bacteroidetes;Bacteroidia;Bacteroidales;Porphyromonadaceae;Parabacteroides;Parabacteroides johnsonii DSM 18315	yes
2145	142.2.fm.f_tax_file	fm	142	2	na	na	otu_780_V1V3	LOW	149	100	0.00174952	S000727759	99.33	150	0.00174952	Parabacteroides johnsonii (T); JCM 13406; M-165; AB261128	ABYH01000014.137.1655	99.33	150	0.00174952	Bacteria;Bacteroidetes;Bacteroidia;Bacteroidales;Porphyromonadaceae;Parabacteroides;Parabacteroides johnsonii DSM 18315	yes
2145	142.1.fm.f_tax_file	fm	142	1	na	na	otu_780_V1V3	LOW	149	100	0.00209182	S000727759	99.33	150	0.00209182	Parabacteroides johnsonii (T); JCM 13406; M-165; AB261128	ABYH01000014.137.1655	99.33	150	0.00209182	Bacteria;Bacteroidetes;Bacteroidia;Bacteroidales;Porphyromonadaceae;Parabacteroides;Parabacteroides johnsonii DSM 18315	yes
2146	160.1.fm.f_tax_file	fm	160	1	na	na	otu_66_V1V3	LOW	151	96.03	0.00109106	S004064951	99.33	150	0.00109106	Bacteroides vulgatus ATCC 8482; CP000139	EU136687.1.1985	99.33	150	0.00109106	Bacteria;Bacteroidetes;Bacteroidia;Bacteroidales;Bacteroidaceae;Bacteroides;Bacteroides vulgatus	yes
2146	160.2.fm.f_tax_file	fm	160	2	na	na	otu_66_V1V3	LOW	151	96.03	0.00122047	S004064951	99.33	150	0.00122047	Bacteroides vulgatus ATCC 8482; CP000139	EU136687.1.1985	99.33	150	0.00122047	Bacteria;Bacteroidetes;Bacteroidia;Bacteroidales;Bacteroidaceae;Bacteroides;Bacteroides vulgatus	yes
2146	236.2.fm.f_tax_file	fm	236	2	na	na	otu_66_V1V3	LOW	151	96.03	0.00163265	S004064951	99.33	150	0.00163265	Bacteroides vulgatus ATCC 8482; CP000139	EU136687.1.1985	99.33	150	0.00163265	Bacteria;Bacteroidetes;Bacteroidia;Bacteroidales;Bacteroidaceae;Bacteroides;Bacteroides vulgatus	yes
2148	GAM.256.2.dil.100.NAB.f_tax_file	GAM	256	2	100	NAB	otu_122_V1V3	LOW	150	99.33	0.0011647	S004065857	99.33	150	0.0011647	Bacteroides thetaiotaomicron (T); VPI-5482; AE015928	AE015928.2340709.2342191	99.33	150	0.0011647	Bacteria;Bacteroidetes;Bacteroidia;Bacteroidales;Bacteroidaceae;Bacteroides;Bacteroides thetaiotaomicron VPI-5482	no
2148	GAM.160.1.dil.1.NAB.f_tax_file	GAM	160	1	1	NAB	otu_122_V1V3	LOW	150	99.33	0.0012502	S004065857	99.33	150	0.0012502	Bacteroides thetaiotaomicron (T); VPI-5482; AE015928	AE015928.2340709.2342191	99.33	150	0.0012502	Bacteria;Bacteroidetes;Bacteroidia;Bacteroidales;Bacteroidaceae;Bacteroides;Bacteroides thetaiotaomicron VPI-5482	no
2149	GAM.288.1.dil.1.NAB.f_tax_file	GAM	288	1	1	NAB	otu_47_V1V3	LOW	147	98.64	0.00212643	S002166830	99.33	150	0.00212643	Bacteroides ovatus; 8; GU968166	L16484.1.1468	99.33	150	0.00212643	Bacteria;Bacteroidetes;Bacteroidia;Bacteroidales;Bacteroidaceae;Bacteroides;Bacteroides ovatus	no
2149	GAM.288.1.dil.1.SDD.f_tax_file	GAM	288	1	1	SDD	otu_47_V1V3	LOW	147	98.64	0.0024482	S002166830	99.33	150	0.0024482	Bacteroides ovatus; 8; GU968166	L16484.1.1468	99.33	150	0.0024482	Bacteria;Bacteroidetes;Bacteroidia;Bacteroidales;Bacteroidaceae;Bacteroides;Bacteroides ovatus	no
2149	GAM.288.2.dil.1.SDD.f_tax_file	GAM	288	2	1	SDD	otu_47_V1V3	LOW	147	98.64	0.00322273	S002166830	99.33	150	0.00322273	Bacteroides ovatus; 8; GU968166	L16484.1.1468	99.33	150	0.00322273	Bacteria;Bacteroidetes;Bacteroidia;Bacteroidales;Bacteroidaceae;Bacteroides;Bacteroides ovatus	no
2151	198.1.fm.f_tax_file	fm	198	1	na	na	otu_834_V1V3	LOW	148	99.32	0.00587532	S003286972	96.75	123	0.00587532	Parabacteroides sp. 157; AB739697	EU136681.1.1911	96.58	117	0.00587532	Bacteria;Bacteroidetes;Bacteroidia;Bacteroidales;Porphyromonadaceae;Parabacteroides;Parabacteroides distasonis	yes
2151	198.2.fm.f_tax_file	fm	198	2	na	na	otu_834_V1V3	LOW	148	99.32	0.00712118	S003286972	96.75	123	0.00712118	Parabacteroides sp. 157; AB739697	EU136681.1.1911	96.58	117	0.00712118	Bacteria;Bacteroidetes;Bacteroidia;Bacteroidales;Porphyromonadaceae;Parabacteroides;Parabacteroides distasonis	yes
2153	GAM.142.2.dil.1.NAB.f_tax_file	GAM	142	2	1	NAB	otu_1040_V1V3	LOW	151	99.34	0.00123923	S004049215	99.34	151	0.00123923	Parabacteroides sp. J1502; KF207603	EU136681.1.1911	98.03	152	0.00123923	Bacteria;Bacteroidetes;Bacteroidia;Bacteroidales;Porphyromonadaceae;Parabacteroides;Parabacteroides distasonis	yes
2153	GAM.256.2.dil.100.NAB.f_tax_file	GAM	256	2	100	NAB	otu_1040_V1V3	LOW	151	99.34	0.00155987	S004049215	99.34	151	0.00155987	Parabacteroides sp. J1502; KF207603	EU136681.1.1911	98.03	152	0.00155987	Bacteria;Bacteroidetes;Bacteroidia;Bacteroidales;Porphyromonadaceae;Parabacteroides;Parabacteroides distasonis	no
2153	GAM.160.2.dil.1.NAB.f_tax_file	GAM	160	2	1	NAB	otu_1040_V1V3	LOW	151	99.34	0.00165712	S004049215	99.34	151	0.00165712	Parabacteroides sp. J1502; KF207603	EU136681.1.1911	98.03	152	0.00165712	Bacteria;Bacteroidetes;Bacteroidia;Bacteroidales;Porphyromonadaceae;Parabacteroides;Parabacteroides distasonis	yes
2153	GAM.160.1.dil.1.NAB.f_tax_file	GAM	160	1	1	NAB	otu_1040_V1V3	LOW	151	99.34	0.00166693	S004049215	99.34	151	0.00166693	Parabacteroides sp. J1502; KF207603	EU136681.1.1911	98.03	152	0.00166693	Bacteria;Bacteroidetes;Bacteroidia;Bacteroidales;Porphyromonadaceae;Parabacteroides;Parabacteroides distasonis	yes
2153	GAM.160.2.dil.100.NAB.f_tax_file	GAM	160	2	100	NAB	otu_1040_V1V3	LOW	151	99.34	0.00177766	S004049215	99.34	151	0.00177766	Parabacteroides sp. J1502; KF207603	EU136681.1.1911	98.03	152	0.00177766	Bacteria;Bacteroidetes;Bacteroidia;Bacteroidales;Porphyromonadaceae;Parabacteroides;Parabacteroides distasonis	yes
2153	GAM.160.1.dil.100.NAB.f_tax_file	GAM	160	1	100	NAB	otu_1040_V1V3	LOW	151	99.34	0.00193287	S004049215	99.34	151	0.00193287	Parabacteroides sp. J1502; KF207603	EU136681.1.1911	98.03	152	0.00193287	Bacteria;Bacteroidetes;Bacteroidia;Bacteroidales;Porphyromonadaceae;Parabacteroides;Parabacteroides distasonis	yes
2153	142.2.fm.f_tax_file	fm	142	2	na	na	otu_1040_V1V3	LOW	151	99.34	0.00372783	S004049215	99.34	151	0.00372783	Parabacteroides sp. J1502; KF207603	EU136681.1.1911	98.03	152	0.00372783	Bacteria;Bacteroidetes;Bacteroidia;Bacteroidales;Porphyromonadaceae;Parabacteroides;Parabacteroides distasonis	yes
2153	142.1.fm.f_tax_file	fm	142	1	na	na	otu_1040_V1V3	LOW	151	99.34	0.00425337	S004049215	99.34	151	0.00425337	Parabacteroides sp. J1502; KF207603	EU136681.1.1911	98.03	152	0.00425337	Bacteria;Bacteroidetes;Bacteroidia;Bacteroidales;Porphyromonadaceae;Parabacteroides;Parabacteroides distasonis	yes
2153	160.1.fm.f_tax_file	fm	160	1	na	na	otu_1040_V1V3	LOW	151	99.34	0.00597134	S004049215	99.34	151	0.00597134	Parabacteroides sp. J1502; KF207603	EU136681.1.1911	98.03	152	0.00597134	Bacteria;Bacteroidetes;Bacteroidia;Bacteroidales;Porphyromonadaceae;Parabacteroides;Parabacteroides distasonis	yes
2153	160.2.fm.f_tax_file	fm	160	2	na	na	otu_1040_V1V3	LOW	151	99.34	0.00723158	S004049215	99.34	151	0.00723158	Parabacteroides sp. J1502; KF207603	EU136681.1.1911	98.03	152	0.00723158	Bacteria;Bacteroidetes;Bacteroidia;Bacteroidales;Porphyromonadaceae;Parabacteroides;Parabacteroides distasonis	yes
2154	GAM.142.1.dil.1.SDD.f_tax_file	GAM	142	1	1	SDD	otu_642_V1V3	LOW	150	99.33	0.00166603	S004061771	98.68	152	0.00166603	Parabacteroides distasonis ATCC 8503; CP000140	EU136681.1.1911	98.68	152	0.00166603	Bacteria;Bacteroidetes;Bacteroidia;Bacteroidales;Porphyromonadaceae;Parabacteroides;Parabacteroides distasonis	yes
2154	198.1.fm.f_tax_file	fm	198	1	na	na	otu_642_V1V3	LOW	150	99.33	0.00185222	S004061771	98.68	152	0.00185222	Parabacteroides distasonis ATCC 8503; CP000140	EU136681.1.1911	98.68	152	0.00185222	Bacteria;Bacteroidetes;Bacteroidia;Bacteroidales;Porphyromonadaceae;Parabacteroides;Parabacteroides distasonis	yes
2154	GAM.142.1.dil.1.NAB.f_tax_file	GAM	142	1	1	NAB	otu_642_V1V3	LOW	150	99.33	0.00232919	S004061771	98.68	152	0.00232919	Parabacteroides distasonis ATCC 8503; CP000140	EU136681.1.1911	98.68	152	0.00232919	Bacteria;Bacteroidetes;Bacteroidia;Bacteroidales;Porphyromonadaceae;Parabacteroides;Parabacteroides distasonis	yes
2154	GAM.142.2.dil.1.NAB.f_tax_file	GAM	142	2	1	NAB	otu_642_V1V3	LOW	150	99.33	0.0032456	S004061771	98.68	152	0.0032456	Parabacteroides distasonis ATCC 8503; CP000140	EU136681.1.1911	98.68	152	0.0032456	Bacteria;Bacteroidetes;Bacteroidia;Bacteroidales;Porphyromonadaceae;Parabacteroides;Parabacteroides distasonis	yes
2154	142.1.fm.f_tax_file	fm	142	1	na	na	otu_642_V1V3	LOW	150	99.33	0.0115847	S004061771	98.68	152	0.0115847	Parabacteroides distasonis ATCC 8503; CP000140	EU136681.1.1911	98.68	152	0.0115847	Bacteria;Bacteroidetes;Bacteroidia;Bacteroidales;Porphyromonadaceae;Parabacteroides;Parabacteroides distasonis	yes
2154	142.2.fm.f_tax_file	fm	142	2	na	na	otu_642_V1V3	LOW	150	99.33	0.0124351	S004061771	98.68	152	0.0124351	Parabacteroides distasonis ATCC 8503; CP000140	EU136681.1.1911	98.68	152	0.0124351	Bacteria;Bacteroidetes;Bacteroidia;Bacteroidales;Porphyromonadaceae;Parabacteroides;Parabacteroides distasonis	yes
2155	GAM.160.1.dil.100.NAB.f_tax_file	GAM	160	1	100	NAB	otu_642_V1V3	LOW	150	100	0.00122572	S004061771	98.03	152	0.00122572	Parabacteroides distasonis ATCC 8503; CP000140	EU136681.1.1911	98.03	152	0.00122572	Bacteria;Bacteroidetes;Bacteroidia;Bacteroidales;Porphyromonadaceae;Parabacteroides;Parabacteroides distasonis	yes
2155	CP.288.2.dil.1.SDD.f_tax_file	CP	288	2	1	SDD	otu_642_V1V3	LOW	150	100	0.00140842	S004061771	98.03	152	0.00140842	Parabacteroides distasonis ATCC 8503; CP000140	EU136681.1.1911	98.03	152	0.00140842	Bacteria;Bacteroidetes;Bacteroidia;Bacteroidales;Porphyromonadaceae;Parabacteroides;Parabacteroides distasonis	yes
2155	160.1.fm.f_tax_file	fm	160	1	na	na	otu_642_V1V3	LOW	150	100	0.00148915	S004061771	98.03	152	0.00148915	Parabacteroides distasonis ATCC 8503; CP000140	EU136681.1.1911	98.03	152	0.00148915	Bacteria;Bacteroidetes;Bacteroidia;Bacteroidales;Porphyromonadaceae;Parabacteroides;Parabacteroides distasonis	yes
2155	GAM.288.1.dil.100.NAB.f_tax_file	GAM	288	1	100	NAB	otu_642_V1V3	LOW	150	100	0.00157632	S004061771	98.03	152	0.00157632	Parabacteroides distasonis ATCC 8503; CP000140	EU136681.1.1911	98.03	152	0.00157632	Bacteria;Bacteroidetes;Bacteroidia;Bacteroidales;Porphyromonadaceae;Parabacteroides;Parabacteroides distasonis	yes
2155	160.2.fm.f_tax_file	fm	160	2	na	na	otu_642_V1V3	LOW	150	100	0.00207594	S004061771	98.03	152	0.00207594	Parabacteroides distasonis ATCC 8503; CP000140	EU136681.1.1911	98.03	152	0.00207594	Bacteria;Bacteroidetes;Bacteroidia;Bacteroidales;Porphyromonadaceae;Parabacteroides;Parabacteroides distasonis	yes
2155	GAM.288.2.dil.1.SDD.f_tax_file	GAM	288	2	1	SDD	otu_642_V1V3	LOW	150	100	0.00230195	S004061771	98.03	152	0.00230195	Parabacteroides distasonis ATCC 8503; CP000140	EU136681.1.1911	98.03	152	0.00230195	Bacteria;Bacteroidetes;Bacteroidia;Bacteroidales;Porphyromonadaceae;Parabacteroides;Parabacteroides distasonis	yes
2155	GAM.288.1.dil.1.SDD.f_tax_file	GAM	288	1	1	SDD	otu_642_V1V3	LOW	150	100	0.0072086	S004061771	98.03	152	0.0072086	Parabacteroides distasonis ATCC 8503; CP000140	EU136681.1.1911	98.03	152	0.0072086	Bacteria;Bacteroidetes;Bacteroidia;Bacteroidales;Porphyromonadaceae;Parabacteroides;Parabacteroides distasonis	yes
2155	188.2.fm.f_tax_file	fm	188	2	na	na	otu_642_V1V3	LOW	150	100	0.0252466	S004061771	98.03	152	0.0252466	Parabacteroides distasonis ATCC 8503; CP000140	EU136681.1.1911	98.03	152	0.0252466	Bacteria;Bacteroidetes;Bacteroidia;Bacteroidales;Porphyromonadaceae;Parabacteroides;Parabacteroides distasonis	yes
2155	288.2.fm.f_tax_file	fm	288	2	na	na	otu_642_V1V3	LOW	150	100	0.0278651	S004061771	98.03	152	0.0278651	Parabacteroides distasonis ATCC 8503; CP000140	EU136681.1.1911	98.03	152	0.0278651	Bacteria;Bacteroidetes;Bacteroidia;Bacteroidales;Porphyromonadaceae;Parabacteroides;Parabacteroides distasonis	yes
2155	188.1.fm.f_tax_file	fm	188	1	na	na	otu_642_V1V3	LOW	150	100	0.0357497	S004061771	98.03	152	0.0357497	Parabacteroides distasonis ATCC 8503; CP000140	EU136681.1.1911	98.03	152	0.0357497	Bacteria;Bacteroidetes;Bacteroidia;Bacteroidales;Porphyromonadaceae;Parabacteroides;Parabacteroides distasonis	yes
2155	288.1.fm.f_tax_file	fm	288	1	na	na	otu_642_V1V3	LOW	150	100	0.0368346	S004061771	98.03	152	0.0368346	Parabacteroides distasonis ATCC 8503; CP000140	EU136681.1.1911	98.03	152	0.0368346	Bacteria;Bacteroidetes;Bacteroidia;Bacteroidales;Porphyromonadaceae;Parabacteroides;Parabacteroides distasonis	yes
2155	GAM.288.1.dil.1.NAB.f_tax_file	GAM	288	1	1	NAB	otu_642_V1V3	LOW	150	100	0.0153935	S004061771	98.03	152	0.0153935	Parabacteroides distasonis ATCC 8503; CP000140	EU136681.1.1911	98.03	152	0.0153935	Bacteria;Bacteroidetes;Bacteroidia;Bacteroidales;Porphyromonadaceae;Parabacteroides;Parabacteroides distasonis	yes
2155	CP.288.1.dil.1.NAB.f_tax_file	CP	288	1	1	NAB	otu_642_V1V3	LOW	150	100	0.0197805	S004061771	98.03	152	0.0197805	Parabacteroides distasonis ATCC 8503; CP000140	EU136681.1.1911	98.03	152	0.0197805	Bacteria;Bacteroidetes;Bacteroidia;Bacteroidales;Porphyromonadaceae;Parabacteroides;Parabacteroides distasonis	yes
2155	GAM.288.2.dil.1.NAB.f_tax_file	GAM	288	2	1	NAB	otu_642_V1V3	LOW	150	100	0.0205602	S004061771	98.03	152	0.0205602	Parabacteroides distasonis ATCC 8503; CP000140	EU136681.1.1911	98.03	152	0.0205602	Bacteria;Bacteroidetes;Bacteroidia;Bacteroidales;Porphyromonadaceae;Parabacteroides;Parabacteroides distasonis	yes
2155	CP.288.2.dil.1.NAB.f_tax_file	CP	288	2	1	NAB	otu_642_V1V3	LOW	150	100	0.0267991	S004061771	98.03	152	0.0267991	Parabacteroides distasonis ATCC 8503; CP000140	EU136681.1.1911	98.03	152	0.0267991	Bacteria;Bacteroidetes;Bacteroidia;Bacteroidales;Porphyromonadaceae;Parabacteroides;Parabacteroides distasonis	yes
2156	GAM.142.2.dil.1.NAB.f_tax_file	GAM	142	2	1	NAB	otu_1086_V1V3	LOW	150	98	0.00210472	S004061771	100	150	0.00210472	Parabacteroides distasonis ATCC 8503; CP000140	EU136681.1.1911	100	150	0.00210472	Bacteria;Bacteroidetes;Bacteroidia;Bacteroidales;Porphyromonadaceae;Parabacteroides;Parabacteroides distasonis	yes
2156	142.1.fm.f_tax_file	fm	142	1	na	na	otu_1086_V1V3	LOW	150	98	0.00633523	S004061771	100	150	0.00633523	Parabacteroides distasonis ATCC 8503; CP000140	EU136681.1.1911	100	150	0.00633523	Bacteria;Bacteroidetes;Bacteroidia;Bacteroidales;Porphyromonadaceae;Parabacteroides;Parabacteroides distasonis	yes
2156	142.2.fm.f_tax_file	fm	142	2	na	na	otu_1086_V1V3	LOW	150	98	0.00729416	S004061771	100	150	0.00729416	Parabacteroides distasonis ATCC 8503; CP000140	EU136681.1.1911	100	150	0.00729416	Bacteria;Bacteroidetes;Bacteroidia;Bacteroidales;Porphyromonadaceae;Parabacteroides;Parabacteroides distasonis	yes
2157	GAM.256.2.dil.100.NAB.f_tax_file	GAM	256	2	100	NAB	otu_1086_V1V3	LOW	150	97.33	0.00143508	S004061771	99.33	150	0.00143508	Parabacteroides distasonis ATCC 8503; CP000140	EU136681.1.1911	99.33	150	0.00143508	Bacteria;Bacteroidetes;Bacteroidia;Bacteroidales;Porphyromonadaceae;Parabacteroides;Parabacteroides distasonis	no
2158	236.2.fm.f_tax_file	fm	236	2	na	na	otu_212_V1V3	LOW	150	95.33	0.00131868	S004064701	96	150	0.00131868	Alistipes finegoldii DSM 17242; CP003274	CP003274.2181216.2182629	96	150	0.00131868	Bacteria;Bacteroidetes;Bacteroidia;Bacteroidales;Rikenellaceae;Alistipes;Alistipes finegoldii DSM 17242	yes
2170	GAM.172.2.dil.100.NAB.f_tax_file	GAM	172	2	100	NAB	otu_151_V1V3	LOW	150	100	0.00113402	S004066973	100	150	0.00113402	Alistipes shahii WAL 8301; FP929032	FP929032.881290.882801	100	150	0.00113402	Bacteria;Bacteroidetes;Bacteroidia;Bacteroidales;Rikenellaceae;Alistipes;Alistipes shahii WAL 8301	no
2170	GAM.236.2.dil.100.NAB.f_tax_file	GAM	236	2	100	NAB	otu_151_V1V3	LOW	150	100	0.00121179	S004066973	100	150	0.00121179	Alistipes shahii WAL 8301; FP929032	FP929032.881290.882801	100	150	0.00121179	Bacteria;Bacteroidetes;Bacteroidia;Bacteroidales;Rikenellaceae;Alistipes;Alistipes shahii WAL 8301	yes
2170	GAM.160.1.dil.100.NAB.f_tax_file	GAM	160	1	100	NAB	otu_151_V1V3	LOW	150	100	0.00125715	S004066973	100	150	0.00125715	Alistipes shahii WAL 8301; FP929032	FP929032.881290.882801	100	150	0.00125715	Bacteria;Bacteroidetes;Bacteroidia;Bacteroidales;Rikenellaceae;Alistipes;Alistipes shahii WAL 8301	yes
2170	GAM.160.1.dil.1.NAB.f_tax_file	GAM	160	1	1	NAB	otu_151_V1V3	LOW	150	100	0.00130229	S004066973	100	150	0.00130229	Alistipes shahii WAL 8301; FP929032	FP929032.881290.882801	100	150	0.00130229	Bacteria;Bacteroidetes;Bacteroidia;Bacteroidales;Rikenellaceae;Alistipes;Alistipes shahii WAL 8301	yes
2170	GAM.256.1.dil.1.SDD.f_tax_file	GAM	256	1	1	SDD	otu_151_V1V3	LOW	150	100	0.00145707	S004066973	100	150	0.00145707	Alistipes shahii WAL 8301; FP929032	FP929032.881290.882801	100	150	0.00145707	Bacteria;Bacteroidetes;Bacteroidia;Bacteroidales;Rikenellaceae;Alistipes;Alistipes shahii WAL 8301	no
2170	GAM.172.1.dil.100.SDD.f_tax_file	GAM	172	1	100	SDD	otu_151_V1V3	LOW	150	100	0.00152619	S004066973	100	150	0.00152619	Alistipes shahii WAL 8301; FP929032	FP929032.881290.882801	100	150	0.00152619	Bacteria;Bacteroidetes;Bacteroidia;Bacteroidales;Rikenellaceae;Alistipes;Alistipes shahii WAL 8301	no
2170	288.2.fm.f_tax_file	fm	288	2	na	na	otu_151_V1V3	LOW	150	100	0.00154806	S004066973	100	150	0.00154806	Alistipes shahii WAL 8301; FP929032	FP929032.881290.882801	100	150	0.00154806	Bacteria;Bacteroidetes;Bacteroidia;Bacteroidales;Rikenellaceae;Alistipes;Alistipes shahii WAL 8301	yes
2170	188.2.fm.f_tax_file	fm	188	2	na	na	otu_151_V1V3	LOW	150	100	0.00158239	S004066973	100	150	0.00158239	Alistipes shahii WAL 8301; FP929032	FP929032.881290.882801	100	150	0.00158239	Bacteria;Bacteroidetes;Bacteroidia;Bacteroidales;Rikenellaceae;Alistipes;Alistipes shahii WAL 8301	yes
2170	GAM.172.1.dil.1.SDD.f_tax_file	GAM	172	1	1	SDD	otu_151_V1V3	LOW	150	100	0.00175546	S004066973	100	150	0.00175546	Alistipes shahii WAL 8301; FP929032	FP929032.881290.882801	100	150	0.00175546	Bacteria;Bacteroidetes;Bacteroidia;Bacteroidales;Rikenellaceae;Alistipes;Alistipes shahii WAL 8301	no
2170	188.1.fm.f_tax_file	fm	188	1	na	na	otu_151_V1V3	LOW	150	100	0.00192875	S004066973	100	150	0.00192875	Alistipes shahii WAL 8301; FP929032	FP929032.881290.882801	100	150	0.00192875	Bacteria;Bacteroidetes;Bacteroidia;Bacteroidales;Rikenellaceae;Alistipes;Alistipes shahii WAL 8301	yes
2170	GAM.160.2.dil.1.NAB.f_tax_file	GAM	160	2	1	NAB	otu_151_V1V3	LOW	150	100	0.00235204	S004066973	100	150	0.00235204	Alistipes shahii WAL 8301; FP929032	FP929032.881290.882801	100	150	0.00235204	Bacteria;Bacteroidetes;Bacteroidia;Bacteroidales;Rikenellaceae;Alistipes;Alistipes shahii WAL 8301	yes
2170	288.1.fm.f_tax_file	fm	288	1	na	na	otu_151_V1V3	LOW	150	100	0.00244148	S004066973	100	150	0.00244148	Alistipes shahii WAL 8301; FP929032	FP929032.881290.882801	100	150	0.00244148	Bacteria;Bacteroidetes;Bacteroidia;Bacteroidales;Rikenellaceae;Alistipes;Alistipes shahii WAL 8301	yes
2170	198.2.fm.f_tax_file	fm	198	2	na	na	otu_151_V1V3	LOW	150	100	0.00244714	S004066973	100	150	0.00244714	Alistipes shahii WAL 8301; FP929032	FP929032.881290.882801	100	150	0.00244714	Bacteria;Bacteroidetes;Bacteroidia;Bacteroidales;Rikenellaceae;Alistipes;Alistipes shahii WAL 8301	yes
2170	198.1.fm.f_tax_file	fm	198	1	na	na	otu_151_V1V3	LOW	150	100	0.00256921	S004066973	100	150	0.00256921	Alistipes shahii WAL 8301; FP929032	FP929032.881290.882801	100	150	0.00256921	Bacteria;Bacteroidetes;Bacteroidia;Bacteroidales;Rikenellaceae;Alistipes;Alistipes shahii WAL 8301	yes
2170	236.2.fm.f_tax_file	fm	236	2	na	na	otu_151_V1V3	LOW	150	100	0.00270016	S004066973	100	150	0.00270016	Alistipes shahii WAL 8301; FP929032	FP929032.881290.882801	100	150	0.00270016	Bacteria;Bacteroidetes;Bacteroidia;Bacteroidales;Rikenellaceae;Alistipes;Alistipes shahii WAL 8301	yes
2170	GAM.256.2.dil.1.SDD.f_tax_file	GAM	256	2	1	SDD	otu_151_V1V3	LOW	150	100	0.00280439	S004066973	100	150	0.00280439	Alistipes shahii WAL 8301; FP929032	FP929032.881290.882801	100	150	0.00280439	Bacteria;Bacteroidetes;Bacteroidia;Bacteroidales;Rikenellaceae;Alistipes;Alistipes shahii WAL 8301	no
2170	CP.160.1.dil.1.NAB.f_tax_file	CP	160	1	1	NAB	otu_151_V1V3	LOW	150	100	0.00502644	S004066973	100	150	0.00502644	Alistipes shahii WAL 8301; FP929032	FP929032.881290.882801	100	150	0.00502644	Bacteria;Bacteroidetes;Bacteroidia;Bacteroidales;Rikenellaceae;Alistipes;Alistipes shahii WAL 8301	yes
2170	239.1.fm.f_tax_file	fm	239	1	na	na	otu_151_V1V3	LOW	150	100	0.00518652	S004066973	100	150	0.00518652	Alistipes shahii WAL 8301; FP929032	FP929032.881290.882801	100	150	0.00518652	Bacteria;Bacteroidetes;Bacteroidia;Bacteroidales;Rikenellaceae;Alistipes;Alistipes shahii WAL 8301	yes
2170	239.2.fm.f_tax_file	fm	239	2	na	na	otu_151_V1V3	LOW	150	100	0.00568334	S004066973	100	150	0.00568334	Alistipes shahii WAL 8301; FP929032	FP929032.881290.882801	100	150	0.00568334	Bacteria;Bacteroidetes;Bacteroidia;Bacteroidales;Rikenellaceae;Alistipes;Alistipes shahii WAL 8301	yes
2170	CP.160.2.dil.1.NAB.f_tax_file	CP	160	2	1	NAB	otu_151_V1V3	LOW	150	100	0.00616671	S004066973	100	150	0.00616671	Alistipes shahii WAL 8301; FP929032	FP929032.881290.882801	100	150	0.00616671	Bacteria;Bacteroidetes;Bacteroidia;Bacteroidales;Rikenellaceae;Alistipes;Alistipes shahii WAL 8301	yes
2170	142.2.fm.f_tax_file	fm	142	2	na	na	otu_151_V1V3	LOW	150	100	0.00901677	S004066973	100	150	0.00901677	Alistipes shahii WAL 8301; FP929032	FP929032.881290.882801	100	150	0.00901677	Bacteria;Bacteroidetes;Bacteroidia;Bacteroidales;Rikenellaceae;Alistipes;Alistipes shahii WAL 8301	yes
2170	142.1.fm.f_tax_file	fm	142	1	na	na	otu_151_V1V3	LOW	150	100	0.00954269	S004066973	100	150	0.00954269	Alistipes shahii WAL 8301; FP929032	FP929032.881290.882801	100	150	0.00954269	Bacteria;Bacteroidetes;Bacteroidia;Bacteroidales;Rikenellaceae;Alistipes;Alistipes shahii WAL 8301	yes
2170	209.1.fm.f_tax_file	fm	209	1	na	na	otu_151_V1V3	LOW	150	100	0.0108577	S004066973	100	150	0.0108577	Alistipes shahii WAL 8301; FP929032	FP929032.881290.882801	100	150	0.0108577	Bacteria;Bacteroidetes;Bacteroidia;Bacteroidales;Rikenellaceae;Alistipes;Alistipes shahii WAL 8301	yes
2170	209.2.fm.f_tax_file	fm	209	2	na	na	otu_151_V1V3	LOW	150	100	0.0145006	S004066973	100	150	0.0145006	Alistipes shahii WAL 8301; FP929032	FP929032.881290.882801	100	150	0.0145006	Bacteria;Bacteroidetes;Bacteroidia;Bacteroidales;Rikenellaceae;Alistipes;Alistipes shahii WAL 8301	yes
2170	160.2.fm.f_tax_file	fm	160	2	na	na	otu_151_V1V3	LOW	150	100	0.0247174	S004066973	100	150	0.0247174	Alistipes shahii WAL 8301; FP929032	FP929032.881290.882801	100	150	0.0247174	Bacteria;Bacteroidetes;Bacteroidia;Bacteroidales;Rikenellaceae;Alistipes;Alistipes shahii WAL 8301	yes
2170	160.1.fm.f_tax_file	fm	160	1	na	na	otu_151_V1V3	LOW	150	100	0.0251238	S004066973	100	150	0.0251238	Alistipes shahii WAL 8301; FP929032	FP929032.881290.882801	100	150	0.0251238	Bacteria;Bacteroidetes;Bacteroidia;Bacteroidales;Rikenellaceae;Alistipes;Alistipes shahii WAL 8301	yes
2197	239.2.fm.f_tax_file	fm	239	2	na	na	otu_81_V1V3	LOW	147	95.24	0.00135864	S004064700	99.33	150	0.00135864	Alistipes finegoldii DSM 17242; CP003274	CP003274.119147.120561	99.33	150	0.00135864	Bacteria;Bacteroidetes;Bacteroidia;Bacteroidales;Rikenellaceae;Alistipes;Alistipes finegoldii DSM 17242	yes
2205	239.2.fm.f_tax_file	fm	239	2	na	na	otu_66_V1V3	LOW	151	95.36	0.0018179	S004064951	98.67	150	0.0018179	Bacteroides vulgatus ATCC 8482; CP000139	EU136687.1.1985	98.67	150	0.0018179	Bacteria;Bacteroidetes;Bacteroidia;Bacteroidales;Bacteroidaceae;Bacteroides;Bacteroides vulgatus	yes
2210	142.2.fm.f_tax_file	fm	142	2	na	na	otu_212_V1V3	LOW	150	99.33	0.00109009	S004064701	100	150	0.00109009	Alistipes finegoldii DSM 17242; CP003274	CP003274.2181216.2182629	100	150	0.00109009	Bacteria;Bacteroidetes;Bacteroidia;Bacteroidales;Rikenellaceae;Alistipes;Alistipes finegoldii DSM 17242	yes
2210	142.1.fm.f_tax_file	fm	142	1	na	na	otu_212_V1V3	LOW	150	99.33	0.00111564	S004064701	100	150	0.00111564	Alistipes finegoldii DSM 17242; CP003274	CP003274.2181216.2182629	100	150	0.00111564	Bacteria;Bacteroidetes;Bacteroidia;Bacteroidales;Rikenellaceae;Alistipes;Alistipes finegoldii DSM 17242	yes
2210	288.1.fm.f_tax_file	fm	288	1	na	na	otu_212_V1V3	LOW	150	99.33	0.00148612	S004064701	100	150	0.00148612	Alistipes finegoldii DSM 17242; CP003274	CP003274.2181216.2182629	100	150	0.00148612	Bacteria;Bacteroidetes;Bacteroidia;Bacteroidales;Rikenellaceae;Alistipes;Alistipes finegoldii DSM 17242	yes
2210	188.2.fm.f_tax_file	fm	188	2	na	na	otu_212_V1V3	LOW	150	99.33	0.00254612	S004064701	100	150	0.00254612	Alistipes finegoldii DSM 17242; CP003274	CP003274.2181216.2182629	100	150	0.00254612	Bacteria;Bacteroidetes;Bacteroidia;Bacteroidales;Rikenellaceae;Alistipes;Alistipes finegoldii DSM 17242	yes
2210	188.1.fm.f_tax_file	fm	188	1	na	na	otu_212_V1V3	LOW	150	99.33	0.00343005	S004064701	100	150	0.00343005	Alistipes finegoldii DSM 17242; CP003274	CP003274.2181216.2182629	100	150	0.00343005	Bacteria;Bacteroidetes;Bacteroidia;Bacteroidales;Rikenellaceae;Alistipes;Alistipes finegoldii DSM 17242	yes
2211	236.2.fm.f_tax_file	fm	236	2	na	na	otu_212_V1V3	LOW	150	95.33	0.00216641	S004064701	96	150	0.00216641	Alistipes finegoldii DSM 17242; CP003274	CP003274.2181216.2182629	96	150	0.00216641	Bacteria;Bacteroidetes;Bacteroidia;Bacteroidales;Rikenellaceae;Alistipes;Alistipes finegoldii DSM 17242	yes
2212	236.2.fm.f_tax_file	fm	236	2	na	na	otu_212_V1V3	LOW	150	95.33	0.00163265	S004064701	96	150	0.00163265	Alistipes finegoldii DSM 17242; CP003274	CP003274.2181216.2182629	96	150	0.00163265	Bacteria;Bacteroidetes;Bacteroidia;Bacteroidales;Rikenellaceae;Alistipes;Alistipes finegoldii DSM 17242	yes
2213	236.2.fm.f_tax_file	fm	236	2	na	na	otu_151_V1V3	LOW	150	96	0.00182104	S004066973	96	150	0.00182104	Alistipes shahii WAL 8301; FP929032	FP929032.881290.882801	96	150	0.00182104	Bacteria;Bacteroidetes;Bacteroidia;Bacteroidales;Rikenellaceae;Alistipes;Alistipes shahii WAL 8301	yes
2214	238.2.fm.f_tax_file	fm	238	2	na	na	otu_212_V1V3	LOW	150	96	0.015299	S004064701	96.67	150	0.015299	Alistipes finegoldii DSM 17242; CP003274	CP003274.2181216.2182629	96.67	150	0.015299	Bacteria;Bacteroidetes;Bacteroidia;Bacteroidales;Rikenellaceae;Alistipes;Alistipes finegoldii DSM 17242	yes
2214	238.1.fm.f_tax_file	fm	238	1	na	na	otu_212_V1V3	LOW	150	96	0.0182086	S004064701	96.67	150	0.0182086	Alistipes finegoldii DSM 17242; CP003274	CP003274.2181216.2182629	96.67	150	0.0182086	Bacteria;Bacteroidetes;Bacteroidia;Bacteroidales;Rikenellaceae;Alistipes;Alistipes finegoldii DSM 17242	yes
2214	236.2.fm.f_tax_file	fm	236	2	na	na	otu_212_V1V3	LOW	150	96	0.0921507	S004064701	96.67	150	0.0921507	Alistipes finegoldii DSM 17242; CP003274	CP003274.2181216.2182629	96.67	150	0.0921507	Bacteria;Bacteroidetes;Bacteroidia;Bacteroidales;Rikenellaceae;Alistipes;Alistipes finegoldii DSM 17242	yes
2215	236.2.fm.f_tax_file	fm	236	2	na	na	otu_212_V1V3	LOW	150	95.33	0.00194662	S004064701	96	150	0.00194662	Alistipes finegoldii DSM 17242; CP003274	CP003274.2181216.2182629	96	150	0.00194662	Bacteria;Bacteroidetes;Bacteroidia;Bacteroidales;Rikenellaceae;Alistipes;Alistipes finegoldii DSM 17242	yes
2219	CP.188.2.dil.100.NAB.f_tax_file	CP	188	2	100	NAB	otu_1154_V1V3	LOW	149	100	0.0012747	S001910522	100	150	0.0012747	Bergeyella sp. oral taxon H70; ZA003; GU432434	AM261868.1.1483	100	150	0.0012747	Bacteria;Bacteroidetes;Flavobacteriia;Flavobacteriales;Flavobacteriaceae;Chryseobacterium;Chryseobacterium hominis	no
2219	CP.188.1.dil.100.NAB.f_tax_file	CP	188	1	100	NAB	otu_1154_V1V3	LOW	149	100	0.00128904	S001910522	100	150	0.00128904	Bergeyella sp. oral taxon H70; ZA003; GU432434	AM261868.1.1483	100	150	0.00128904	Bacteria;Bacteroidetes;Flavobacteriia;Flavobacteriales;Flavobacteriaceae;Chryseobacterium;Chryseobacterium hominis	no
2220	CP.239.1.dil.100.NAB.f_tax_file	CP	239	1	100	NAB	otu_1154_V1V3	LOW	149	97.32	0.00754867	S004076068	100	150	0.00754867	Chryseobacterium soli; M3_I3; HG934369	AM040439.1.1469	98	150	0.00754867	Bacteria;Bacteroidetes;Flavobacteriia;Flavobacteriales;Flavobacteriaceae;Chryseobacterium;Chryseobacterium piscium	no
2220	CP.239.2.dil.100.NAB.f_tax_file	CP	239	2	100	NAB	otu_1154_V1V3	LOW	149	97.32	0.0076447	S004076068	100	150	0.0076447	Chryseobacterium soli; M3_I3; HG934369	AM040439.1.1469	98	150	0.0076447	Bacteria;Bacteroidetes;Flavobacteriia;Flavobacteriales;Flavobacteriaceae;Chryseobacterium;Chryseobacterium piscium	no
2223	GAM.236.2.dil.1.NAB.f_tax_file	GAM	236	2	1	NAB	otu_39_V1V3	LOW	149	98.66	0.00148045	S002418327	98.67	150	0.00148045	Bacteroides sp. F-4; AB470322	EU136680.1.2019	98.67	150	0.00148045	Bacteria;Bacteroidetes;Bacteroidia;Bacteroidales;Bacteroidaceae;Bacteroides;Bacteroides uniformis	no
2224	209.1.fm.f_tax_file	fm	209	1	na	na	otu_39_V1V3	LOW	149	99.33	0.00153156	S002418327	99.33	150	0.00153156	Bacteroides sp. F-4; AB470322	EU136680.1.2019	99.33	150	0.00153156	Bacteria;Bacteroidetes;Bacteroidia;Bacteroidales;Bacteroidaceae;Bacteroides;Bacteroides uniformis	yes
2224	GAM.236.2.dil.100.NAB.f_tax_file	GAM	236	2	100	NAB	otu_39_V1V3	LOW	149	99.33	0.00836929	S002418327	99.33	150	0.00836929	Bacteroides sp. F-4; AB470322	EU136680.1.2019	99.33	150	0.00836929	Bacteria;Bacteroidetes;Bacteroidia;Bacteroidales;Bacteroidaceae;Bacteroides;Bacteroides uniformis	no
2224	GAM.236.1.dil.100.NAB.f_tax_file	GAM	236	1	100	NAB	otu_39_V1V3	LOW	149	99.33	0.014512	S002418327	99.33	150	0.014512	Bacteroides sp. F-4; AB470322	EU136680.1.2019	99.33	150	0.014512	Bacteria;Bacteroidetes;Bacteroidia;Bacteroidales;Bacteroidaceae;Bacteroides;Bacteroides uniformis	no
2224	GAM.236.1.dil.1.NAB.f_tax_file	GAM	236	1	1	NAB	otu_39_V1V3	LOW	149	99.33	0.0176452	S002418327	99.33	150	0.0176452	Bacteroides sp. F-4; AB470322	EU136680.1.2019	99.33	150	0.0176452	Bacteria;Bacteroidetes;Bacteroidia;Bacteroidales;Bacteroidaceae;Bacteroides;Bacteroides uniformis	no
2224	GAM.236.2.dil.1.NAB.f_tax_file	GAM	236	2	1	NAB	otu_39_V1V3	LOW	149	99.33	0.0192894	S002418327	99.33	150	0.0192894	Bacteroides sp. F-4; AB470322	EU136680.1.2019	99.33	150	0.0192894	Bacteria;Bacteroidetes;Bacteroidia;Bacteroidales;Bacteroidaceae;Bacteroides;Bacteroides uniformis	no
2225	236.2.fm.f_tax_file	fm	236	2	na	na	otu_1193_V1V3	LOW	149	97.32	0.0010989	S002235828	97.33	150	0.0010989	Bacteroides rodentium; JCM 16496; AB547646	AB547646.1.1488	97.33	150	0.0010989	Bacteria;Bacteroidetes;Bacteroidia;Bacteroidales;Bacteroidaceae;Bacteroides;Bacteroides rodentium	yes
2229	160.2.fm.f_tax_file	fm	160	2	na	na	otu_1222_V1V3	LOW	150	100	0.00201891	S001046004	96	150	0.00201891	Prevotella sp. DJF_B112; EU728712	ACBX02000025.1.1217	99.33	150	0.00201891	Bacteria;Bacteroidetes;Bacteroidia;Bacteroidales;Prevotellaceae;Prevotella;Prevotella copri DSM 18205	yes
2229	160.1.fm.f_tax_file	fm	160	1	na	na	otu_1222_V1V3	LOW	150	100	0.00244751	S001046004	96	150	0.00244751	Prevotella sp. DJF_B112; EU728712	ACBX02000025.1.1217	99.33	150	0.00244751	Bacteria;Bacteroidetes;Bacteroidia;Bacteroidales;Prevotellaceae;Prevotella;Prevotella copri DSM 18205	yes
2230	148.1.fm.f_tax_file	fm	148	1	na	na	otu_1027_V1V3	LOW	148	98.65	0.00159625	S001046024	94.7	151	0.00159625	Prevotellaceae bacterium DJF_CR21k6; EU728732	ACBX02000025.1.1217	98.67	150	0.00159625	Bacteria;Bacteroidetes;Bacteroidia;Bacteroidales;Prevotellaceae;Prevotella;Prevotella copri DSM 18205	yes
2231	CP.148.1.dil.1.SDD.f_tax_file	CP	148	1	1	SDD	otu_1027_V1V3	LOW	148	99.32	0.00144529	S001046024	95.36	151	0.00144529	Prevotellaceae bacterium DJF_CR21k6; EU728732	ACBX02000025.1.1217	99.33	150	0.00144529	Bacteria;Bacteroidetes;Bacteroidia;Bacteroidales;Prevotellaceae;Prevotella;Prevotella copri DSM 18205	yes
2231	CP.148.2.dil.1.SDD.f_tax_file	CP	148	2	1	SDD	otu_1027_V1V3	LOW	148	99.32	0.00158449	S001046024	95.36	151	0.00158449	Prevotellaceae bacterium DJF_CR21k6; EU728732	ACBX02000025.1.1217	99.33	150	0.00158449	Bacteria;Bacteroidetes;Bacteroidia;Bacteroidales;Prevotellaceae;Prevotella;Prevotella copri DSM 18205	yes
2231	CP.148.1.dil.1.NAB.f_tax_file	CP	148	1	1	NAB	otu_1027_V1V3	LOW	148	99.32	0.0036632	S001046024	95.36	151	0.0036632	Prevotellaceae bacterium DJF_CR21k6; EU728732	ACBX02000025.1.1217	99.33	150	0.0036632	Bacteria;Bacteroidetes;Bacteroidia;Bacteroidales;Prevotellaceae;Prevotella;Prevotella copri DSM 18205	yes
2231	CP.148.2.dil.10.SDD.f_tax_file	CP	148	2	10	SDD	otu_1027_V1V3	LOW	148	99.32	0.00503778	S001046024	95.36	151	0.00503778	Prevotellaceae bacterium DJF_CR21k6; EU728732	ACBX02000025.1.1217	99.33	150	0.00503778	Bacteria;Bacteroidetes;Bacteroidia;Bacteroidales;Prevotellaceae;Prevotella;Prevotella copri DSM 18205	yes
2231	CP.148.2.dil.10.NAB.f_tax_file	CP	148	2	10	NAB	otu_1027_V1V3	LOW	148	99.32	0.00750192	S001046024	95.36	151	0.00750192	Prevotellaceae bacterium DJF_CR21k6; EU728732	ACBX02000025.1.1217	99.33	150	0.00750192	Bacteria;Bacteroidetes;Bacteroidia;Bacteroidales;Prevotellaceae;Prevotella;Prevotella copri DSM 18205	yes
2231	148.1.fm.f_tax_file	fm	148	1	na	na	otu_1027_V1V3	LOW	148	99.32	0.327019	S001046024	95.36	151	0.327019	Prevotellaceae bacterium DJF_CR21k6; EU728732	ACBX02000025.1.1217	99.33	150	0.327019	Bacteria;Bacteroidetes;Bacteroidia;Bacteroidales;Prevotellaceae;Prevotella;Prevotella copri DSM 18205	yes
2231	148.2.fm.f_tax_file	fm	148	2	na	na	otu_1027_V1V3	LOW	148	99.32	0.449695	S001046024	95.36	151	0.449695	Prevotellaceae bacterium DJF_CR21k6; EU728732	ACBX02000025.1.1217	99.33	150	0.449695	Bacteria;Bacteroidetes;Bacteroidia;Bacteroidales;Prevotellaceae;Prevotella;Prevotella copri DSM 18205	yes
2231	CP.148.1.dil.10.NAB.f_tax_file	CP	148	1	10	NAB	otu_1027_V1V3	LOW	148	99.32	0.0105112	S001046024	95.36	151	0.0105112	Prevotellaceae bacterium DJF_CR21k6; EU728732	ACBX02000025.1.1217	99.33	150	0.0105112	Bacteria;Bacteroidetes;Bacteroidia;Bacteroidales;Prevotellaceae;Prevotella;Prevotella copri DSM 18205	yes
2231	CP.148.2.dil.1.NAB.f_tax_file	CP	148	2	1	NAB	otu_1027_V1V3	LOW	148	99.32	0.0349271	S001046024	95.36	151	0.0349271	Prevotellaceae bacterium DJF_CR21k6; EU728732	ACBX02000025.1.1217	99.33	150	0.0349271	Bacteria;Bacteroidetes;Bacteroidia;Bacteroidales;Prevotellaceae;Prevotella;Prevotella copri DSM 18205	yes
2232	148.2.fm.f_tax_file	fm	148	2	na	na	otu_1027_V1V3	LOW	147	99.32	0.0020822	S001046024	95.33	150	0.0020822	Prevotellaceae bacterium DJF_CR21k6; EU728732	ACBX02000025.1.1217	99.33	149	0.0020822	Bacteria;Bacteroidetes;Bacteroidia;Bacteroidales;Prevotellaceae;Prevotella;Prevotella copri DSM 18205	yes
2232	148.1.fm.f_tax_file	fm	148	1	na	na	otu_1027_V1V3	LOW	147	99.32	0.00308609	S001046024	95.33	150	0.00308609	Prevotellaceae bacterium DJF_CR21k6; EU728732	ACBX02000025.1.1217	99.33	149	0.00308609	Bacteria;Bacteroidetes;Bacteroidia;Bacteroidales;Prevotellaceae;Prevotella;Prevotella copri DSM 18205	yes
2233	148.1.fm.f_tax_file	fm	148	1	na	na	otu_1027_V1V3	LOW	146	99.32	0.00202192	S001046024	95.3	149	0.00202192	Prevotellaceae bacterium DJF_CR21k6; EU728732	ACBX02000025.1.1217	99.32	148	0.00202192	Bacteria;Bacteroidetes;Bacteroidia;Bacteroidales;Prevotellaceae;Prevotella;Prevotella copri DSM 18205	yes
2234	148.2.fm.f_tax_file	fm	148	2	na	na	otu_1027_V1V3	LOW	148	98.65	0.00202185	S001046024	94.7	151	0.00202185	Prevotellaceae bacterium DJF_CR21k6; EU728732	ACBX02000025.1.1217	98.67	150	0.00202185	Bacteria;Bacteroidetes;Bacteroidia;Bacteroidales;Prevotellaceae;Prevotella;Prevotella copri DSM 18205	yes
2234	148.1.fm.f_tax_file	fm	148	1	na	na	otu_1027_V1V3	LOW	148	98.65	0.00255401	S001046024	94.7	151	0.00255401	Prevotellaceae bacterium DJF_CR21k6; EU728732	ACBX02000025.1.1217	98.67	150	0.00255401	Bacteria;Bacteroidetes;Bacteroidia;Bacteroidales;Prevotellaceae;Prevotella;Prevotella copri DSM 18205	yes
2235	148.1.fm.f_tax_file	fm	148	1	na	na	otu_1027_V1V3	LOW	148	98.65	0.00223476	S001046024	94.7	151	0.00223476	Prevotellaceae bacterium DJF_CR21k6; EU728732	ACBX02000025.1.1217	98.67	150	0.00223476	Bacteria;Bacteroidetes;Bacteroidia;Bacteroidales;Prevotellaceae;Prevotella;Prevotella copri DSM 18205	yes
2236	148.2.fm.f_tax_file	fm	148	2	na	na	otu_1027_V1V3	LOW	148	98.65	0.00398334	S001046024	94.7	151	0.00398334	Prevotellaceae bacterium DJF_CR21k6; EU728732	ACBX02000025.1.1217	98.67	150	0.00398334	Bacteria;Bacteroidetes;Bacteroidia;Bacteroidales;Prevotellaceae;Prevotella;Prevotella copri DSM 18205	yes
2236	148.1.fm.f_tax_file	fm	148	1	na	na	otu_1027_V1V3	LOW	148	98.65	0.00436309	S001046024	94.7	151	0.00436309	Prevotellaceae bacterium DJF_CR21k6; EU728732	ACBX02000025.1.1217	98.67	150	0.00436309	Bacteria;Bacteroidetes;Bacteroidia;Bacteroidales;Prevotellaceae;Prevotella;Prevotella copri DSM 18205	yes
2237	148.2.fm.f_tax_file	fm	148	2	na	na	otu_1027_V1V3	LOW	148	98.65	0.00214256	S001046024	94.7	151	0.00214256	Prevotellaceae bacterium DJF_CR21k6; EU728732	ACBX02000025.1.1217	98.67	150	0.00214256	Bacteria;Bacteroidetes;Bacteroidia;Bacteroidales;Prevotellaceae;Prevotella;Prevotella copri DSM 18205	yes
2237	148.1.fm.f_tax_file	fm	148	1	na	na	otu_1027_V1V3	LOW	148	98.65	0.00223476	S001046024	94.7	151	0.00223476	Prevotellaceae bacterium DJF_CR21k6; EU728732	ACBX02000025.1.1217	98.67	150	0.00223476	Bacteria;Bacteroidetes;Bacteroidia;Bacteroidales;Prevotellaceae;Prevotella;Prevotella copri DSM 18205	yes
2238	148.2.fm.f_tax_file	fm	148	2	na	na	otu_1027_V1V3	LOW	148	98.65	0.00202185	S001046024	94.7	151	0.00202185	Prevotellaceae bacterium DJF_CR21k6; EU728732	ACBX02000025.1.1217	98.67	150	0.00202185	Bacteria;Bacteroidetes;Bacteroidia;Bacteroidales;Prevotellaceae;Prevotella;Prevotella copri DSM 18205	yes
2238	148.1.fm.f_tax_file	fm	148	1	na	na	otu_1027_V1V3	LOW	148	98.65	0.00340534	S001046024	94.7	151	0.00340534	Prevotellaceae bacterium DJF_CR21k6; EU728732	ACBX02000025.1.1217	98.67	150	0.00340534	Bacteria;Bacteroidetes;Bacteroidia;Bacteroidales;Prevotellaceae;Prevotella;Prevotella copri DSM 18205	yes
2239	148.2.fm.f_tax_file	fm	148	2	na	na	otu_1027_V1V3	LOW	148	98.65	0.00126743	S001046024	94.7	151	0.00126743	Prevotellaceae bacterium DJF_CR21k6; EU728732	ACBX02000025.1.1217	98.67	150	0.00126743	Bacteria;Bacteroidetes;Bacteroidia;Bacteroidales;Prevotellaceae;Prevotella;Prevotella copri DSM 18205	yes
2239	148.1.fm.f_tax_file	fm	148	1	na	na	otu_1027_V1V3	LOW	148	98.65	0.00244759	S001046024	94.7	151	0.00244759	Prevotellaceae bacterium DJF_CR21k6; EU728732	ACBX02000025.1.1217	98.67	150	0.00244759	Bacteria;Bacteroidetes;Bacteroidia;Bacteroidales;Prevotellaceae;Prevotella;Prevotella copri DSM 18205	yes
2240	148.2.fm.f_tax_file	fm	148	2	na	na	otu_1027_V1V3	LOW	148	98.65	0.00356087	S001046024	94.7	151	0.00356087	Prevotellaceae bacterium DJF_CR21k6; EU728732	ACBX02000025.1.1217	98.68	151	0.00356087	Bacteria;Bacteroidetes;Bacteroidia;Bacteroidales;Prevotellaceae;Prevotella;Prevotella copri DSM 18205	yes
2240	148.1.fm.f_tax_file	fm	148	1	na	na	otu_1027_V1V3	LOW	148	98.65	0.00542726	S001046024	94.7	151	0.00542726	Prevotellaceae bacterium DJF_CR21k6; EU728732	ACBX02000025.1.1217	98.68	151	0.00542726	Bacteria;Bacteroidetes;Bacteroidia;Bacteroidales;Prevotellaceae;Prevotella;Prevotella copri DSM 18205	yes
2241	148.1.fm.f_tax_file	fm	148	1	na	na	otu_1222_V1V3	LOW	150	98.67	0.00244759	S001046024	94.7	151	0.00244759	Prevotellaceae bacterium DJF_CR21k6; EU728732	ACBX02000025.1.1217	99.33	150	0.00244759	Bacteria;Bacteroidetes;Bacteroidia;Bacteroidales;Prevotellaceae;Prevotella;Prevotella copri DSM 18205	yes
2242	148.1.fm.f_tax_file	fm	148	1	na	na	otu_1027_V1V3	LOW	148	98.65	0.00180909	S001046024	94.74	152	0.00180909	Prevotellaceae bacterium DJF_CR21k6; EU728732	ACBX02000025.1.1217	98.67	150	0.00180909	Bacteria;Bacteroidetes;Bacteroidia;Bacteroidales;Prevotellaceae;Prevotella;Prevotella copri DSM 18205	yes
2244	148.2.fm.f_tax_file	fm	148	2	na	na	otu_1027_V1V3	LOW	148	98.65	0.0016899	S001046024	94.7	151	0.0016899	Prevotellaceae bacterium DJF_CR21k6; EU728732	ACBX02000025.1.1217	98.67	150	0.0016899	Bacteria;Bacteroidetes;Bacteroidia;Bacteroidales;Prevotellaceae;Prevotella;Prevotella copri DSM 18205	yes
2244	148.1.fm.f_tax_file	fm	148	1	na	na	otu_1027_V1V3	LOW	148	98.65	0.00319251	S001046024	94.7	151	0.00319251	Prevotellaceae bacterium DJF_CR21k6; EU728732	ACBX02000025.1.1217	98.67	150	0.00319251	Bacteria;Bacteroidetes;Bacteroidia;Bacteroidales;Prevotellaceae;Prevotella;Prevotella copri DSM 18205	yes
2245	148.2.fm.f_tax_file	fm	148	2	na	na	otu_1027_V1V3	LOW	148	98.65	0.00187096	S001046024	94.7	151	0.00187096	Prevotellaceae bacterium DJF_CR21k6; EU728732	ACBX02000025.1.1217	98.67	150	0.00187096	Bacteria;Bacteroidetes;Bacteroidia;Bacteroidales;Prevotellaceae;Prevotella;Prevotella copri DSM 18205	yes
2245	148.1.fm.f_tax_file	fm	148	1	na	na	otu_1027_V1V3	LOW	148	98.65	0.00234117	S001046024	94.7	151	0.00234117	Prevotellaceae bacterium DJF_CR21k6; EU728732	ACBX02000025.1.1217	98.67	150	0.00234117	Bacteria;Bacteroidetes;Bacteroidia;Bacteroidales;Prevotellaceae;Prevotella;Prevotella copri DSM 18205	yes
2246	148.1.fm.f_tax_file	fm	148	1	na	na	otu_1027_V1V3	LOW	148	98.65	0.00159625	S001046024	94.7	151	0.00159625	Prevotellaceae bacterium DJF_CR21k6; EU728732	ACBX02000025.1.1217	98.67	150	0.00159625	Bacteria;Bacteroidetes;Bacteroidia;Bacteroidales;Prevotellaceae;Prevotella;Prevotella copri DSM 18205	yes
2247	148.1.fm.f_tax_file	fm	148	1	na	na	otu_1027_V1V3	LOW	148	98.65	0.00340534	S001046024	95.36	151	0.00340534	Prevotellaceae bacterium DJF_CR21k6; EU728732	ACBX02000025.1.1217	98.67	150	0.00340534	Bacteria;Bacteroidetes;Bacteroidia;Bacteroidales;Prevotellaceae;Prevotella;Prevotella copri DSM 18205	yes
2248	CP.188.2.dil.100.NAB.f_tax_file	CP	188	2	100	NAB	otu_38_V1V3	LOW	150	100	0.00361164	S004062036	100	150	0.00361164	Prevotella melaninogenica (T); ATCC 25845; CP002122	CP002122.369973.371450	100	150	0.00361164	Bacteria;Bacteroidetes;Bacteroidia;Bacteroidales;Prevotellaceae;Prevotella;Prevotella melaninogenica ATCC 25845	no
2248	CP.188.1.dil.100.NAB.f_tax_file	CP	188	1	100	NAB	otu_38_V1V3	LOW	150	100	0.00374993	S004062036	100	150	0.00374993	Prevotella melaninogenica (T); ATCC 25845; CP002122	CP002122.369973.371450	100	150	0.00374993	Bacteria;Bacteroidetes;Bacteroidia;Bacteroidales;Prevotellaceae;Prevotella;Prevotella melaninogenica ATCC 25845	no
2249	GAM.160.2.dil.100.NAB.f_tax_file	GAM	160	2	100	NAB	otu_93_V1V3	LOW	148	99.32	0.00192688	S001045750	99.33	150	0.00192688	Parabacteroides distasonis; B5; EU722736	CP000140.416000.417494	98.67	150	0.00192688	Bacteria;Bacteroidetes;Bacteroidia;Bacteroidales;Porphyromonadaceae;Parabacteroides;Parabacteroides distasonis ATCC 8503	no
2250	GAM.172.2.dil.1.NAB.f_tax_file	GAM	172	2	1	NAB	otu_93_V1V3	LOW	148	98.65	0.00110825	S004061769	99.33	150	0.00110825	Parabacteroides distasonis ATCC 8503; CP000140	CP000140.416000.417494	99.33	150	0.00110825	Bacteria;Bacteroidetes;Bacteroidia;Bacteroidales;Porphyromonadaceae;Parabacteroides;Parabacteroides distasonis ATCC 8503	no
2250	GAM.288.2.dil.1.SDD.f_tax_file	GAM	288	2	1	SDD	otu_93_V1V3	LOW	148	98.65	0.0026308	S004061769	99.33	150	0.0026308	Parabacteroides distasonis ATCC 8503; CP000140	CP000140.416000.417494	99.33	150	0.0026308	Bacteria;Bacteroidetes;Bacteroidia;Bacteroidales;Porphyromonadaceae;Parabacteroides;Parabacteroides distasonis ATCC 8503	yes
2250	GAM.288.2.dil.1.NAB.f_tax_file	GAM	288	2	1	NAB	otu_93_V1V3	LOW	148	98.65	0.00297974	S004061769	99.33	150	0.00297974	Parabacteroides distasonis ATCC 8503; CP000140	CP000140.416000.417494	99.33	150	0.00297974	Bacteria;Bacteroidetes;Bacteroidia;Bacteroidales;Porphyromonadaceae;Parabacteroides;Parabacteroides distasonis ATCC 8503	yes
2250	GAM.288.1.dil.1.NAB.f_tax_file	GAM	288	1	1	NAB	otu_93_V1V3	LOW	148	98.65	0.00339767	S004061769	99.33	150	0.00339767	Parabacteroides distasonis ATCC 8503; CP000140	CP000140.416000.417494	99.33	150	0.00339767	Bacteria;Bacteroidetes;Bacteroidia;Bacteroidales;Porphyromonadaceae;Parabacteroides;Parabacteroides distasonis ATCC 8503	yes
2250	288.1.fm.f_tax_file	fm	288	1	na	na	otu_93_V1V3	LOW	148	98.65	0.0054668	S004061769	99.33	150	0.0054668	Parabacteroides distasonis ATCC 8503; CP000140	CP000140.416000.417494	99.33	150	0.0054668	Bacteria;Bacteroidetes;Bacteroidia;Bacteroidales;Porphyromonadaceae;Parabacteroides;Parabacteroides distasonis ATCC 8503	yes
2250	GAM.288.1.dil.1.SDD.f_tax_file	GAM	288	1	1	SDD	otu_93_V1V3	LOW	148	98.65	0.00591649	S004061769	99.33	150	0.00591649	Parabacteroides distasonis ATCC 8503; CP000140	CP000140.416000.417494	99.33	150	0.00591649	Bacteria;Bacteroidetes;Bacteroidia;Bacteroidales;Porphyromonadaceae;Parabacteroides;Parabacteroides distasonis ATCC 8503	yes
2250	288.2.fm.f_tax_file	fm	288	2	na	na	otu_93_V1V3	LOW	148	98.65	0.00594653	S004061769	99.33	150	0.00594653	Parabacteroides distasonis ATCC 8503; CP000140	CP000140.416000.417494	99.33	150	0.00594653	Bacteria;Bacteroidetes;Bacteroidia;Bacteroidales;Porphyromonadaceae;Parabacteroides;Parabacteroides distasonis ATCC 8503	yes
2252	198.1.fm.f_tax_file	fm	198	1	na	na	otu_957_V1V3	LOW	149	95.3	0.00246963	S001156221	97.37	152	0.00246963	Bacteroides nordii; H6; EU887841	EU136693.1.2184	95.33	150	0.00246963	Bacteria;Bacteroidetes;Bacteroidia;Bacteroidales;Bacteroidaceae;Bacteroides;Bacteroides nordii	yes
2252	198.2.fm.f_tax_file	fm	198	2	na	na	otu_957_V1V3	LOW	149	95.3	0.00269186	S001156221	97.37	152	0.00269186	Bacteroides nordii; H6; EU887841	EU136693.1.2184	95.33	150	0.00269186	Bacteria;Bacteroidetes;Bacteroidia;Bacteroidales;Bacteroidaceae;Bacteroides;Bacteroides nordii	yes
2252	GAM.172.2.dil.100.NAB.f_tax_file	GAM	172	2	100	NAB	otu_957_V1V3	LOW	149	95.3	0.0242136	S001156221	97.37	152	0.0242136	Bacteroides nordii; H6; EU887841	EU136693.1.2184	95.33	150	0.0242136	Bacteria;Bacteroidetes;Bacteroidia;Bacteroidales;Bacteroidaceae;Bacteroides;Bacteroides nordii	no
2252	GAM.172.1.dil.100.SDD.f_tax_file	GAM	172	1	100	SDD	otu_957_V1V3	LOW	149	95.3	0.025062	S001156221	97.37	152	0.025062	Bacteroides nordii; H6; EU887841	EU136693.1.2184	95.33	150	0.025062	Bacteria;Bacteroidetes;Bacteroidia;Bacteroidales;Bacteroidaceae;Bacteroides;Bacteroides nordii	no
2252	GAM.236.1.dil.1.SDD.f_tax_file	GAM	236	1	1	SDD	otu_957_V1V3	LOW	149	95.3	0.0264145	S001156221	97.37	152	0.0264145	Bacteroides nordii; H6; EU887841	EU136693.1.2184	95.33	150	0.0264145	Bacteria;Bacteroidetes;Bacteroidia;Bacteroidales;Bacteroidaceae;Bacteroides;Bacteroides nordii	no
2253	GAM.202.1.dil.1.SDD.f_tax_file	GAM	202	1	1	SDD	otu_208_V1V3	LOW	150	99.33	0.00198386	S001872157	99.33	150	0.00198386	Bacteroides cellulosilyticus; JCM 15632; AB510698	ACCH01000108.3638.5148	99.33	150	0.00198386	Bacteria;Bacteroidetes;Bacteroidia;Bacteroidales;Bacteroidaceae;Bacteroides;Bacteroides cellulosilyticus DSM 14838	no
2254	GAM.202.1.dil.1.SDD.f_tax_file	GAM	202	1	1	SDD	otu_208_V1V3	LOW	150	98.67	0.0740643	S001872157	98.67	150	0.0740643	Bacteroides cellulosilyticus; JCM 15632; AB510698	ACCH01000108.3638.5148	98.67	150	0.0740643	Bacteria;Bacteroidetes;Bacteroidia;Bacteroidales;Bacteroidaceae;Bacteroides;Bacteroides cellulosilyticus DSM 14838	no
2256	GAM.236.2.dil.1.NAB.f_tax_file	GAM	236	2	1	NAB	otu_64_V1V3	LOW	149	99.33	0.00108857	S003609890	99.33	150	0.00108857	Bacteroides stercoris; baku-40; AB714306	ABFZ02000022.100210.101724	99.33	150	0.00108857	Bacteria;Bacteroidetes;Bacteroidia;Bacteroidales;Bacteroidaceae;Bacteroides;Bacteroides stercoris ATCC 43183	no
2257	CP.239.2.dil.100.NAB.f_tax_file	CP	239	2	100	NAB	otu_64_V1V3	LOW	149	100	0.00145613	S003609890	100	150	0.00145613	Bacteroides stercoris; baku-40; AB714306	ABFZ02000022.100210.101724	100	150	0.00145613	Bacteria;Bacteroidetes;Bacteroidia;Bacteroidales;Bacteroidaceae;Bacteroides;Bacteroides stercoris ATCC 43183	yes
2257	GAM.236.2.dil.100.SDD.f_tax_file	GAM	236	2	100	SDD	otu_64_V1V3	LOW	149	100	0.00153857	S003609890	100	150	0.00153857	Bacteroides stercoris; baku-40; AB714306	ABFZ02000022.100210.101724	100	150	0.00153857	Bacteria;Bacteroidetes;Bacteroidia;Bacteroidales;Bacteroidaceae;Bacteroides;Bacteroides stercoris ATCC 43183	no
2257	CP.239.1.dil.100.NAB.f_tax_file	CP	239	1	100	NAB	otu_64_V1V3	LOW	149	100	0.00166865	S003609890	100	150	0.00166865	Bacteroides stercoris; baku-40; AB714306	ABFZ02000022.100210.101724	100	150	0.00166865	Bacteria;Bacteroidetes;Bacteroidia;Bacteroidales;Bacteroidaceae;Bacteroides;Bacteroides stercoris ATCC 43183	yes
2257	GAM.202.2.dil.1.SDD.f_tax_file	GAM	202	2	1	SDD	otu_64_V1V3	LOW	149	100	0.00254176	S003609890	100	150	0.00254176	Bacteroides stercoris; baku-40; AB714306	ABFZ02000022.100210.101724	100	150	0.00254176	Bacteria;Bacteroidetes;Bacteroidia;Bacteroidales;Bacteroidaceae;Bacteroides;Bacteroides stercoris ATCC 43183	no
2257	GAM.160.1.dil.100.NAB.f_tax_file	GAM	160	1	100	NAB	otu_64_V1V3	LOW	149	100	0.00256144	S003609890	100	150	0.00256144	Bacteroides stercoris; baku-40; AB714306	ABFZ02000022.100210.101724	100	150	0.00256144	Bacteria;Bacteroidetes;Bacteroidia;Bacteroidales;Bacteroidaceae;Bacteroides;Bacteroides stercoris ATCC 43183	yes
2257	GAM.198.2.dil.1.SDD.f_tax_file	GAM	198	2	1	SDD	otu_64_V1V3	LOW	149	100	0.00283205	S003609890	100	150	0.00283205	Bacteroides stercoris; baku-40; AB714306	ABFZ02000022.100210.101724	100	150	0.00283205	Bacteria;Bacteroidetes;Bacteroidia;Bacteroidales;Bacteroidaceae;Bacteroides;Bacteroides stercoris ATCC 43183	yes
2257	GAM.266.2.dil.100.SDD.f_tax_file	GAM	266	2	100	SDD	otu_64_V1V3	LOW	149	100	0.00293513	S003609890	100	150	0.00293513	Bacteroides stercoris; baku-40; AB714306	ABFZ02000022.100210.101724	100	150	0.00293513	Bacteria;Bacteroidetes;Bacteroidia;Bacteroidales;Bacteroidaceae;Bacteroides;Bacteroides stercoris ATCC 43183	no
2257	GAM.160.1.dil.1.NAB.f_tax_file	GAM	160	1	1	NAB	otu_64_V1V3	LOW	149	100	0.00312549	S003609890	100	150	0.00312549	Bacteroides stercoris; baku-40; AB714306	ABFZ02000022.100210.101724	100	150	0.00312549	Bacteria;Bacteroidetes;Bacteroidia;Bacteroidales;Bacteroidaceae;Bacteroides;Bacteroides stercoris ATCC 43183	yes
2257	198.1.fm.f_tax_file	fm	198	1	na	na	otu_64_V1V3	LOW	149	100	0.00330611	S003609890	100	150	0.00330611	Bacteroides stercoris; baku-40; AB714306	ABFZ02000022.100210.101724	100	150	0.00330611	Bacteria;Bacteroidetes;Bacteroidia;Bacteroidales;Bacteroidaceae;Bacteroides;Bacteroides stercoris ATCC 43183	yes
2257	239.2.fm.f_tax_file	fm	239	2	na	na	otu_64_V1V3	LOW	149	100	0.00348272	S003609890	100	150	0.00348272	Bacteroides stercoris; baku-40; AB714306	ABFZ02000022.100210.101724	100	150	0.00348272	Bacteria;Bacteroidetes;Bacteroidia;Bacteroidales;Bacteroidaceae;Bacteroides;Bacteroides stercoris ATCC 43183	yes
2257	198.2.fm.f_tax_file	fm	198	2	na	na	otu_64_V1V3	LOW	149	100	0.00352388	S003609890	100	150	0.00352388	Bacteroides stercoris; baku-40; AB714306	ABFZ02000022.100210.101724	100	150	0.00352388	Bacteria;Bacteroidetes;Bacteroidia;Bacteroidales;Bacteroidaceae;Bacteroides;Bacteroides stercoris ATCC 43183	yes
2257	GAM.266.1.dil.100.SDD.f_tax_file	GAM	266	1	100	SDD	otu_64_V1V3	LOW	149	100	0.00389408	S003609890	100	150	0.00389408	Bacteroides stercoris; baku-40; AB714306	ABFZ02000022.100210.101724	100	150	0.00389408	Bacteria;Bacteroidetes;Bacteroidia;Bacteroidales;Bacteroidaceae;Bacteroides;Bacteroides stercoris ATCC 43183	no
2257	239.1.fm.f_tax_file	fm	239	1	na	na	otu_64_V1V3	LOW	149	100	0.00428245	S003609890	100	150	0.00428245	Bacteroides stercoris; baku-40; AB714306	ABFZ02000022.100210.101724	100	150	0.00428245	Bacteria;Bacteroidetes;Bacteroidia;Bacteroidales;Bacteroidaceae;Bacteroides;Bacteroides stercoris ATCC 43183	yes
2257	172.2.fm.f_tax_file	fm	172	2	na	na	otu_64_V1V3	LOW	149	100	0.00470163	S003609890	100	150	0.00470163	Bacteroides stercoris; baku-40; AB714306	ABFZ02000022.100210.101724	100	150	0.00470163	Bacteria;Bacteroidetes;Bacteroidia;Bacteroidales;Bacteroidaceae;Bacteroides;Bacteroides stercoris ATCC 43183	yes
2257	CP.172.2.dil.1.SDD.f_tax_file	CP	172	2	1	SDD	otu_64_V1V3	LOW	149	100	0.0051458	S003609890	100	150	0.0051458	Bacteroides stercoris; baku-40; AB714306	ABFZ02000022.100210.101724	100	150	0.0051458	Bacteria;Bacteroidetes;Bacteroidia;Bacteroidales;Bacteroidaceae;Bacteroides;Bacteroides stercoris ATCC 43183	yes
2257	CP.172.1.dil.1.SDD.f_tax_file	CP	172	1	1	SDD	otu_64_V1V3	LOW	149	100	0.00768994	S003609890	100	150	0.00768994	Bacteroides stercoris; baku-40; AB714306	ABFZ02000022.100210.101724	100	150	0.00768994	Bacteria;Bacteroidetes;Bacteroidia;Bacteroidales;Bacteroidaceae;Bacteroides;Bacteroides stercoris ATCC 43183	yes
2257	172.1.fm.f_tax_file	fm	172	1	na	na	otu_64_V1V3	LOW	149	100	0.00836753	S003609890	100	150	0.00836753	Bacteroides stercoris; baku-40; AB714306	ABFZ02000022.100210.101724	100	150	0.00836753	Bacteria;Bacteroidetes;Bacteroidia;Bacteroidales;Bacteroidaceae;Bacteroides;Bacteroides stercoris ATCC 43183	yes
2257	238.1.fm.f_tax_file	fm	238	1	na	na	otu_64_V1V3	LOW	149	100	0.0170884	S003609890	100	150	0.0170884	Bacteroides stercoris; baku-40; AB714306	ABFZ02000022.100210.101724	100	150	0.0170884	Bacteria;Bacteroidetes;Bacteroidia;Bacteroidales;Bacteroidaceae;Bacteroides;Bacteroides stercoris ATCC 43183	yes
2257	238.2.fm.f_tax_file	fm	238	2	na	na	otu_64_V1V3	LOW	149	100	0.0188879	S003609890	100	150	0.0188879	Bacteroides stercoris; baku-40; AB714306	ABFZ02000022.100210.101724	100	150	0.0188879	Bacteria;Bacteroidetes;Bacteroidia;Bacteroidales;Bacteroidaceae;Bacteroides;Bacteroides stercoris ATCC 43183	yes
2257	160.1.fm.f_tax_file	fm	160	1	na	na	otu_64_V1V3	LOW	149	100	0.0263476	S003609890	100	150	0.0263476	Bacteroides stercoris; baku-40; AB714306	ABFZ02000022.100210.101724	100	150	0.0263476	Bacteria;Bacteroidetes;Bacteroidia;Bacteroidales;Bacteroidaceae;Bacteroides;Bacteroides stercoris ATCC 43183	yes
2257	160.2.fm.f_tax_file	fm	160	2	na	na	otu_64_V1V3	LOW	149	100	0.0270101	S003609890	100	150	0.0270101	Bacteroides stercoris; baku-40; AB714306	ABFZ02000022.100210.101724	100	150	0.0270101	Bacteria;Bacteroidetes;Bacteroidia;Bacteroidales;Bacteroidaceae;Bacteroides;Bacteroides stercoris ATCC 43183	yes
2257	209.2.fm.f_tax_file	fm	209	2	na	na	otu_64_V1V3	LOW	149	100	0.0486819	S003609890	100	150	0.0486819	Bacteroides stercoris; baku-40; AB714306	ABFZ02000022.100210.101724	100	150	0.0486819	Bacteria;Bacteroidetes;Bacteroidia;Bacteroidales;Bacteroidaceae;Bacteroides;Bacteroides stercoris ATCC 43183	yes
2257	209.1.fm.f_tax_file	fm	209	1	na	na	otu_64_V1V3	LOW	149	100	0.0575566	S003609890	100	150	0.0575566	Bacteroides stercoris; baku-40; AB714306	ABFZ02000022.100210.101724	100	150	0.0575566	Bacteria;Bacteroidetes;Bacteroidia;Bacteroidales;Bacteroidaceae;Bacteroides;Bacteroides stercoris ATCC 43183	yes
2257	GAM.172.1.dil.100.NAB.f_tax_file	GAM	172	1	100	NAB	otu_64_V1V3	LOW	149	100	0.0169206	S003609890	100	150	0.0169206	Bacteroides stercoris; baku-40; AB714306	ABFZ02000022.100210.101724	100	150	0.0169206	Bacteria;Bacteroidetes;Bacteroidia;Bacteroidales;Bacteroidaceae;Bacteroides;Bacteroides stercoris ATCC 43183	yes
2257	GAM.172.1.dil.10.NAB.f_tax_file	GAM	172	1	10	NAB	otu_64_V1V3	LOW	149	100	0.0180978	S003609890	100	150	0.0180978	Bacteroides stercoris; baku-40; AB714306	ABFZ02000022.100210.101724	100	150	0.0180978	Bacteria;Bacteroidetes;Bacteroidia;Bacteroidales;Bacteroidaceae;Bacteroides;Bacteroides stercoris ATCC 43183	yes
2257	GAM.198.2.dil.1.NAB.f_tax_file	GAM	198	2	1	NAB	otu_64_V1V3	LOW	149	100	0.0183603	S003609890	100	150	0.0183603	Bacteroides stercoris; baku-40; AB714306	ABFZ02000022.100210.101724	100	150	0.0183603	Bacteria;Bacteroidetes;Bacteroidia;Bacteroidales;Bacteroidaceae;Bacteroides;Bacteroides stercoris ATCC 43183	yes
2257	GAM.172.1.dil.1.NAB.f_tax_file	GAM	172	1	1	NAB	otu_64_V1V3	LOW	149	100	0.024223	S003609890	100	150	0.024223	Bacteroides stercoris; baku-40; AB714306	ABFZ02000022.100210.101724	100	150	0.024223	Bacteria;Bacteroidetes;Bacteroidia;Bacteroidales;Bacteroidaceae;Bacteroides;Bacteroides stercoris ATCC 43183	yes
2257	GAM.172.2.dil.1.NAB.f_tax_file	GAM	172	2	1	NAB	otu_64_V1V3	LOW	149	100	0.034134	S003609890	100	150	0.034134	Bacteroides stercoris; baku-40; AB714306	ABFZ02000022.100210.101724	100	150	0.034134	Bacteria;Bacteroidetes;Bacteroidia;Bacteroidales;Bacteroidaceae;Bacteroides;Bacteroides stercoris ATCC 43183	yes
2257	GAM.238.2.dil.1.NAB.f_tax_file	GAM	238	2	1	NAB	otu_64_V1V3	LOW	149	100	0.0787694	S003609890	100	150	0.0787694	Bacteroides stercoris; baku-40; AB714306	ABFZ02000022.100210.101724	100	150	0.0787694	Bacteria;Bacteroidetes;Bacteroidia;Bacteroidales;Bacteroidaceae;Bacteroides;Bacteroides stercoris ATCC 43183	yes
2257	GAM.238.1.dil.1.NAB.f_tax_file	GAM	238	1	1	NAB	otu_64_V1V3	LOW	149	100	0.0836605	S003609890	100	150	0.0836605	Bacteroides stercoris; baku-40; AB714306	ABFZ02000022.100210.101724	100	150	0.0836605	Bacteria;Bacteroidetes;Bacteroidia;Bacteroidales;Bacteroidaceae;Bacteroides;Bacteroides stercoris ATCC 43183	yes
2257	GAM.236.1.dil.100.NAB.f_tax_file	GAM	236	1	100	NAB	otu_64_V1V3	LOW	149	100	0.222046	S003609890	100	150	0.222046	Bacteroides stercoris; baku-40; AB714306	ABFZ02000022.100210.101724	100	150	0.222046	Bacteria;Bacteroidetes;Bacteroidia;Bacteroidales;Bacteroidaceae;Bacteroides;Bacteroides stercoris ATCC 43183	no
2257	GAM.236.2.dil.1.NAB.f_tax_file	GAM	236	2	1	NAB	otu_64_V1V3	LOW	149	100	0.268179	S003609890	100	150	0.268179	Bacteroides stercoris; baku-40; AB714306	ABFZ02000022.100210.101724	100	150	0.268179	Bacteria;Bacteroidetes;Bacteroidia;Bacteroidales;Bacteroidaceae;Bacteroides;Bacteroides stercoris ATCC 43183	no
2257	GAM.236.2.dil.100.NAB.f_tax_file	GAM	236	2	100	NAB	otu_64_V1V3	LOW	149	100	0.292166	S003609890	100	150	0.292166	Bacteroides stercoris; baku-40; AB714306	ABFZ02000022.100210.101724	100	150	0.292166	Bacteria;Bacteroidetes;Bacteroidia;Bacteroidales;Bacteroidaceae;Bacteroides;Bacteroides stercoris ATCC 43183	no
2257	GAM.236.1.dil.1.NAB.f_tax_file	GAM	236	1	1	NAB	otu_64_V1V3	LOW	149	100	0.294384	S003609890	100	150	0.294384	Bacteroides stercoris; baku-40; AB714306	ABFZ02000022.100210.101724	100	150	0.294384	Bacteria;Bacteroidetes;Bacteroidia;Bacteroidales;Bacteroidaceae;Bacteroides;Bacteroides stercoris ATCC 43183	no
2258	GAM.236.2.dil.1.NAB.f_tax_file	GAM	236	2	1	NAB	otu_64_V1V3	LOW	149	99.33	0.00226422	S003609890	99.33	150	0.00226422	Bacteroides stercoris; baku-40; AB714306	ABFZ02000022.100210.101724	99.33	150	0.00226422	Bacteria;Bacteroidetes;Bacteroidia;Bacteroidales;Bacteroidaceae;Bacteroides;Bacteroides stercoris ATCC 43183	no
2259	198.1.fm.f_tax_file	fm	198	1	na	na	otu_64_V1V3	LOW	149	99.33	0.00360486	S003609890	99.33	150	0.00360486	Bacteroides stercoris; baku-40; AB714306	ABFZ02000022.100210.101724	99.33	150	0.00360486	Bacteria;Bacteroidetes;Bacteroidia;Bacteroidales;Bacteroidaceae;Bacteroides;Bacteroides stercoris ATCC 43183	yes
2259	198.2.fm.f_tax_file	fm	198	2	na	na	otu_64_V1V3	LOW	149	99.33	0.00477193	S003609890	99.33	150	0.00477193	Bacteroides stercoris; baku-40; AB714306	ABFZ02000022.100210.101724	99.33	150	0.00477193	Bacteria;Bacteroidetes;Bacteroidia;Bacteroidales;Bacteroidaceae;Bacteroides;Bacteroides stercoris ATCC 43183	yes
2260	GAM.236.2.dil.1.NAB.f_tax_file	GAM	236	2	1	NAB	otu_64_V1V3	LOW	149	99.33	0.00209005	S003609890	99.33	150	0.00209005	Bacteroides stercoris; baku-40; AB714306	ABFZ02000022.100210.101724	99.33	150	0.00209005	Bacteria;Bacteroidetes;Bacteroidia;Bacteroidales;Bacteroidaceae;Bacteroides;Bacteroides stercoris ATCC 43183	no
2261	GAM.266.2.dil.100.SDD.f_tax_file	GAM	266	2	100	SDD	otu_64_V1V3	LOW	149	99.33	0.0010273	S003609890	99.33	150	0.0010273	Bacteroides stercoris; baku-40; AB714306	ABFZ02000022.100210.101724	99.33	150	0.0010273	Bacteria;Bacteroidetes;Bacteroidia;Bacteroidales;Bacteroidaceae;Bacteroides;Bacteroides stercoris ATCC 43183	no
2261	CP.172.1.dil.1.SDD.f_tax_file	CP	172	1	1	SDD	otu_64_V1V3	LOW	149	99.33	0.00338357	S003609890	99.33	150	0.00338357	Bacteroides stercoris; baku-40; AB714306	ABFZ02000022.100210.101724	99.33	150	0.00338357	Bacteria;Bacteroidetes;Bacteroidia;Bacteroidales;Bacteroidaceae;Bacteroides;Bacteroides stercoris ATCC 43183	yes
2261	172.1.fm.f_tax_file	fm	172	1	na	na	otu_64_V1V3	LOW	149	99.33	0.0048628	S003609890	99.33	150	0.0048628	Bacteroides stercoris; baku-40; AB714306	ABFZ02000022.100210.101724	99.33	150	0.0048628	Bacteria;Bacteroidetes;Bacteroidia;Bacteroidales;Bacteroidaceae;Bacteroides;Bacteroides stercoris ATCC 43183	yes
2261	GAM.198.2.dil.1.NAB.f_tax_file	GAM	198	2	1	NAB	otu_64_V1V3	LOW	149	99.33	0.00563534	S003609890	99.33	150	0.00563534	Bacteroides stercoris; baku-40; AB714306	ABFZ02000022.100210.101724	99.33	150	0.00563534	Bacteria;Bacteroidetes;Bacteroidia;Bacteroidales;Bacteroidaceae;Bacteroides;Bacteroides stercoris ATCC 43183	no
2261	CP.172.2.dil.1.SDD.f_tax_file	CP	172	2	1	SDD	otu_64_V1V3	LOW	149	99.33	0.00600343	S003609890	99.33	150	0.00600343	Bacteroides stercoris; baku-40; AB714306	ABFZ02000022.100210.101724	99.33	150	0.00600343	Bacteria;Bacteroidetes;Bacteroidia;Bacteroidales;Bacteroidaceae;Bacteroides;Bacteroides stercoris ATCC 43183	yes
2261	172.2.fm.f_tax_file	fm	172	2	na	na	otu_64_V1V3	LOW	149	99.33	0.00687161	S003609890	99.33	150	0.00687161	Bacteroides stercoris; baku-40; AB714306	ABFZ02000022.100210.101724	99.33	150	0.00687161	Bacteria;Bacteroidetes;Bacteroidia;Bacteroidales;Bacteroidaceae;Bacteroides;Bacteroides stercoris ATCC 43183	yes
2261	GAM.172.1.dil.100.NAB.f_tax_file	GAM	172	1	100	NAB	otu_64_V1V3	LOW	149	99.33	0.0101783	S003609890	99.33	150	0.0101783	Bacteroides stercoris; baku-40; AB714306	ABFZ02000022.100210.101724	99.33	150	0.0101783	Bacteria;Bacteroidetes;Bacteroidia;Bacteroidales;Bacteroidaceae;Bacteroides;Bacteroides stercoris ATCC 43183	yes
2261	GAM.172.1.dil.10.NAB.f_tax_file	GAM	172	1	10	NAB	otu_64_V1V3	LOW	149	99.33	0.011016	S003609890	99.33	150	0.011016	Bacteroides stercoris; baku-40; AB714306	ABFZ02000022.100210.101724	99.33	150	0.011016	Bacteria;Bacteroidetes;Bacteroidia;Bacteroidales;Bacteroidaceae;Bacteroides;Bacteroides stercoris ATCC 43183	yes
2261	GAM.172.1.dil.1.NAB.f_tax_file	GAM	172	1	1	NAB	otu_64_V1V3	LOW	149	99.33	0.0134642	S003609890	99.33	150	0.0134642	Bacteroides stercoris; baku-40; AB714306	ABFZ02000022.100210.101724	99.33	150	0.0134642	Bacteria;Bacteroidetes;Bacteroidia;Bacteroidales;Bacteroidaceae;Bacteroides;Bacteroides stercoris ATCC 43183	yes
2261	GAM.172.2.dil.1.NAB.f_tax_file	GAM	172	2	1	NAB	otu_64_V1V3	LOW	149	99.33	0.0206425	S003609890	99.33	150	0.0206425	Bacteroides stercoris; baku-40; AB714306	ABFZ02000022.100210.101724	99.33	150	0.0206425	Bacteria;Bacteroidetes;Bacteroidia;Bacteroidales;Bacteroidaceae;Bacteroides;Bacteroides stercoris ATCC 43183	yes
2262	GAM.236.1.dil.100.NAB.f_tax_file	GAM	236	1	100	NAB	otu_64_V1V3	LOW	149	97.99	0.0114726	S003609890	98	150	0.0114726	Bacteroides stercoris; baku-40; AB714306	ABFZ02000022.100210.101724	98	150	0.0114726	Bacteria;Bacteroidetes;Bacteroidia;Bacteroidales;Bacteroidaceae;Bacteroides;Bacteroides stercoris ATCC 43183	no
2262	GAM.236.2.dil.1.NAB.f_tax_file	GAM	236	2	1	NAB	otu_64_V1V3	LOW	149	97.99	0.0121919	S003609890	98	150	0.0121919	Bacteroides stercoris; baku-40; AB714306	ABFZ02000022.100210.101724	98	150	0.0121919	Bacteria;Bacteroidetes;Bacteroidia;Bacteroidales;Bacteroidaceae;Bacteroides;Bacteroides stercoris ATCC 43183	no
2262	GAM.236.2.dil.100.NAB.f_tax_file	GAM	236	2	100	NAB	otu_64_V1V3	LOW	149	97.99	0.0123897	S003609890	98	150	0.0123897	Bacteroides stercoris; baku-40; AB714306	ABFZ02000022.100210.101724	98	150	0.0123897	Bacteria;Bacteroidetes;Bacteroidia;Bacteroidales;Bacteroidaceae;Bacteroides;Bacteroides stercoris ATCC 43183	no
2262	GAM.236.1.dil.1.NAB.f_tax_file	GAM	236	1	1	NAB	otu_64_V1V3	LOW	149	97.99	0.0126088	S003609890	98	150	0.0126088	Bacteroides stercoris; baku-40; AB714306	ABFZ02000022.100210.101724	98	150	0.0126088	Bacteria;Bacteroidetes;Bacteroidia;Bacteroidales;Bacteroidaceae;Bacteroides;Bacteroides stercoris ATCC 43183	no
2263	GAM.236.1.dil.100.NAB.f_tax_file	GAM	236	1	100	NAB	otu_64_V1V3	LOW	149	97.32	0.00192637	S003609890	97.33	150	0.00192637	Bacteroides stercoris; baku-40; AB714306	ABFZ02000022.100210.101724	97.33	150	0.00192637	Bacteria;Bacteroidetes;Bacteroidia;Bacteroidales;Bacteroidaceae;Bacteroides;Bacteroides stercoris ATCC 43183	no
2263	GAM.236.2.dil.100.NAB.f_tax_file	GAM	236	2	100	NAB	otu_64_V1V3	LOW	149	97.32	0.0019366	S003609890	97.33	150	0.0019366	Bacteroides stercoris; baku-40; AB714306	ABFZ02000022.100210.101724	97.33	150	0.0019366	Bacteria;Bacteroidetes;Bacteroidia;Bacteroidales;Bacteroidaceae;Bacteroides;Bacteroides stercoris ATCC 43183	no
2263	GAM.236.1.dil.1.NAB.f_tax_file	GAM	236	1	1	NAB	otu_64_V1V3	LOW	149	97.32	0.00295277	S003609890	97.33	150	0.00295277	Bacteroides stercoris; baku-40; AB714306	ABFZ02000022.100210.101724	97.33	150	0.00295277	Bacteria;Bacteroidetes;Bacteroidia;Bacteroidales;Bacteroidaceae;Bacteroides;Bacteroides stercoris ATCC 43183	no
2263	GAM.236.2.dil.1.NAB.f_tax_file	GAM	236	2	1	NAB	otu_64_V1V3	LOW	149	97.32	0.00374467	S003609890	97.33	150	0.00374467	Bacteroides stercoris; baku-40; AB714306	ABFZ02000022.100210.101724	97.33	150	0.00374467	Bacteria;Bacteroidetes;Bacteroidia;Bacteroidales;Bacteroidaceae;Bacteroides;Bacteroides stercoris ATCC 43183	no
2266	GAM.238.2.dil.1.NAB.f_tax_file	GAM	238	2	1	NAB	otu_64_V1V3	LOW	149	95.3	0.00320023	S003609890	95.33	150	0.00320023	Bacteroides stercoris; baku-40; AB714306	ABFZ02000022.100210.101724	95.33	150	0.00320023	Bacteria;Bacteroidetes;Bacteroidia;Bacteroidales;Bacteroidaceae;Bacteroides;Bacteroides stercoris ATCC 43183	no
2266	GAM.238.1.dil.1.NAB.f_tax_file	GAM	238	1	1	NAB	otu_64_V1V3	LOW	149	95.3	0.00439334	S003609890	95.33	150	0.00439334	Bacteroides stercoris; baku-40; AB714306	ABFZ02000022.100210.101724	95.33	150	0.00439334	Bacteria;Bacteroidetes;Bacteroidia;Bacteroidales;Bacteroidaceae;Bacteroides;Bacteroides stercoris ATCC 43183	no
2268	198.1.fm.f_tax_file	fm	198	1	na	na	otu_884_V1V3	LOW	151	98.68	0.00764788	S001891417	95.33	150	0.00764788	Prevotella sp. oral taxon 474; HI045; GU413310	AB510696.1.1490	90.13	152	0.00764788	Bacteria;Bacteroidetes;Bacteroidia;Bacteroidales;Bacteroidaceae;Bacteroides;Bacteroides acidifaciens	yes
2268	198.2.fm.f_tax_file	fm	198	2	na	na	otu_884_V1V3	LOW	151	98.68	0.00880971	S001891417	95.33	150	0.00880971	Prevotella sp. oral taxon 474; HI045; GU413310	AB510696.1.1490	90.13	152	0.00880971	Bacteria;Bacteroidetes;Bacteroidia;Bacteroidales;Bacteroidaceae;Bacteroides;Bacteroides acidifaciens	yes
2269	GAM.256.2.dil.1.NAB.f_tax_file	GAM	256	2	1	NAB	otu_66_V1V3	LOW	151	95.36	0.00127342	S004064951	98.67	150	0.00127342	Bacteroides vulgatus ATCC 8482; CP000139	EU136687.1.1985	98.67	150	0.00127342	Bacteria;Bacteroidetes;Bacteroidia;Bacteroidales;Bacteroidaceae;Bacteroides;Bacteroides vulgatus	no
2269	GAM.256.1.dil.1.NAB.f_tax_file	GAM	256	1	1	NAB	otu_66_V1V3	LOW	151	95.36	0.00135469	S004064951	98.67	150	0.00135469	Bacteroides vulgatus ATCC 8482; CP000139	EU136687.1.1985	98.67	150	0.00135469	Bacteria;Bacteroidetes;Bacteroidia;Bacteroidales;Bacteroidaceae;Bacteroides;Bacteroides vulgatus	no
2269	142.2.fm.f_tax_file	fm	142	2	na	na	otu_66_V1V3	LOW	151	95.36	0.00160149	S004064951	98.67	150	0.00160149	Bacteroides vulgatus ATCC 8482; CP000139	EU136687.1.1985	98.67	150	0.00160149	Bacteria;Bacteroidetes;Bacteroidia;Bacteroidales;Bacteroidaceae;Bacteroides;Bacteroides vulgatus	yes
2269	142.1.fm.f_tax_file	fm	142	1	na	na	otu_66_V1V3	LOW	151	95.36	0.00167346	S004064951	98.67	150	0.00167346	Bacteroides vulgatus ATCC 8482; CP000139	EU136687.1.1985	98.67	150	0.00167346	Bacteria;Bacteroidetes;Bacteroidia;Bacteroidales;Bacteroidaceae;Bacteroides;Bacteroides vulgatus	yes
2269	GAM.142.1.dil.10.SDD.f_tax_file	GAM	142	1	10	SDD	otu_66_V1V3	LOW	151	95.36	0.00173903	S004064951	98.67	150	0.00173903	Bacteroides vulgatus ATCC 8482; CP000139	EU136687.1.1985	98.67	150	0.00173903	Bacteria;Bacteroidetes;Bacteroidia;Bacteroidales;Bacteroidaceae;Bacteroides;Bacteroides vulgatus	yes
2269	GAM.209.2.dil.1.NAB.f_tax_file	GAM	209	2	1	NAB	otu_66_V1V3	LOW	151	95.36	0.00187057	S004064951	98.67	150	0.00187057	Bacteroides vulgatus ATCC 8482; CP000139	EU136687.1.1985	98.67	150	0.00187057	Bacteria;Bacteroidetes;Bacteroidia;Bacteroidales;Bacteroidaceae;Bacteroides;Bacteroides vulgatus	no
2269	GAM.209.1.dil.1.NAB.f_tax_file	GAM	209	1	1	NAB	otu_66_V1V3	LOW	151	95.36	0.00228602	S004064951	98.67	150	0.00228602	Bacteroides vulgatus ATCC 8482; CP000139	EU136687.1.1985	98.67	150	0.00228602	Bacteria;Bacteroidetes;Bacteroidia;Bacteroidales;Bacteroidaceae;Bacteroides;Bacteroides vulgatus	no
2271	GAM.241.1.dil.1.NAB.f_tax_file	GAM	241	1	1	NAB	otu_39_V1V3	LOW	149	99.33	0.00182195	S002418327	99.33	150	0.00182195	Bacteroides sp. F-4; AB470322	EU136680.1.2019	99.33	150	0.00182195	Bacteria;Bacteroidetes;Bacteroidia;Bacteroidales;Bacteroidaceae;Bacteroides;Bacteroides uniformis	no
2272	GAM.256.2.dil.1.NAB.f_tax_file	GAM	256	2	1	NAB	otu_39_V1V3	LOW	149	99.33	0.00136438	S002418327	99.33	150	0.00136438	Bacteroides sp. F-4; AB470322	EU136680.1.2019	99.33	150	0.00136438	Bacteria;Bacteroidetes;Bacteroidia;Bacteroidales;Bacteroidaceae;Bacteroides;Bacteroides uniformis	no
2272	GAM.209.2.dil.1.NAB.f_tax_file	GAM	209	2	1	NAB	otu_39_V1V3	LOW	149	99.33	0.00187057	S002418327	99.33	150	0.00187057	Bacteroides sp. F-4; AB470322	EU136680.1.2019	99.33	150	0.00187057	Bacteria;Bacteroidetes;Bacteroidia;Bacteroidales;Bacteroidaceae;Bacteroides;Bacteroides uniformis	no
2272	GAM.142.1.dil.100.NAB.f_tax_file	GAM	142	1	100	NAB	otu_39_V1V3	LOW	149	99.33	0.00231073	S002418327	99.33	150	0.00231073	Bacteroides sp. F-4; AB470322	EU136680.1.2019	99.33	150	0.00231073	Bacteria;Bacteroidetes;Bacteroidia;Bacteroidales;Bacteroidaceae;Bacteroides;Bacteroides uniformis	no
2272	GAM.209.1.dil.100.NAB.f_tax_file	GAM	209	1	100	NAB	otu_39_V1V3	LOW	149	99.33	0.0028167	S002418327	99.33	150	0.0028167	Bacteroides sp. F-4; AB470322	EU136680.1.2019	99.33	150	0.0028167	Bacteria;Bacteroidetes;Bacteroidia;Bacteroidales;Bacteroidaceae;Bacteroides;Bacteroides uniformis	no
2273	GAM.266.1.dil.100.NAB.f_tax_file	GAM	266	1	100	NAB	otu_39_V1V3	LOW	149	96.64	0.00109516	S000979876	97.33	150	0.00109516	Bacteroides coprocola; JCM12979; EU136688	EU136688.1.1853	97.33	150	0.00109516	Bacteria;Bacteroidetes;Bacteroidia;Bacteroidales;Bacteroidaceae;Bacteroides;Bacteroides coprocola	no
2273	GAM.266.1.dil.1.NAB.f_tax_file	GAM	266	1	1	NAB	otu_39_V1V3	LOW	149	96.64	0.00267571	S000979876	97.33	150	0.00267571	Bacteroides coprocola; JCM12979; EU136688	EU136688.1.1853	97.33	150	0.00267571	Bacteria;Bacteroidetes;Bacteroidia;Bacteroidales;Bacteroidaceae;Bacteroides;Bacteroides coprocola	no
2273	GAM.266.2.dil.1.NAB.f_tax_file	GAM	266	2	1	NAB	otu_39_V1V3	LOW	149	96.64	0.00391158	S000979876	97.33	150	0.00391158	Bacteroides coprocola; JCM12979; EU136688	EU136688.1.1853	97.33	150	0.00391158	Bacteria;Bacteroidetes;Bacteroidia;Bacteroidales;Bacteroidaceae;Bacteroides;Bacteroides coprocola	no
2274	GAM.160.1.dil.100.NAB.f_tax_file	GAM	160	1	100	NAB	otu_39_V1V3	LOW	150	97.33	0.00180715	S002418327	97.35	151	0.00180715	Bacteroides sp. F-4; AB470322	EU136680.1.2019	97.35	151	0.00180715	Bacteria;Bacteroidetes;Bacteroidia;Bacteroidales;Bacteroidaceae;Bacteroides;Bacteroides uniformis	no
2274	GAM.160.2.dil.100.NAB.f_tax_file	GAM	160	2	100	NAB	otu_39_V1V3	LOW	150	97.33	0.00243293	S002418327	97.35	151	0.00243293	Bacteroides sp. F-4; AB470322	EU136680.1.2019	97.35	151	0.00243293	Bacteria;Bacteroidetes;Bacteroidia;Bacteroidales;Bacteroidaceae;Bacteroides;Bacteroides uniformis	no
2275	CP.201.2.dil.1.SDD.f_tax_file	CP	201	2	1	SDD	otu_750_V1V3	LOW	150	98.67	0.00123392	S000979876	97.99	149	0.00123392	Bacteroides coprocola; JCM12979; EU136688	EU136688.1.1853	97.99	149	0.00123392	Bacteria;Bacteroidetes;Bacteroidia;Bacteroidales;Bacteroidaceae;Bacteroides;Bacteroides coprocola	no
2276	GAM.142.1.dil.10.SDD.f_tax_file	GAM	142	1	10	SDD	otu_39_V1V3	LOW	149	97.99	0.00170234	S002418327	98	150	0.00170234	Bacteroides sp. F-4; AB470322	EU136680.1.2019	98	150	0.00170234	Bacteria;Bacteroidetes;Bacteroidia;Bacteroidales;Bacteroidaceae;Bacteroides;Bacteroides uniformis	no
2276	GAM.142.2.dil.1.NAB.f_tax_file	GAM	142	2	1	NAB	otu_39_V1V3	LOW	149	97.99	0.0048389	S002418327	98	150	0.0048389	Bacteroides sp. F-4; AB470322	EU136680.1.2019	98	150	0.0048389	Bacteria;Bacteroidetes;Bacteroidia;Bacteroidales;Bacteroidaceae;Bacteroides;Bacteroides uniformis	no
2276	GAM.209.1.dil.1.NAB.f_tax_file	GAM	209	1	1	NAB	otu_39_V1V3	LOW	149	97.99	0.00892872	S002418327	98	150	0.00892872	Bacteroides sp. F-4; AB470322	EU136680.1.2019	98	150	0.00892872	Bacteria;Bacteroidetes;Bacteroidia;Bacteroidales;Bacteroidaceae;Bacteroides;Bacteroides uniformis	no
2276	GAM.209.2.dil.1.NAB.f_tax_file	GAM	209	2	1	NAB	otu_39_V1V3	LOW	149	97.99	0.00941256	S002418327	98	150	0.00941256	Bacteroides sp. F-4; AB470322	EU136680.1.2019	98	150	0.00941256	Bacteria;Bacteroidetes;Bacteroidia;Bacteroidales;Bacteroidaceae;Bacteroides;Bacteroides uniformis	no
2276	GAM.209.1.dil.100.NAB.f_tax_file	GAM	209	1	100	NAB	otu_39_V1V3	LOW	149	97.99	0.00996678	S002418327	98	150	0.00996678	Bacteroides sp. F-4; AB470322	EU136680.1.2019	98	150	0.00996678	Bacteria;Bacteroidetes;Bacteroidia;Bacteroidales;Bacteroidaceae;Bacteroides;Bacteroides uniformis	no
2276	GAM.142.1.dil.1.NAB.f_tax_file	GAM	142	1	1	NAB	otu_39_V1V3	LOW	149	97.99	0.0112254	S002418327	98	150	0.0112254	Bacteroides sp. F-4; AB470322	EU136680.1.2019	98	150	0.0112254	Bacteria;Bacteroidetes;Bacteroidia;Bacteroidales;Bacteroidaceae;Bacteroides;Bacteroides uniformis	no
2276	GAM.142.2.dil.100.NAB.f_tax_file	GAM	142	2	100	NAB	otu_39_V1V3	LOW	149	97.99	0.0113763	S002418327	98	150	0.0113763	Bacteroides sp. F-4; AB470322	EU136680.1.2019	98	150	0.0113763	Bacteria;Bacteroidetes;Bacteroidia;Bacteroidales;Bacteroidaceae;Bacteroides;Bacteroides uniformis	no
2276	GAM.209.2.dil.100.NAB.f_tax_file	GAM	209	2	100	NAB	otu_39_V1V3	LOW	149	97.99	0.0126122	S002418327	98	150	0.0126122	Bacteroides sp. F-4; AB470322	EU136680.1.2019	98	150	0.0126122	Bacteria;Bacteroidetes;Bacteroidia;Bacteroidales;Bacteroidaceae;Bacteroides;Bacteroides uniformis	no
2276	GAM.142.1.dil.100.NAB.f_tax_file	GAM	142	1	100	NAB	otu_39_V1V3	LOW	149	97.99	0.0172187	S002418327	98	150	0.0172187	Bacteroides sp. F-4; AB470322	EU136680.1.2019	98	150	0.0172187	Bacteria;Bacteroidetes;Bacteroidia;Bacteroidales;Bacteroidaceae;Bacteroides;Bacteroides uniformis	no
2277	GAM.236.1.dil.1.NAB.f_tax_file	GAM	236	1	1	NAB	otu_39_V1V3	LOW	149	97.32	0.00197645	S002418327	97.33	150	0.00197645	Bacteroides sp. F-4; AB470322	EU136680.1.2019	97.33	150	0.00197645	Bacteria;Bacteroidetes;Bacteroidia;Bacteroidales;Bacteroidaceae;Bacteroides;Bacteroides uniformis	no
2277	GAM.236.2.dil.1.NAB.f_tax_file	GAM	236	2	1	NAB	otu_39_V1V3	LOW	149	97.32	0.00313507	S002418327	97.33	150	0.00313507	Bacteroides sp. F-4; AB470322	EU136680.1.2019	97.33	150	0.00313507	Bacteria;Bacteroidetes;Bacteroidia;Bacteroidales;Bacteroidaceae;Bacteroides;Bacteroides uniformis	no
2278	GAM.172.2.dil.100.NAB.f_tax_file	GAM	172	2	100	NAB	otu_39_V1V3	LOW	149	98.66	0.00133042	S002418327	98.67	150	0.00133042	Bacteroides sp. F-4; AB470322	EU136680.1.2019	98.67	150	0.00133042	Bacteria;Bacteroidetes;Bacteroidia;Bacteroidales;Bacteroidaceae;Bacteroides;Bacteroides uniformis	no
2278	GAM.160.2.dil.1.NAB.f_tax_file	GAM	160	2	1	NAB	otu_39_V1V3	LOW	149	98.66	0.00160366	S002418327	98.67	150	0.00160366	Bacteroides sp. F-4; AB470322	EU136680.1.2019	98.67	150	0.00160366	Bacteria;Bacteroidetes;Bacteroidia;Bacteroidales;Bacteroidaceae;Bacteroides;Bacteroides uniformis	no
2278	GAM.160.1.dil.1.SDD.f_tax_file	GAM	160	1	1	SDD	otu_39_V1V3	LOW	149	98.66	0.00184169	S002418327	98.67	150	0.00184169	Bacteroides sp. F-4; AB470322	EU136680.1.2019	98.67	150	0.00184169	Bacteria;Bacteroidetes;Bacteroidia;Bacteroidales;Bacteroidaceae;Bacteroides;Bacteroides uniformis	no
2278	GAM.160.1.dil.100.NAB.f_tax_file	GAM	160	1	100	NAB	otu_39_V1V3	LOW	149	98.66	0.00188573	S002418327	98.67	150	0.00188573	Bacteroides sp. F-4; AB470322	EU136680.1.2019	98.67	150	0.00188573	Bacteria;Bacteroidetes;Bacteroidia;Bacteroidales;Bacteroidaceae;Bacteroides;Bacteroides uniformis	no
2278	GAM.288.2.dil.100.NAB.f_tax_file	GAM	288	2	100	NAB	otu_39_V1V3	LOW	149	98.66	0.00246112	S002418327	98.67	150	0.00246112	Bacteroides sp. F-4; AB470322	EU136680.1.2019	98.67	150	0.00246112	Bacteria;Bacteroidetes;Bacteroidia;Bacteroidales;Bacteroidaceae;Bacteroides;Bacteroides uniformis	no
2278	GAM.288.1.dil.100.NAB.f_tax_file	GAM	288	1	100	NAB	otu_39_V1V3	LOW	149	98.66	0.0026821	S002418327	98.67	150	0.0026821	Bacteroides sp. F-4; AB470322	EU136680.1.2019	98.67	150	0.0026821	Bacteria;Bacteroidetes;Bacteroidia;Bacteroidales;Bacteroidaceae;Bacteroides;Bacteroides uniformis	no
2278	GAM.160.1.dil.1.NAB.f_tax_file	GAM	160	1	1	NAB	otu_39_V1V3	LOW	149	98.66	0.00302131	S002418327	98.67	150	0.00302131	Bacteroides sp. F-4; AB470322	EU136680.1.2019	98.67	150	0.00302131	Bacteria;Bacteroidetes;Bacteroidia;Bacteroidales;Bacteroidaceae;Bacteroides;Bacteroides uniformis	no
2278	GAM.160.2.dil.100.NAB.f_tax_file	GAM	160	2	100	NAB	otu_39_V1V3	LOW	149	98.66	0.00594933	S002418327	98.67	150	0.00594933	Bacteroides sp. F-4; AB470322	EU136680.1.2019	98.67	150	0.00594933	Bacteria;Bacteroidetes;Bacteroidia;Bacteroidales;Bacteroidaceae;Bacteroides;Bacteroides uniformis	no
2278	GAM.172.2.dil.1.SDD.f_tax_file	GAM	172	2	1	SDD	otu_39_V1V3	LOW	149	98.66	0.00699175	S002418327	98.67	150	0.00699175	Bacteroides sp. F-4; AB470322	EU136680.1.2019	98.67	150	0.00699175	Bacteria;Bacteroidetes;Bacteroidia;Bacteroidales;Bacteroidaceae;Bacteroides;Bacteroides uniformis	no
2279	GAM.172.1.dil.100.SDD.f_tax_file	GAM	172	1	100	SDD	otu_39_V1V3	LOW	149	99.33	0.00135084	S002418327	99.33	150	0.00135084	Bacteroides sp. F-4; AB470322	EU136680.1.2019	99.33	150	0.00135084	Bacteria;Bacteroidetes;Bacteroidia;Bacteroidales;Bacteroidaceae;Bacteroides;Bacteroides uniformis	no
2279	GAM.142.1.dil.1.SDD.f_tax_file	GAM	142	1	1	SDD	otu_39_V1V3	LOW	149	99.33	0.00145778	S002418327	99.33	150	0.00145778	Bacteroides sp. F-4; AB470322	EU136680.1.2019	99.33	150	0.00145778	Bacteria;Bacteroidetes;Bacteroidia;Bacteroidales;Bacteroidaceae;Bacteroides;Bacteroides uniformis	no
2279	GAM.209.1.dil.100.NAB.f_tax_file	GAM	209	1	100	NAB	otu_39_V1V3	LOW	149	99.33	0.00166113	S002418327	99.33	150	0.00166113	Bacteroides sp. F-4; AB470322	EU136680.1.2019	99.33	150	0.00166113	Bacteria;Bacteroidetes;Bacteroidia;Bacteroidales;Bacteroidaceae;Bacteroides;Bacteroides uniformis	no
2279	GAM.236.2.dil.100.NAB.f_tax_file	GAM	236	2	100	NAB	otu_39_V1V3	LOW	149	99.33	0.00173275	S002418327	99.33	150	0.00173275	Bacteroides sp. F-4; AB470322	EU136680.1.2019	99.33	150	0.00173275	Bacteria;Bacteroidetes;Bacteroidia;Bacteroidales;Bacteroidaceae;Bacteroides;Bacteroides uniformis	no
2279	GAM.142.1.dil.10.SDD.f_tax_file	GAM	142	1	10	SDD	otu_39_V1V3	LOW	149	99.33	0.00224533	S002418327	99.33	150	0.00224533	Bacteroides sp. F-4; AB470322	EU136680.1.2019	99.33	150	0.00224533	Bacteria;Bacteroidetes;Bacteroidia;Bacteroidales;Bacteroidaceae;Bacteroides;Bacteroides uniformis	no
2279	GAM.209.1.dil.1.NAB.f_tax_file	GAM	209	1	1	NAB	otu_39_V1V3	LOW	149	99.33	0.00243511	S002418327	99.33	150	0.00243511	Bacteroides sp. F-4; AB470322	EU136680.1.2019	99.33	150	0.00243511	Bacteria;Bacteroidetes;Bacteroidia;Bacteroidales;Bacteroidaceae;Bacteroides;Bacteroides uniformis	no
2279	GAM.209.2.dil.1.NAB.f_tax_file	GAM	209	2	1	NAB	otu_39_V1V3	LOW	149	99.33	0.00254716	S002418327	99.33	150	0.00254716	Bacteroides sp. F-4; AB470322	EU136680.1.2019	99.33	150	0.00254716	Bacteria;Bacteroidetes;Bacteroidia;Bacteroidales;Bacteroidaceae;Bacteroides;Bacteroides uniformis	no
2279	GAM.160.2.dil.100.NAB.f_tax_file	GAM	160	2	100	NAB	otu_39_V1V3	LOW	149	99.33	0.00256269	S002418327	99.33	150	0.00256269	Bacteroides sp. F-4; AB470322	EU136680.1.2019	99.33	150	0.00256269	Bacteria;Bacteroidetes;Bacteroidia;Bacteroidales;Bacteroidaceae;Bacteroides;Bacteroides uniformis	no
2279	GAM.142.2.dil.1.SDD.f_tax_file	GAM	142	2	1	SDD	otu_39_V1V3	LOW	149	99.33	0.00277046	S002418327	99.33	150	0.00277046	Bacteroides sp. F-4; AB470322	EU136680.1.2019	99.33	150	0.00277046	Bacteria;Bacteroidetes;Bacteroidia;Bacteroidales;Bacteroidaceae;Bacteroides;Bacteroides uniformis	no
2279	GAM.256.2.dil.100.NAB.f_tax_file	GAM	256	2	100	NAB	otu_39_V1V3	LOW	149	99.33	0.00301574	S002418327	99.33	150	0.00301574	Bacteroides sp. F-4; AB470322	EU136680.1.2019	99.33	150	0.00301574	Bacteria;Bacteroidetes;Bacteroidia;Bacteroidales;Bacteroidaceae;Bacteroides;Bacteroides uniformis	no
2279	GAM.160.2.dil.1.NAB.f_tax_file	GAM	160	2	1	NAB	otu_39_V1V3	LOW	149	99.33	0.00325009	S002418327	99.33	150	0.00325009	Bacteroides sp. F-4; AB470322	EU136680.1.2019	99.33	150	0.00325009	Bacteria;Bacteroidetes;Bacteroidia;Bacteroidales;Bacteroidaceae;Bacteroides;Bacteroides uniformis	no
2279	GAM.236.1.dil.1.NAB.f_tax_file	GAM	236	1	1	NAB	otu_39_V1V3	LOW	149	99.33	0.00326233	S002418327	99.33	150	0.00326233	Bacteroides sp. F-4; AB470322	EU136680.1.2019	99.33	150	0.00326233	Bacteria;Bacteroidetes;Bacteroidia;Bacteroidales;Bacteroidaceae;Bacteroides;Bacteroides uniformis	no
2279	GAM.160.1.dil.100.NAB.f_tax_file	GAM	160	1	100	NAB	otu_39_V1V3	LOW	149	99.33	0.00358288	S002418327	99.33	150	0.00358288	Bacteroides sp. F-4; AB470322	EU136680.1.2019	99.33	150	0.00358288	Bacteria;Bacteroidetes;Bacteroidia;Bacteroidales;Bacteroidaceae;Bacteroides;Bacteroides uniformis	no
2279	GAM.236.2.dil.1.NAB.f_tax_file	GAM	236	2	1	NAB	otu_39_V1V3	LOW	149	99.33	0.00391884	S002418327	99.33	150	0.00391884	Bacteroides sp. F-4; AB470322	EU136680.1.2019	99.33	150	0.00391884	Bacteria;Bacteroidetes;Bacteroidia;Bacteroidales;Bacteroidaceae;Bacteroides;Bacteroides uniformis	no
2279	GAM.236.1.dil.100.NAB.f_tax_file	GAM	236	1	100	NAB	otu_39_V1V3	LOW	149	99.33	0.00393836	S002418327	99.33	150	0.00393836	Bacteroides sp. F-4; AB470322	EU136680.1.2019	99.33	150	0.00393836	Bacteria;Bacteroidetes;Bacteroidia;Bacteroidales;Bacteroidaceae;Bacteroides;Bacteroides uniformis	no
2279	GAM.160.1.dil.1.NAB.f_tax_file	GAM	160	1	1	NAB	otu_39_V1V3	LOW	149	99.33	0.00395895	S002418327	99.33	150	0.00395895	Bacteroides sp. F-4; AB470322	EU136680.1.2019	99.33	150	0.00395895	Bacteria;Bacteroidetes;Bacteroidia;Bacteroidales;Bacteroidaceae;Bacteroides;Bacteroides uniformis	no
2279	GAM.172.2.dil.100.NAB.f_tax_file	GAM	172	2	100	NAB	otu_39_V1V3	LOW	149	99.33	0.00407995	S002418327	99.33	150	0.00407995	Bacteroides sp. F-4; AB470322	EU136680.1.2019	99.33	150	0.00407995	Bacteria;Bacteroidetes;Bacteroidia;Bacteroidales;Bacteroidaceae;Bacteroides;Bacteroides uniformis	no
2279	GAM.236.1.dil.1.SDD.f_tax_file	GAM	236	1	1	SDD	otu_39_V1V3	LOW	149	99.33	0.00509238	S002418327	99.33	150	0.00509238	Bacteroides sp. F-4; AB470322	EU136680.1.2019	99.33	150	0.00509238	Bacteria;Bacteroidetes;Bacteroidia;Bacteroidales;Bacteroidaceae;Bacteroides;Bacteroides uniformis	no
2279	GAM.256.2.dil.1.NAB.f_tax_file	GAM	256	2	1	NAB	otu_39_V1V3	LOW	149	99.33	0.00600327	S002418327	99.33	150	0.00600327	Bacteroides sp. F-4; AB470322	EU136680.1.2019	99.33	150	0.00600327	Bacteria;Bacteroidetes;Bacteroidia;Bacteroidales;Bacteroidaceae;Bacteroides;Bacteroides uniformis	no
2279	GAM.256.1.dil.1.NAB.f_tax_file	GAM	256	1	1	NAB	otu_39_V1V3	LOW	149	99.33	0.0117539	S002418327	99.33	150	0.0117539	Bacteroides sp. F-4; AB470322	EU136680.1.2019	99.33	150	0.0117539	Bacteria;Bacteroidetes;Bacteroidia;Bacteroidales;Bacteroidaceae;Bacteroides;Bacteroides uniformis	no
2279	GAM.198.1.dil.1.NAB.f_tax_file	GAM	198	1	1	NAB	otu_39_V1V3	LOW	149	99.33	0.0136481	S002418327	99.33	150	0.0136481	Bacteroides sp. F-4; AB470322	EU136680.1.2019	99.33	150	0.0136481	Bacteria;Bacteroidetes;Bacteroidia;Bacteroidales;Bacteroidaceae;Bacteroides;Bacteroides uniformis	no
2279	GAM.198.1.dil.100.NAB.f_tax_file	GAM	198	1	100	NAB	otu_39_V1V3	LOW	149	99.33	0.0161697	S002418327	99.33	150	0.0161697	Bacteroides sp. F-4; AB470322	EU136680.1.2019	99.33	150	0.0161697	Bacteria;Bacteroidetes;Bacteroidia;Bacteroidales;Bacteroidaceae;Bacteroides;Bacteroides uniformis	no
2280	GAM.160.2.dil.1.NAB.f_tax_file	GAM	160	2	1	NAB	otu_39_V1V3	LOW	150	98	0.00099427	na	na	na	na	na	EU136680.1.2019	98.01	151	0.00099427	Bacteria;Bacteroidetes;Bacteroidia;Bacteroidales;Bacteroidaceae;Bacteroides;Bacteroides uniformis	no
2280	GAM.160.2.dil.100.NAB.f_tax_file	GAM	160	2	100	NAB	otu_39_V1V3	LOW	150	98	0.000999124	na	na	na	na	na	EU136680.1.2019	98.01	151	0.000999124	Bacteria;Bacteroidetes;Bacteroidia;Bacteroidales;Bacteroidaceae;Bacteroides;Bacteroides uniformis	no
2281	GAM.142.1.dil.100.SDD.f_tax_file	GAM	142	1	100	SDD	otu_39_V1V3	LOW	149	99.33	0.00133771	S002418327	99.33	150	0.00133771	Bacteroides sp. F-4; AB470322	EU136680.1.2019	99.33	150	0.00133771	Bacteria;Bacteroidetes;Bacteroidia;Bacteroidales;Bacteroidaceae;Bacteroides;Bacteroides uniformis	no
2282	GAM.160.1.dil.1.NAB.f_tax_file	GAM	160	1	1	NAB	otu_39_V1V3	LOW	149	99.33	0.00114601	S002418327	99.33	150	0.00114601	Bacteroides sp. F-4; AB470322	EU136680.1.2019	99.33	150	0.00114601	Bacteria;Bacteroidetes;Bacteroidia;Bacteroidales;Bacteroidaceae;Bacteroides;Bacteroides uniformis	no
2282	GAM.142.1.dil.100.NAB.f_tax_file	GAM	142	1	100	NAB	otu_39_V1V3	LOW	149	99.33	0.00136656	S002418327	99.33	150	0.00136656	Bacteroides sp. F-4; AB470322	EU136680.1.2019	99.33	150	0.00136656	Bacteria;Bacteroidetes;Bacteroidia;Bacteroidales;Bacteroidaceae;Bacteroides;Bacteroides uniformis	no
2282	GAM.160.1.dil.100.NAB.f_tax_file	GAM	160	1	100	NAB	otu_39_V1V3	LOW	149	99.33	0.00146144	S002418327	99.33	150	0.00146144	Bacteroides sp. F-4; AB470322	EU136680.1.2019	99.33	150	0.00146144	Bacteria;Bacteroidetes;Bacteroidia;Bacteroidales;Bacteroidaceae;Bacteroides;Bacteroides uniformis	no
2282	GAM.209.2.dil.100.NAB.f_tax_file	GAM	209	2	100	NAB	otu_39_V1V3	LOW	149	99.33	0.00164252	S002418327	99.33	150	0.00164252	Bacteroides sp. F-4; AB470322	EU136680.1.2019	99.33	150	0.00164252	Bacteria;Bacteroidetes;Bacteroidia;Bacteroidales;Bacteroidaceae;Bacteroides;Bacteroides uniformis	no
2282	GAM.256.1.dil.1.NAB.f_tax_file	GAM	256	1	1	NAB	otu_39_V1V3	LOW	149	99.33	0.00167344	S002418327	99.33	150	0.00167344	Bacteroides sp. F-4; AB470322	EU136680.1.2019	99.33	150	0.00167344	Bacteria;Bacteroidetes;Bacteroidia;Bacteroidales;Bacteroidaceae;Bacteroides;Bacteroides uniformis	no
2282	GAM.266.1.dil.1.NAB.f_tax_file	GAM	266	1	1	NAB	otu_39_V1V3	LOW	149	99.33	0.00197493	S002418327	99.33	150	0.00197493	Bacteroides sp. F-4; AB470322	EU136680.1.2019	99.33	150	0.00197493	Bacteria;Bacteroidetes;Bacteroidia;Bacteroidales;Bacteroidaceae;Bacteroides;Bacteroides uniformis	no
2282	GAM.160.2.dil.100.NAB.f_tax_file	GAM	160	2	100	NAB	otu_39_V1V3	LOW	149	99.33	0.00236805	S002418327	99.33	150	0.00236805	Bacteroides sp. F-4; AB470322	EU136680.1.2019	99.33	150	0.00236805	Bacteria;Bacteroidetes;Bacteroidia;Bacteroidales;Bacteroidaceae;Bacteroides;Bacteroides uniformis	no
2282	GAM.198.1.dil.10.NAB.f_tax_file	GAM	198	1	10	NAB	otu_39_V1V3	LOW	149	99.33	0.00249428	S002418327	99.33	150	0.00249428	Bacteroides sp. F-4; AB470322	EU136680.1.2019	99.33	150	0.00249428	Bacteria;Bacteroidetes;Bacteroidia;Bacteroidales;Bacteroidaceae;Bacteroides;Bacteroides uniformis	no
2282	GAM.266.2.dil.1.NAB.f_tax_file	GAM	266	2	1	NAB	otu_39_V1V3	LOW	149	99.33	0.00260772	S002418327	99.33	150	0.00260772	Bacteroides sp. F-4; AB470322	EU136680.1.2019	99.33	150	0.00260772	Bacteria;Bacteroidetes;Bacteroidia;Bacteroidales;Bacteroidaceae;Bacteroides;Bacteroides uniformis	no
2282	GAM.209.2.dil.1.NAB.f_tax_file	GAM	209	2	1	NAB	otu_39_V1V3	LOW	149	99.33	0.00390034	S002418327	99.33	150	0.00390034	Bacteroides sp. F-4; AB470322	EU136680.1.2019	99.33	150	0.00390034	Bacteria;Bacteroidetes;Bacteroidia;Bacteroidales;Bacteroidaceae;Bacteroides;Bacteroides uniformis	no
2282	GAM.209.1.dil.100.NAB.f_tax_file	GAM	209	1	100	NAB	otu_39_V1V3	LOW	149	99.33	0.0044056	S002418327	99.33	150	0.0044056	Bacteroides sp. F-4; AB470322	EU136680.1.2019	99.33	150	0.0044056	Bacteria;Bacteroidetes;Bacteroidia;Bacteroidales;Bacteroidaceae;Bacteroides;Bacteroides uniformis	no
2283	GAM.160.2.dil.100.NAB.f_tax_file	GAM	160	2	100	NAB	otu_39_V1V3	LOW	149	99.33	0.00155708	S002418327	99.33	150	0.00155708	Bacteroides sp. F-4; AB470322	EU136680.1.2019	99.33	150	0.00155708	Bacteria;Bacteroidetes;Bacteroidia;Bacteroidales;Bacteroidaceae;Bacteroides;Bacteroides uniformis	no
2283	GAM.266.2.dil.1.NAB.f_tax_file	GAM	266	2	1	NAB	otu_39_V1V3	LOW	149	99.33	0.00163741	S002418327	99.33	150	0.00163741	Bacteroides sp. F-4; AB470322	EU136680.1.2019	99.33	150	0.00163741	Bacteria;Bacteroidetes;Bacteroidia;Bacteroidales;Bacteroidaceae;Bacteroides;Bacteroides uniformis	no
2283	GAM.256.1.dil.1.NAB.f_tax_file	GAM	256	1	1	NAB	otu_39_V1V3	LOW	149	99.33	0.00187266	S002418327	99.33	150	0.00187266	Bacteroides sp. F-4; AB470322	EU136680.1.2019	99.33	150	0.00187266	Bacteria;Bacteroidetes;Bacteroidia;Bacteroidales;Bacteroidaceae;Bacteroides;Bacteroides uniformis	no
2283	GAM.198.1.dil.10.NAB.f_tax_file	GAM	198	1	10	NAB	otu_39_V1V3	LOW	149	99.33	0.002037	S002418327	99.33	150	0.002037	Bacteroides sp. F-4; AB470322	EU136680.1.2019	99.33	150	0.002037	Bacteria;Bacteroidetes;Bacteroidia;Bacteroidales;Bacteroidaceae;Bacteroides;Bacteroides uniformis	no
2283	GAM.142.1.dil.100.NAB.f_tax_file	GAM	142	1	100	NAB	otu_39_V1V3	LOW	149	99.33	0.00236042	S002418327	99.33	150	0.00236042	Bacteroides sp. F-4; AB470322	EU136680.1.2019	99.33	150	0.00236042	Bacteria;Bacteroidetes;Bacteroidia;Bacteroidales;Bacteroidaceae;Bacteroides;Bacteroides uniformis	no
2283	GAM.209.2.dil.1.NAB.f_tax_file	GAM	209	2	1	NAB	otu_39_V1V3	LOW	149	99.33	0.00264666	S002418327	99.33	150	0.00264666	Bacteroides sp. F-4; AB470322	EU136680.1.2019	99.33	150	0.00264666	Bacteria;Bacteroidetes;Bacteroidia;Bacteroidales;Bacteroidaceae;Bacteroides;Bacteroides uniformis	no
2283	GAM.209.1.dil.100.NAB.f_tax_file	GAM	209	1	100	NAB	otu_39_V1V3	LOW	149	99.33	0.00296114	S002418327	99.33	150	0.00296114	Bacteroides sp. F-4; AB470322	EU136680.1.2019	99.33	150	0.00296114	Bacteria;Bacteroidetes;Bacteroidia;Bacteroidales;Bacteroidaceae;Bacteroides;Bacteroides uniformis	no
2284	GAM.209.1.dil.100.NAB.f_tax_file	GAM	209	1	100	NAB	otu_39_V1V3	LOW	149	99.33	0.00195002	S002418327	99.33	150	0.00195002	Bacteroides sp. F-4; AB470322	EU136680.1.2019	99.33	150	0.00195002	Bacteria;Bacteroidetes;Bacteroidia;Bacteroidales;Bacteroidaceae;Bacteroides;Bacteroides uniformis	no
2285	GAM.142.1.dil.100.SDD.f_tax_file	GAM	142	1	100	SDD	otu_39_V1V3	LOW	149	99.33	0.00231059	S002418327	99.33	150	0.00231059	Bacteroides sp. F-4; AB470322	EU136680.1.2019	99.33	150	0.00231059	Bacteria;Bacteroidetes;Bacteroidia;Bacteroidales;Bacteroidaceae;Bacteroides;Bacteroides uniformis	no
2286	GAM.209.1.dil.100.NAB.f_tax_file	GAM	209	1	100	NAB	otu_39_V1V3	LOW	149	99.33	0.00245558	S002418327	99.33	150	0.00245558	Bacteroides sp. F-4; AB470322	EU136680.1.2019	99.33	150	0.00245558	Bacteria;Bacteroidetes;Bacteroidia;Bacteroidales;Bacteroidaceae;Bacteroides;Bacteroides uniformis	no
2287	GAM.288.1.dil.1.SDD.f_tax_file	GAM	288	1	1	SDD	otu_39_V1V3	LOW	149	100	0.00102008	S002418327	100	150	0.00102008	Bacteroides sp. F-4; AB470322	EU136680.1.2019	100	150	0.00102008	Bacteria;Bacteroidetes;Bacteroidia;Bacteroidales;Bacteroidaceae;Bacteroides;Bacteroides uniformis	yes
2287	GAM.266.2.dil.1.SDD.f_tax_file	GAM	266	2	1	SDD	otu_39_V1V3	LOW	149	100	0.00116511	S002418327	100	150	0.00116511	Bacteroides sp. F-4; AB470322	EU136680.1.2019	100	150	0.00116511	Bacteria;Bacteroidetes;Bacteroidia;Bacteroidales;Bacteroidaceae;Bacteroides;Bacteroides uniformis	yes
2287	GAM.198.2.dil.1.SDD.f_tax_file	GAM	198	2	1	SDD	otu_39_V1V3	LOW	149	100	0.0013054	S002418327	100	150	0.0013054	Bacteroides sp. F-4; AB470322	EU136680.1.2019	100	150	0.0013054	Bacteria;Bacteroidetes;Bacteroidia;Bacteroidales;Bacteroidaceae;Bacteroides;Bacteroides uniformis	yes
2287	CP.145.1.dil.1.SDD.f_tax_file	CP	145	1	1	SDD	otu_39_V1V3	LOW	149	100	0.00135144	S002418327	100	150	0.00135144	Bacteroides sp. F-4; AB470322	EU136680.1.2019	100	150	0.00135144	Bacteria;Bacteroidetes;Bacteroidia;Bacteroidales;Bacteroidaceae;Bacteroides;Bacteroides uniformis	yes
2287	CP.142.1.dil.100.NAB.f_tax_file	CP	142	1	100	NAB	otu_39_V1V3	LOW	149	100	0.00142967	S002418327	100	150	0.00142967	Bacteroides sp. F-4; AB470322	EU136680.1.2019	100	150	0.00142967	Bacteria;Bacteroidetes;Bacteroidia;Bacteroidales;Bacteroidaceae;Bacteroides;Bacteroides uniformis	yes
2287	GAM.172.2.dil.1.NAB.f_tax_file	GAM	172	2	1	NAB	otu_39_V1V3	LOW	149	100	0.0017207	S002418327	100	150	0.0017207	Bacteroides sp. F-4; AB470322	EU136680.1.2019	100	150	0.0017207	Bacteria;Bacteroidetes;Bacteroidia;Bacteroidales;Bacteroidaceae;Bacteroides;Bacteroides uniformis	no
2287	201.1.fm.f_tax_file	fm	201	1	na	na	otu_39_V1V3	LOW	149	100	0.00172486	S002418327	100	150	0.00172486	Bacteroides sp. F-4; AB470322	EU136680.1.2019	100	150	0.00172486	Bacteria;Bacteroidetes;Bacteroidia;Bacteroidales;Bacteroidaceae;Bacteroides;Bacteroides uniformis	yes
2287	CP.142.2.dil.100.NAB.f_tax_file	CP	142	2	100	NAB	otu_39_V1V3	LOW	149	100	0.00175435	S002418327	100	150	0.00175435	Bacteroides sp. F-4; AB470322	EU136680.1.2019	100	150	0.00175435	Bacteria;Bacteroidetes;Bacteroidia;Bacteroidales;Bacteroidaceae;Bacteroides;Bacteroides uniformis	yes
2287	CP.266.1.dil.1.SDD.f_tax_file	CP	266	1	1	SDD	otu_39_V1V3	LOW	149	100	0.00178314	S002418327	100	150	0.00178314	Bacteroides sp. F-4; AB470322	EU136680.1.2019	100	150	0.00178314	Bacteria;Bacteroidetes;Bacteroidia;Bacteroidales;Bacteroidaceae;Bacteroides;Bacteroides uniformis	yes
2287	GAM.145.2.dil.10.SDD.f_tax_file	GAM	145	2	10	SDD	otu_39_V1V3	LOW	149	100	0.00208559	S002418327	100	150	0.00208559	Bacteroides sp. F-4; AB470322	EU136680.1.2019	100	150	0.00208559	Bacteria;Bacteroidetes;Bacteroidia;Bacteroidales;Bacteroidaceae;Bacteroides;Bacteroides uniformis	yes
2287	201.2.fm.f_tax_file	fm	201	2	na	na	otu_39_V1V3	LOW	149	100	0.00213918	S002418327	100	150	0.00213918	Bacteroides sp. F-4; AB470322	EU136680.1.2019	100	150	0.00213918	Bacteria;Bacteroidetes;Bacteroidia;Bacteroidales;Bacteroidaceae;Bacteroides;Bacteroides uniformis	yes
2287	GAM.202.2.dil.1.SDD.f_tax_file	GAM	202	2	1	SDD	otu_39_V1V3	LOW	149	100	0.00226943	S002418327	100	150	0.00226943	Bacteroides sp. F-4; AB470322	EU136680.1.2019	100	150	0.00226943	Bacteria;Bacteroidetes;Bacteroidia;Bacteroidales;Bacteroidaceae;Bacteroides;Bacteroides uniformis	no
2287	GAM.266.1.dil.100.SDD.f_tax_file	GAM	266	1	100	SDD	otu_39_V1V3	LOW	149	100	0.00233645	S002418327	100	150	0.00233645	Bacteroides sp. F-4; AB470322	EU136680.1.2019	100	150	0.00233645	Bacteria;Bacteroidetes;Bacteroidia;Bacteroidales;Bacteroidaceae;Bacteroides;Bacteroides uniformis	yes
2287	238.1.fm.f_tax_file	fm	238	1	na	na	otu_39_V1V3	LOW	149	100	0.00265185	S002418327	100	150	0.00265185	Bacteroides sp. F-4; AB470322	EU136680.1.2019	100	150	0.00265185	Bacteria;Bacteroidetes;Bacteroidia;Bacteroidales;Bacteroidaceae;Bacteroides;Bacteroides uniformis	yes
2287	CP.236.1.dil.1.SDD.f_tax_file	CP	236	1	1	SDD	otu_39_V1V3	LOW	149	100	0.00279838	S002418327	100	150	0.00279838	Bacteroides sp. F-4; AB470322	EU136680.1.2019	100	150	0.00279838	Bacteria;Bacteroidetes;Bacteroidia;Bacteroidales;Bacteroidaceae;Bacteroides;Bacteroides uniformis	yes
2287	238.2.fm.f_tax_file	fm	238	2	na	na	otu_39_V1V3	LOW	149	100	0.00280673	S002418327	100	150	0.00280673	Bacteroides sp. F-4; AB470322	EU136680.1.2019	100	150	0.00280673	Bacteria;Bacteroidetes;Bacteroidia;Bacteroidales;Bacteroidaceae;Bacteroides;Bacteroides uniformis	yes
2287	CP.266.2.dil.1.SDD.f_tax_file	CP	266	2	1	SDD	otu_39_V1V3	LOW	149	100	0.00285136	S002418327	100	150	0.00285136	Bacteroides sp. F-4; AB470322	EU136680.1.2019	100	150	0.00285136	Bacteria;Bacteroidetes;Bacteroidia;Bacteroidales;Bacteroidaceae;Bacteroides;Bacteroides uniformis	yes
2287	CP.201.2.dil.1.SDD.f_tax_file	CP	201	2	1	SDD	otu_39_V1V3	LOW	149	100	0.00299665	S002418327	100	150	0.00299665	Bacteroides sp. F-4; AB470322	EU136680.1.2019	100	150	0.00299665	Bacteria;Bacteroidetes;Bacteroidia;Bacteroidales;Bacteroidaceae;Bacteroides;Bacteroides uniformis	yes
2287	188.1.fm.f_tax_file	fm	188	1	na	na	otu_39_V1V3	LOW	149	100	0.0034509	S002418327	100	150	0.0034509	Bacteroides sp. F-4; AB470322	EU136680.1.2019	100	150	0.0034509	Bacteria;Bacteroidetes;Bacteroidia;Bacteroidales;Bacteroidaceae;Bacteroides;Bacteroides uniformis	yes
2287	CP.145.2.dil.1.SDD.f_tax_file	CP	145	2	1	SDD	otu_39_V1V3	LOW	149	100	0.00388937	S002418327	100	150	0.00388937	Bacteroides sp. F-4; AB470322	EU136680.1.2019	100	150	0.00388937	Bacteria;Bacteroidetes;Bacteroidia;Bacteroidales;Bacteroidaceae;Bacteroides;Bacteroides uniformis	yes
2287	CP.236.1.dil.1.NAB.f_tax_file	CP	236	1	1	NAB	otu_39_V1V3	LOW	149	100	0.00394652	S002418327	100	150	0.00394652	Bacteroides sp. F-4; AB470322	EU136680.1.2019	100	150	0.00394652	Bacteria;Bacteroidetes;Bacteroidia;Bacteroidales;Bacteroidaceae;Bacteroides;Bacteroides uniformis	yes
2287	CP.236.2.dil.1.NAB.f_tax_file	CP	236	2	1	NAB	otu_39_V1V3	LOW	149	100	0.00419139	S002418327	100	150	0.00419139	Bacteroides sp. F-4; AB470322	EU136680.1.2019	100	150	0.00419139	Bacteria;Bacteroidetes;Bacteroidia;Bacteroidales;Bacteroidaceae;Bacteroides;Bacteroides uniformis	yes
2287	CP.236.2.dil.1.SDD.f_tax_file	CP	236	2	1	SDD	otu_39_V1V3	LOW	149	100	0.00422932	S002418327	100	150	0.00422932	Bacteroides sp. F-4; AB470322	EU136680.1.2019	100	150	0.00422932	Bacteria;Bacteroidetes;Bacteroidia;Bacteroidales;Bacteroidaceae;Bacteroides;Bacteroides uniformis	yes
2287	188.2.fm.f_tax_file	fm	188	2	na	na	otu_39_V1V3	LOW	149	100	0.00456198	S002418327	100	150	0.00456198	Bacteroides sp. F-4; AB470322	EU136680.1.2019	100	150	0.00456198	Bacteria;Bacteroidetes;Bacteroidia;Bacteroidales;Bacteroidaceae;Bacteroides;Bacteroides uniformis	yes
2287	CP.142.1.dil.1.SDD.f_tax_file	CP	142	1	1	SDD	otu_39_V1V3	LOW	149	100	0.00458792	S002418327	100	150	0.00458792	Bacteroides sp. F-4; AB470322	EU136680.1.2019	100	150	0.00458792	Bacteria;Bacteroidetes;Bacteroidia;Bacteroidales;Bacteroidaceae;Bacteroides;Bacteroides uniformis	yes
2287	CP.288.2.dil.1.NAB.f_tax_file	CP	288	2	1	NAB	otu_39_V1V3	LOW	149	100	0.00493503	S002418327	100	150	0.00493503	Bacteroides sp. F-4; AB470322	EU136680.1.2019	100	150	0.00493503	Bacteria;Bacteroidetes;Bacteroidia;Bacteroidales;Bacteroidaceae;Bacteroides;Bacteroides uniformis	yes
2287	CP.239.1.dil.1.NAB.f_tax_file	CP	239	1	1	NAB	otu_39_V1V3	LOW	149	100	0.0050709	S002418327	100	150	0.0050709	Bacteroides sp. F-4; AB470322	EU136680.1.2019	100	150	0.0050709	Bacteria;Bacteroidetes;Bacteroidia;Bacteroidales;Bacteroidaceae;Bacteroides;Bacteroides uniformis	yes
2287	GAM.266.2.dil.100.SDD.f_tax_file	GAM	266	2	100	SDD	otu_39_V1V3	LOW	149	100	0.00513648	S002418327	100	150	0.00513648	Bacteroides sp. F-4; AB470322	EU136680.1.2019	100	150	0.00513648	Bacteria;Bacteroidetes;Bacteroidia;Bacteroidales;Bacteroidaceae;Bacteroides;Bacteroides uniformis	yes
2287	266.1.fm.f_tax_file	fm	266	1	na	na	otu_39_V1V3	LOW	149	100	0.00522378	S002418327	100	150	0.00522378	Bacteroides sp. F-4; AB470322	EU136680.1.2019	100	150	0.00522378	Bacteria;Bacteroidetes;Bacteroidia;Bacteroidales;Bacteroidaceae;Bacteroides;Bacteroides uniformis	yes
2287	CP.239.2.dil.100.NAB.f_tax_file	CP	239	2	100	NAB	otu_39_V1V3	LOW	149	100	0.0054605	S002418327	100	150	0.0054605	Bacteroides sp. F-4; AB470322	EU136680.1.2019	100	150	0.0054605	Bacteria;Bacteroidetes;Bacteroidia;Bacteroidales;Bacteroidaceae;Bacteroides;Bacteroides uniformis	yes
2287	CP.142.2.dil.1.SDD.f_tax_file	CP	142	2	1	SDD	otu_39_V1V3	LOW	149	100	0.00562622	S002418327	100	150	0.00562622	Bacteroides sp. F-4; AB470322	EU136680.1.2019	100	150	0.00562622	Bacteria;Bacteroidetes;Bacteroidia;Bacteroidales;Bacteroidaceae;Bacteroides;Bacteroides uniformis	yes
2287	CP.288.2.dil.1.SDD.f_tax_file	CP	288	2	1	SDD	otu_39_V1V3	LOW	149	100	0.0057325	S002418327	100	150	0.0057325	Bacteroides sp. F-4; AB470322	EU136680.1.2019	100	150	0.0057325	Bacteria;Bacteroidetes;Bacteroidia;Bacteroidales;Bacteroidaceae;Bacteroides;Bacteroides uniformis	yes
2287	266.2.fm.f_tax_file	fm	266	2	na	na	otu_39_V1V3	LOW	149	100	0.00634015	S002418327	100	150	0.00634015	Bacteroides sp. F-4; AB470322	EU136680.1.2019	100	150	0.00634015	Bacteria;Bacteroidetes;Bacteroidia;Bacteroidales;Bacteroidaceae;Bacteroides;Bacteroides uniformis	yes
2287	209.2.fm.f_tax_file	fm	209	2	na	na	otu_39_V1V3	LOW	149	100	0.00646673	S002418327	100	150	0.00646673	Bacteroides sp. F-4; AB470322	EU136680.1.2019	100	150	0.00646673	Bacteria;Bacteroidetes;Bacteroidia;Bacteroidales;Bacteroidaceae;Bacteroides;Bacteroides uniformis	yes
2287	CP.288.1.dil.1.NAB.f_tax_file	CP	288	1	1	NAB	otu_39_V1V3	LOW	149	100	0.0071806	S002418327	100	150	0.0071806	Bacteroides sp. F-4; AB470322	EU136680.1.2019	100	150	0.0071806	Bacteria;Bacteroidetes;Bacteroidia;Bacteroidales;Bacteroidaceae;Bacteroides;Bacteroides uniformis	yes
2287	CP.239.1.dil.100.NAB.f_tax_file	CP	239	1	100	NAB	otu_39_V1V3	LOW	149	100	0.00731029	S002418327	100	150	0.00731029	Bacteroides sp. F-4; AB470322	EU136680.1.2019	100	150	0.00731029	Bacteria;Bacteroidetes;Bacteroidia;Bacteroidales;Bacteroidaceae;Bacteroides;Bacteroides uniformis	yes
2287	209.1.fm.f_tax_file	fm	209	1	na	na	otu_39_V1V3	LOW	149	100	0.00802702	S002418327	100	150	0.00802702	Bacteroides sp. F-4; AB470322	EU136680.1.2019	100	150	0.00802702	Bacteria;Bacteroidetes;Bacteroidia;Bacteroidales;Bacteroidaceae;Bacteroides;Bacteroides uniformis	yes
2287	CP.239.1.dil.1.SDD.f_tax_file	CP	239	1	1	SDD	otu_39_V1V3	LOW	149	100	0.00926094	S002418327	100	150	0.00926094	Bacteroides sp. F-4; AB470322	EU136680.1.2019	100	150	0.00926094	Bacteria;Bacteroidetes;Bacteroidia;Bacteroidales;Bacteroidaceae;Bacteroides;Bacteroides uniformis	yes
2287	CP.238.1.dil.100.SDD.f_tax_file	CP	238	1	100	SDD	otu_39_V1V3	LOW	149	100	0.00936775	S002418327	100	150	0.00936775	Bacteroides sp. F-4; AB470322	EU136680.1.2019	100	150	0.00936775	Bacteria;Bacteroidetes;Bacteroidia;Bacteroidales;Bacteroidaceae;Bacteroides;Bacteroides uniformis	yes
2287	288.2.fm.f_tax_file	fm	288	2	na	na	otu_39_V1V3	LOW	149	100	0.0131954	S002418327	100	150	0.0131954	Bacteroides sp. F-4; AB470322	EU136680.1.2019	100	150	0.0131954	Bacteria;Bacteroidetes;Bacteroidia;Bacteroidales;Bacteroidaceae;Bacteroides;Bacteroides uniformis	yes
2287	288.1.fm.f_tax_file	fm	288	1	na	na	otu_39_V1V3	LOW	149	100	0.0133751	S002418327	100	150	0.0133751	Bacteroides sp. F-4; AB470322	EU136680.1.2019	100	150	0.0133751	Bacteria;Bacteroidetes;Bacteroidia;Bacteroidales;Bacteroidaceae;Bacteroides;Bacteroides uniformis	yes
2287	239.1.fm.f_tax_file	fm	239	1	na	na	otu_39_V1V3	LOW	149	100	0.0211743	S002418327	100	150	0.0211743	Bacteroides sp. F-4; AB470322	EU136680.1.2019	100	150	0.0211743	Bacteria;Bacteroidetes;Bacteroidia;Bacteroidales;Bacteroidaceae;Bacteroides;Bacteroides uniformis	yes
2287	239.2.fm.f_tax_file	fm	239	2	na	na	otu_39_V1V3	LOW	149	100	0.0235562	S002418327	100	150	0.0235562	Bacteroides sp. F-4; AB470322	EU136680.1.2019	100	150	0.0235562	Bacteria;Bacteroidetes;Bacteroidia;Bacteroidales;Bacteroidaceae;Bacteroides;Bacteroides uniformis	yes
2287	160.1.fm.f_tax_file	fm	160	1	na	na	otu_39_V1V3	LOW	149	100	0.0271438	S002418327	100	150	0.0271438	Bacteroides sp. F-4; AB470322	EU136680.1.2019	100	150	0.0271438	Bacteria;Bacteroidetes;Bacteroidia;Bacteroidales;Bacteroidaceae;Bacteroides;Bacteroides uniformis	yes
2287	160.2.fm.f_tax_file	fm	160	2	na	na	otu_39_V1V3	LOW	149	100	0.0275462	S002418327	100	150	0.0275462	Bacteroides sp. F-4; AB470322	EU136680.1.2019	100	150	0.0275462	Bacteria;Bacteroidetes;Bacteroidia;Bacteroidales;Bacteroidaceae;Bacteroides;Bacteroides uniformis	yes
2287	145.1.fm.f_tax_file	fm	145	1	na	na	otu_39_V1V3	LOW	149	100	0.034354	S002418327	100	150	0.034354	Bacteroides sp. F-4; AB470322	EU136680.1.2019	100	150	0.034354	Bacteria;Bacteroidetes;Bacteroidia;Bacteroidales;Bacteroidaceae;Bacteroides;Bacteroides uniformis	yes
2287	198.1.fm.f_tax_file	fm	198	1	na	na	otu_39_V1V3	LOW	149	100	0.0411273	S002418327	100	150	0.0411273	Bacteroides sp. F-4; AB470322	EU136680.1.2019	100	150	0.0411273	Bacteria;Bacteroidetes;Bacteroidia;Bacteroidales;Bacteroidaceae;Bacteroides;Bacteroides uniformis	yes
2287	198.2.fm.f_tax_file	fm	198	2	na	na	otu_39_V1V3	LOW	149	100	0.0446359	S002418327	100	150	0.0446359	Bacteroides sp. F-4; AB470322	EU136680.1.2019	100	150	0.0446359	Bacteria;Bacteroidetes;Bacteroidia;Bacteroidales;Bacteroidaceae;Bacteroides;Bacteroides uniformis	yes
2287	236.2.fm.f_tax_file	fm	236	2	na	na	otu_39_V1V3	LOW	149	100	0.0491366	S002418327	100	150	0.0491366	Bacteroides sp. F-4; AB470322	EU136680.1.2019	100	150	0.0491366	Bacteria;Bacteroidetes;Bacteroidia;Bacteroidales;Bacteroidaceae;Bacteroides;Bacteroides uniformis	yes
2287	241.1.fm.f_tax_file	fm	241	1	na	na	otu_39_V1V3	LOW	149	100	0.111142	S002418327	100	150	0.111142	Bacteroides sp. F-4; AB470322	EU136680.1.2019	100	150	0.111142	Bacteria;Bacteroidetes;Bacteroidia;Bacteroidales;Bacteroidaceae;Bacteroides;Bacteroides uniformis	yes
2287	241.2.fm.f_tax_file	fm	241	2	na	na	otu_39_V1V3	LOW	149	100	0.1126	S002418327	100	150	0.1126	Bacteroides sp. F-4; AB470322	EU136680.1.2019	100	150	0.1126	Bacteria;Bacteroidetes;Bacteroidia;Bacteroidales;Bacteroidaceae;Bacteroides;Bacteroides uniformis	yes
2287	142.2.fm.f_tax_file	fm	142	2	na	na	otu_39_V1V3	LOW	149	100	0.13801	S002418327	100	150	0.13801	Bacteroides sp. F-4; AB470322	EU136680.1.2019	100	150	0.13801	Bacteria;Bacteroidetes;Bacteroidia;Bacteroidales;Bacteroidaceae;Bacteroides;Bacteroides uniformis	yes
2287	142.1.fm.f_tax_file	fm	142	1	na	na	otu_39_V1V3	LOW	149	100	0.142553	S002418327	100	150	0.142553	Bacteroides sp. F-4; AB470322	EU136680.1.2019	100	150	0.142553	Bacteria;Bacteroidetes;Bacteroidia;Bacteroidales;Bacteroidaceae;Bacteroides;Bacteroides uniformis	yes
2287	CP.142.1.dil.1.NAB.f_tax_file	CP	142	1	1	NAB	otu_39_V1V3	LOW	149	100	0.0100148	S002418327	100	150	0.0100148	Bacteroides sp. F-4; AB470322	EU136680.1.2019	100	150	0.0100148	Bacteria;Bacteroidetes;Bacteroidia;Bacteroidales;Bacteroidaceae;Bacteroides;Bacteroides uniformis	yes
2287	CP.145.1.dil.1.NAB.f_tax_file	CP	145	1	1	NAB	otu_39_V1V3	LOW	149	100	0.01003	S002418327	100	150	0.01003	Bacteroides sp. F-4; AB470322	EU136680.1.2019	100	150	0.01003	Bacteria;Bacteroidetes;Bacteroidia;Bacteroidales;Bacteroidaceae;Bacteroides;Bacteroides uniformis	yes
2287	CP.288.1.dil.1.SDD.f_tax_file	CP	288	1	1	SDD	otu_39_V1V3	LOW	149	100	0.0104434	S002418327	100	150	0.0104434	Bacteroides sp. F-4; AB470322	EU136680.1.2019	100	150	0.0104434	Bacteria;Bacteroidetes;Bacteroidia;Bacteroidales;Bacteroidaceae;Bacteroides;Bacteroides uniformis	yes
2287	CP.239.2.dil.1.SDD.f_tax_file	CP	239	2	1	SDD	otu_39_V1V3	LOW	149	100	0.0104579	S002418327	100	150	0.0104579	Bacteroides sp. F-4; AB470322	EU136680.1.2019	100	150	0.0104579	Bacteria;Bacteroidetes;Bacteroidia;Bacteroidales;Bacteroidaceae;Bacteroides;Bacteroides uniformis	yes
2287	GAM.256.1.dil.100.NAB.f_tax_file	GAM	256	1	100	NAB	otu_39_V1V3	LOW	149	100	0.0104867	S002418327	100	150	0.0104867	Bacteroides sp. F-4; AB470322	EU136680.1.2019	100	150	0.0104867	Bacteria;Bacteroidetes;Bacteroidia;Bacteroidales;Bacteroidaceae;Bacteroides;Bacteroides uniformis	no
2287	CP.142.2.dil.1.NAB.f_tax_file	CP	142	2	1	NAB	otu_39_V1V3	LOW	149	100	0.0112662	S002418327	100	150	0.0112662	Bacteroides sp. F-4; AB470322	EU136680.1.2019	100	150	0.0112662	Bacteria;Bacteroidetes;Bacteroidia;Bacteroidales;Bacteroidaceae;Bacteroides;Bacteroides uniformis	yes
2287	GAM.160.2.dil.1.SDD.f_tax_file	GAM	160	2	1	SDD	otu_39_V1V3	LOW	149	100	0.0116146	S002418327	100	150	0.0116146	Bacteroides sp. F-4; AB470322	EU136680.1.2019	100	150	0.0116146	Bacteria;Bacteroidetes;Bacteroidia;Bacteroidales;Bacteroidaceae;Bacteroides;Bacteroides uniformis	yes
2287	CP.188.1.dil.100.NAB.f_tax_file	CP	188	1	100	NAB	otu_39_V1V3	LOW	149	100	0.012363	S002418327	100	150	0.012363	Bacteroides sp. F-4; AB470322	EU136680.1.2019	100	150	0.012363	Bacteria;Bacteroidetes;Bacteroidia;Bacteroidales;Bacteroidaceae;Bacteroides;Bacteroides uniformis	yes
2287	GAM.238.1.dil.100.NAB.f_tax_file	GAM	238	1	100	NAB	otu_39_V1V3	LOW	149	100	0.012451	S002418327	100	150	0.012451	Bacteroides sp. F-4; AB470322	EU136680.1.2019	100	150	0.012451	Bacteria;Bacteroidetes;Bacteroidia;Bacteroidales;Bacteroidaceae;Bacteroides;Bacteroides uniformis	yes
2287	CP.160.1.dil.1.NAB.f_tax_file	CP	160	1	1	NAB	otu_39_V1V3	LOW	149	100	0.0128453	S002418327	100	150	0.0128453	Bacteroides sp. F-4; AB470322	EU136680.1.2019	100	150	0.0128453	Bacteria;Bacteroidetes;Bacteroidia;Bacteroidales;Bacteroidaceae;Bacteroides;Bacteroides uniformis	yes
2287	GAM.266.2.dil.100.NAB.f_tax_file	GAM	266	2	100	NAB	otu_39_V1V3	LOW	149	100	0.0131025	S002418327	100	150	0.0131025	Bacteroides sp. F-4; AB470322	EU136680.1.2019	100	150	0.0131025	Bacteria;Bacteroidetes;Bacteroidia;Bacteroidales;Bacteroidaceae;Bacteroides;Bacteroides uniformis	yes
2287	CP.160.2.dil.1.NAB.f_tax_file	CP	160	2	1	NAB	otu_39_V1V3	LOW	149	100	0.0140425	S002418327	100	150	0.0140425	Bacteroides sp. F-4; AB470322	EU136680.1.2019	100	150	0.0140425	Bacteria;Bacteroidetes;Bacteroidia;Bacteroidales;Bacteroidaceae;Bacteroides;Bacteroides uniformis	yes
2287	CP.239.2.dil.1.NAB.f_tax_file	CP	239	2	1	NAB	otu_39_V1V3	LOW	149	100	0.0140743	S002418327	100	150	0.0140743	Bacteroides sp. F-4; AB470322	EU136680.1.2019	100	150	0.0140743	Bacteria;Bacteroidetes;Bacteroidia;Bacteroidales;Bacteroidaceae;Bacteroides;Bacteroides uniformis	yes
2287	CP.188.2.dil.100.NAB.f_tax_file	CP	188	2	100	NAB	otu_39_V1V3	LOW	149	100	0.0153672	S002418327	100	150	0.0153672	Bacteroides sp. F-4; AB470322	EU136680.1.2019	100	150	0.0153672	Bacteria;Bacteroidetes;Bacteroidia;Bacteroidales;Bacteroidaceae;Bacteroides;Bacteroides uniformis	yes
2287	GAM.238.1.dil.1.NAB.f_tax_file	GAM	238	1	1	NAB	otu_39_V1V3	LOW	149	100	0.0169658	S002418327	100	150	0.0169658	Bacteroides sp. F-4; AB470322	EU136680.1.2019	100	150	0.0169658	Bacteria;Bacteroidetes;Bacteroidia;Bacteroidales;Bacteroidaceae;Bacteroides;Bacteroides uniformis	yes
2287	GAM.238.2.dil.1.NAB.f_tax_file	GAM	238	2	1	NAB	otu_39_V1V3	LOW	149	100	0.0199724	S002418327	100	150	0.0199724	Bacteroides sp. F-4; AB470322	EU136680.1.2019	100	150	0.0199724	Bacteria;Bacteroidetes;Bacteroidia;Bacteroidales;Bacteroidaceae;Bacteroides;Bacteroides uniformis	yes
2287	GAM.288.2.dil.1.NAB.f_tax_file	GAM	288	2	1	NAB	otu_39_V1V3	LOW	149	100	0.0214541	S002418327	100	150	0.0214541	Bacteroides sp. F-4; AB470322	EU136680.1.2019	100	150	0.0214541	Bacteria;Bacteroidetes;Bacteroidia;Bacteroidales;Bacteroidaceae;Bacteroides;Bacteroides uniformis	yes
2287	CP.145.2.dil.1.NAB.f_tax_file	CP	145	2	1	NAB	otu_39_V1V3	LOW	149	100	0.022896	S002418327	100	150	0.022896	Bacteroides sp. F-4; AB470322	EU136680.1.2019	100	150	0.022896	Bacteria;Bacteroidetes;Bacteroidia;Bacteroidales;Bacteroidaceae;Bacteroides;Bacteroides uniformis	yes
2287	GAM.236.2.dil.100.NAB.f_tax_file	GAM	236	2	100	NAB	otu_39_V1V3	LOW	149	100	0.0298305	S002418327	100	150	0.0298305	Bacteroides sp. F-4; AB470322	EU136680.1.2019	100	150	0.0298305	Bacteria;Bacteroidetes;Bacteroidia;Bacteroidales;Bacteroidaceae;Bacteroides;Bacteroides uniformis	yes
2287	GAM.142.1.dil.1.SDD.f_tax_file	GAM	142	1	1	SDD	otu_39_V1V3	LOW	149	100	0.0305092	S002418327	100	150	0.0305092	Bacteroides sp. F-4; AB470322	EU136680.1.2019	100	150	0.0305092	Bacteria;Bacteroidetes;Bacteroidia;Bacteroidales;Bacteroidaceae;Bacteroides;Bacteroides uniformis	yes
2287	GAM.145.2.dil.100.NAB.f_tax_file	GAM	145	2	100	NAB	otu_39_V1V3	LOW	149	100	0.0351232	S002418327	100	150	0.0351232	Bacteroides sp. F-4; AB470322	EU136680.1.2019	100	150	0.0351232	Bacteria;Bacteroidetes;Bacteroidia;Bacteroidales;Bacteroidaceae;Bacteroides;Bacteroides uniformis	yes
2287	GAM.160.1.dil.1.SDD.f_tax_file	GAM	160	1	1	SDD	otu_39_V1V3	LOW	149	100	0.0375679	S002418327	100	150	0.0375679	Bacteroides sp. F-4; AB470322	EU136680.1.2019	100	150	0.0375679	Bacteria;Bacteroidetes;Bacteroidia;Bacteroidales;Bacteroidaceae;Bacteroides;Bacteroides uniformis	yes
2287	GAM.288.1.dil.1.NAB.f_tax_file	GAM	288	1	1	NAB	otu_39_V1V3	LOW	149	100	0.03853	S002418327	100	150	0.03853	Bacteroides sp. F-4; AB470322	EU136680.1.2019	100	150	0.03853	Bacteria;Bacteroidetes;Bacteroidia;Bacteroidales;Bacteroidaceae;Bacteroides;Bacteroides uniformis	yes
2287	GAM.172.1.dil.100.SDD.f_tax_file	GAM	172	1	100	SDD	otu_39_V1V3	LOW	149	100	0.0429672	S002418327	100	150	0.0429672	Bacteroides sp. F-4; AB470322	EU136680.1.2019	100	150	0.0429672	Bacteria;Bacteroidetes;Bacteroidia;Bacteroidales;Bacteroidaceae;Bacteroides;Bacteroides uniformis	no
2287	GAM.236.1.dil.100.NAB.f_tax_file	GAM	236	1	100	NAB	otu_39_V1V3	LOW	149	100	0.0470462	S002418327	100	150	0.0470462	Bacteroides sp. F-4; AB470322	EU136680.1.2019	100	150	0.0470462	Bacteria;Bacteroidetes;Bacteroidia;Bacteroidales;Bacteroidaceae;Bacteroides;Bacteroides uniformis	yes
2287	GAM.145.1.dil.100.NAB.f_tax_file	GAM	145	1	100	NAB	otu_39_V1V3	LOW	149	100	0.0474048	S002418327	100	150	0.0474048	Bacteroides sp. F-4; AB470322	EU136680.1.2019	100	150	0.0474048	Bacteria;Bacteroidetes;Bacteroidia;Bacteroidales;Bacteroidaceae;Bacteroides;Bacteroides uniformis	yes
2287	GAM.256.2.dil.100.NAB.f_tax_file	GAM	256	2	100	NAB	otu_39_V1V3	LOW	149	100	0.0523492	S002418327	100	150	0.0523492	Bacteroides sp. F-4; AB470322	EU136680.1.2019	100	150	0.0523492	Bacteria;Bacteroidetes;Bacteroidia;Bacteroidales;Bacteroidaceae;Bacteroides;Bacteroides uniformis	no
2287	GAM.142.2.dil.1.SDD.f_tax_file	GAM	142	2	1	SDD	otu_39_V1V3	LOW	149	100	0.0547529	S002418327	100	150	0.0547529	Bacteroides sp. F-4; AB470322	EU136680.1.2019	100	150	0.0547529	Bacteria;Bacteroidetes;Bacteroidia;Bacteroidales;Bacteroidaceae;Bacteroides;Bacteroides uniformis	yes
2287	GAM.236.1.dil.1.NAB.f_tax_file	GAM	236	1	1	NAB	otu_39_V1V3	LOW	149	100	0.0573051	S002418327	100	150	0.0573051	Bacteroides sp. F-4; AB470322	EU136680.1.2019	100	150	0.0573051	Bacteria;Bacteroidetes;Bacteroidia;Bacteroidales;Bacteroidaceae;Bacteroides;Bacteroides uniformis	yes
2287	GAM.266.1.dil.100.NAB.f_tax_file	GAM	266	1	100	NAB	otu_39_V1V3	LOW	149	100	0.0590236	S002418327	100	150	0.0590236	Bacteroides sp. F-4; AB470322	EU136680.1.2019	100	150	0.0590236	Bacteria;Bacteroidetes;Bacteroidia;Bacteroidales;Bacteroidaceae;Bacteroides;Bacteroides uniformis	yes
2287	GAM.288.2.dil.100.NAB.f_tax_file	GAM	288	2	100	NAB	otu_39_V1V3	LOW	149	100	0.0624586	S002418327	100	150	0.0624586	Bacteroides sp. F-4; AB470322	EU136680.1.2019	100	150	0.0624586	Bacteria;Bacteroidetes;Bacteroidia;Bacteroidales;Bacteroidaceae;Bacteroides;Bacteroides uniformis	yes
2287	GAM.236.2.dil.1.NAB.f_tax_file	GAM	236	2	1	NAB	otu_39_V1V3	LOW	149	100	0.0656187	S002418327	100	150	0.0656187	Bacteroides sp. F-4; AB470322	EU136680.1.2019	100	150	0.0656187	Bacteria;Bacteroidetes;Bacteroidia;Bacteroidales;Bacteroidaceae;Bacteroides;Bacteroides uniformis	yes
2287	GAM.236.2.dil.100.SDD.f_tax_file	GAM	236	2	100	SDD	otu_39_V1V3	LOW	149	100	0.0658088	S002418327	100	150	0.0658088	Bacteroides sp. F-4; AB470322	EU136680.1.2019	100	150	0.0658088	Bacteria;Bacteroidetes;Bacteroidia;Bacteroidales;Bacteroidaceae;Bacteroides;Bacteroides uniformis	yes
2287	GAM.142.1.dil.10.SDD.f_tax_file	GAM	142	1	10	SDD	otu_39_V1V3	LOW	149	100	0.0662885	S002418327	100	150	0.0662885	Bacteroides sp. F-4; AB470322	EU136680.1.2019	100	150	0.0662885	Bacteria;Bacteroidetes;Bacteroidia;Bacteroidales;Bacteroidaceae;Bacteroides;Bacteroides uniformis	yes
2287	GAM.145.2.dil.1.NAB.f_tax_file	GAM	145	2	1	NAB	otu_39_V1V3	LOW	149	100	0.0726255	S002418327	100	150	0.0726255	Bacteroides sp. F-4; AB470322	EU136680.1.2019	100	150	0.0726255	Bacteria;Bacteroidetes;Bacteroidia;Bacteroidales;Bacteroidaceae;Bacteroides;Bacteroides uniformis	yes
2287	GAM.241.2.dil.1.NAB.f_tax_file	GAM	241	2	1	NAB	otu_39_V1V3	LOW	149	100	0.0829793	S002418327	100	150	0.0829793	Bacteroides sp. F-4; AB470322	EU136680.1.2019	100	150	0.0829793	Bacteria;Bacteroidetes;Bacteroidia;Bacteroidales;Bacteroidaceae;Bacteroides;Bacteroides uniformis	yes
2287	GAM.145.1.dil.1.NAB.f_tax_file	GAM	145	1	1	NAB	otu_39_V1V3	LOW	149	100	0.0857161	S002418327	100	150	0.0857161	Bacteroides sp. F-4; AB470322	EU136680.1.2019	100	150	0.0857161	Bacteria;Bacteroidetes;Bacteroidia;Bacteroidales;Bacteroidaceae;Bacteroides;Bacteroides uniformis	yes
2287	GAM.288.1.dil.100.NAB.f_tax_file	GAM	288	1	100	NAB	otu_39_V1V3	LOW	149	100	0.0923207	S002418327	100	150	0.0923207	Bacteroides sp. F-4; AB470322	EU136680.1.2019	100	150	0.0923207	Bacteria;Bacteroidetes;Bacteroidia;Bacteroidales;Bacteroidaceae;Bacteroides;Bacteroides uniformis	yes
2287	GAM.256.2.dil.1.NAB.f_tax_file	GAM	256	2	1	NAB	otu_39_V1V3	LOW	149	100	0.102147	S002418327	100	150	0.102147	Bacteroides sp. F-4; AB470322	EU136680.1.2019	100	150	0.102147	Bacteria;Bacteroidetes;Bacteroidia;Bacteroidales;Bacteroidaceae;Bacteroides;Bacteroides uniformis	no
2287	GAM.142.2.dil.1.NAB.f_tax_file	GAM	142	2	1	NAB	otu_39_V1V3	LOW	149	100	0.102718	S002418327	100	150	0.102718	Bacteroides sp. F-4; AB470322	EU136680.1.2019	100	150	0.102718	Bacteria;Bacteroidetes;Bacteroidia;Bacteroidales;Bacteroidaceae;Bacteroides;Bacteroides uniformis	yes
2287	GAM.241.1.dil.1.NAB.f_tax_file	GAM	241	1	1	NAB	otu_39_V1V3	LOW	149	100	0.117847	S002418327	100	150	0.117847	Bacteroides sp. F-4; AB470322	EU136680.1.2019	100	150	0.117847	Bacteria;Bacteroidetes;Bacteroidia;Bacteroidales;Bacteroidaceae;Bacteroides;Bacteroides uniformis	yes
2287	GAM.256.1.dil.1.NAB.f_tax_file	GAM	256	1	1	NAB	otu_39_V1V3	LOW	149	100	0.134871	S002418327	100	150	0.134871	Bacteroides sp. F-4; AB470322	EU136680.1.2019	100	150	0.134871	Bacteria;Bacteroidetes;Bacteroidia;Bacteroidales;Bacteroidaceae;Bacteroides;Bacteroides uniformis	no
2287	GAM.198.1.dil.1.NAB.f_tax_file	GAM	198	1	1	NAB	otu_39_V1V3	LOW	149	100	0.157971	S002418327	100	150	0.157971	Bacteroides sp. F-4; AB470322	EU136680.1.2019	100	150	0.157971	Bacteria;Bacteroidetes;Bacteroidia;Bacteroidales;Bacteroidaceae;Bacteroides;Bacteroides uniformis	yes
2287	GAM.172.2.dil.100.NAB.f_tax_file	GAM	172	2	100	NAB	otu_39_V1V3	LOW	149	100	0.175051	S002418327	100	150	0.175051	Bacteroides sp. F-4; AB470322	EU136680.1.2019	100	150	0.175051	Bacteria;Bacteroidetes;Bacteroidia;Bacteroidales;Bacteroidaceae;Bacteroides;Bacteroides uniformis	no
2287	GAM.236.1.dil.1.SDD.f_tax_file	GAM	236	1	1	SDD	otu_39_V1V3	LOW	149	100	0.181744	S002418327	100	150	0.181744	Bacteroides sp. F-4; AB470322	EU136680.1.2019	100	150	0.181744	Bacteria;Bacteroidetes;Bacteroidia;Bacteroidales;Bacteroidaceae;Bacteroides;Bacteroides uniformis	yes
2287	GAM.160.1.dil.1.NAB.f_tax_file	GAM	160	1	1	NAB	otu_39_V1V3	LOW	149	100	0.185654	S002418327	100	150	0.185654	Bacteroides sp. F-4; AB470322	EU136680.1.2019	100	150	0.185654	Bacteria;Bacteroidetes;Bacteroidia;Bacteroidales;Bacteroidaceae;Bacteroides;Bacteroides uniformis	yes
2287	GAM.160.2.dil.1.NAB.f_tax_file	GAM	160	2	1	NAB	otu_39_V1V3	LOW	149	100	0.189542	S002418327	100	150	0.189542	Bacteroides sp. F-4; AB470322	EU136680.1.2019	100	150	0.189542	Bacteria;Bacteroidetes;Bacteroidia;Bacteroidales;Bacteroidaceae;Bacteroides;Bacteroides uniformis	yes
2287	GAM.266.1.dil.1.NAB.f_tax_file	GAM	266	1	1	NAB	otu_39_V1V3	LOW	149	100	0.203402	S002418327	100	150	0.203402	Bacteroides sp. F-4; AB470322	EU136680.1.2019	100	150	0.203402	Bacteria;Bacteroidetes;Bacteroidia;Bacteroidales;Bacteroidaceae;Bacteroides;Bacteroides uniformis	yes
2287	GAM.142.1.dil.1.NAB.f_tax_file	GAM	142	1	1	NAB	otu_39_V1V3	LOW	149	100	0.203513	S002418327	100	150	0.203513	Bacteroides sp. F-4; AB470322	EU136680.1.2019	100	150	0.203513	Bacteria;Bacteroidetes;Bacteroidia;Bacteroidales;Bacteroidaceae;Bacteroides;Bacteroides uniformis	yes
2287	GAM.266.2.dil.1.NAB.f_tax_file	GAM	266	2	1	NAB	otu_39_V1V3	LOW	149	100	0.205949	S002418327	100	150	0.205949	Bacteroides sp. F-4; AB470322	EU136680.1.2019	100	150	0.205949	Bacteria;Bacteroidetes;Bacteroidia;Bacteroidales;Bacteroidaceae;Bacteroides;Bacteroides uniformis	yes
2287	GAM.142.2.dil.100.NAB.f_tax_file	GAM	142	2	100	NAB	otu_39_V1V3	LOW	149	100	0.209276	S002418327	100	150	0.209276	Bacteroides sp. F-4; AB470322	EU136680.1.2019	100	150	0.209276	Bacteria;Bacteroidetes;Bacteroidia;Bacteroidales;Bacteroidaceae;Bacteroides;Bacteroides uniformis	yes
2287	GAM.160.1.dil.100.NAB.f_tax_file	GAM	160	1	100	NAB	otu_39_V1V3	LOW	149	100	0.216418	S002418327	100	150	0.216418	Bacteroides sp. F-4; AB470322	EU136680.1.2019	100	150	0.216418	Bacteria;Bacteroidetes;Bacteroidia;Bacteroidales;Bacteroidaceae;Bacteroides;Bacteroides uniformis	yes
2287	GAM.209.1.dil.1.NAB.f_tax_file	GAM	209	1	1	NAB	otu_39_V1V3	LOW	149	100	0.222887	S002418327	100	150	0.222887	Bacteroides sp. F-4; AB470322	EU136680.1.2019	100	150	0.222887	Bacteria;Bacteroidetes;Bacteroidia;Bacteroidales;Bacteroidaceae;Bacteroides;Bacteroides uniformis	yes
2287	GAM.209.2.dil.100.NAB.f_tax_file	GAM	209	2	100	NAB	otu_39_V1V3	LOW	149	100	0.264915	S002418327	100	150	0.264915	Bacteroides sp. F-4; AB470322	EU136680.1.2019	100	150	0.264915	Bacteria;Bacteroidetes;Bacteroidia;Bacteroidales;Bacteroidaceae;Bacteroides;Bacteroides uniformis	yes
2287	GAM.209.2.dil.1.NAB.f_tax_file	GAM	209	2	1	NAB	otu_39_V1V3	LOW	149	100	0.277083	S002418327	100	150	0.277083	Bacteroides sp. F-4; AB470322	EU136680.1.2019	100	150	0.277083	Bacteria;Bacteroidetes;Bacteroidia;Bacteroidales;Bacteroidaceae;Bacteroides;Bacteroides uniformis	yes
2287	GAM.172.2.dil.1.SDD.f_tax_file	GAM	172	2	1	SDD	otu_39_V1V3	LOW	149	100	0.312946	S002418327	100	150	0.312946	Bacteroides sp. F-4; AB470322	EU136680.1.2019	100	150	0.312946	Bacteria;Bacteroidetes;Bacteroidia;Bacteroidales;Bacteroidaceae;Bacteroides;Bacteroides uniformis	no
2287	GAM.198.1.dil.100.NAB.f_tax_file	GAM	198	1	100	NAB	otu_39_V1V3	LOW	149	100	0.319381	S002418327	100	150	0.319381	Bacteroides sp. F-4; AB470322	EU136680.1.2019	100	150	0.319381	Bacteria;Bacteroidetes;Bacteroidia;Bacteroidales;Bacteroidaceae;Bacteroides;Bacteroides uniformis	yes
2287	GAM.142.1.dil.100.NAB.f_tax_file	GAM	142	1	100	NAB	otu_39_V1V3	LOW	149	100	0.368872	S002418327	100	150	0.368872	Bacteroides sp. F-4; AB470322	EU136680.1.2019	100	150	0.368872	Bacteria;Bacteroidetes;Bacteroidia;Bacteroidales;Bacteroidaceae;Bacteroides;Bacteroides uniformis	yes
2287	GAM.160.2.dil.100.NAB.f_tax_file	GAM	160	2	100	NAB	otu_39_V1V3	LOW	149	100	0.41657	S002418327	100	150	0.41657	Bacteroides sp. F-4; AB470322	EU136680.1.2019	100	150	0.41657	Bacteria;Bacteroidetes;Bacteroidia;Bacteroidales;Bacteroidaceae;Bacteroides;Bacteroides uniformis	yes
2287	GAM.209.1.dil.100.NAB.f_tax_file	GAM	209	1	100	NAB	otu_39_V1V3	LOW	149	100	0.557995	S002418327	100	150	0.557995	Bacteroides sp. F-4; AB470322	EU136680.1.2019	100	150	0.557995	Bacteria;Bacteroidetes;Bacteroidia;Bacteroidales;Bacteroidaceae;Bacteroides;Bacteroides uniformis	yes
2287	GAM.198.1.dil.10.NAB.f_tax_file	GAM	198	1	10	NAB	otu_39_V1V3	LOW	149	100	0.654708	S002418327	100	150	0.654708	Bacteroides sp. F-4; AB470322	EU136680.1.2019	100	150	0.654708	Bacteria;Bacteroidetes;Bacteroidia;Bacteroidales;Bacteroidaceae;Bacteroides;Bacteroides uniformis	yes
2287	GAM.142.1.dil.100.SDD.f_tax_file	GAM	142	1	100	SDD	otu_39_V1V3	LOW	149	100	0.78475	S002418327	100	150	0.78475	Bacteroides sp. F-4; AB470322	EU136680.1.2019	100	150	0.78475	Bacteria;Bacteroidetes;Bacteroidia;Bacteroidales;Bacteroidaceae;Bacteroides;Bacteroides uniformis	yes
2288	142.1.fm.f_tax_file	fm	142	1	na	na	otu_39_V1V3	LOW	148	100	0.00123517	S002418327	100	149	0.00123517	Bacteroides sp. F-4; AB470322	EU136680.1.2019	100	149	0.00123517	Bacteria;Bacteroidetes;Bacteroidia;Bacteroidales;Bacteroidaceae;Bacteroides;Bacteroides uniformis	yes
2288	GAM.172.2.dil.100.NAB.f_tax_file	GAM	172	2	100	NAB	otu_39_V1V3	LOW	148	100	0.00143178	S002418327	100	149	0.00143178	Bacteroides sp. F-4; AB470322	EU136680.1.2019	100	149	0.00143178	Bacteria;Bacteroidetes;Bacteroidia;Bacteroidales;Bacteroidaceae;Bacteroides;Bacteroides uniformis	no
2288	142.2.fm.f_tax_file	fm	142	2	na	na	otu_39_V1V3	LOW	148	100	0.00150728	S002418327	100	149	0.00150728	Bacteroides sp. F-4; AB470322	EU136680.1.2019	100	149	0.00150728	Bacteria;Bacteroidetes;Bacteroidia;Bacteroidales;Bacteroidaceae;Bacteroides;Bacteroides uniformis	yes
2289	GAM.142.1.dil.100.SDD.f_tax_file	GAM	142	1	100	SDD	otu_39_V1V3	LOW	149	99.33	0.00170254	S002418327	99.33	150	0.00170254	Bacteroides sp. F-4; AB470322	EU136680.1.2019	99.33	150	0.00170254	Bacteria;Bacteroidetes;Bacteroidia;Bacteroidales;Bacteroidaceae;Bacteroides;Bacteroides uniformis	no
2289	GAM.198.1.dil.10.NAB.f_tax_file	GAM	198	1	10	NAB	otu_39_V1V3	LOW	149	99.33	0.00191228	S002418327	99.33	150	0.00191228	Bacteroides sp. F-4; AB470322	EU136680.1.2019	99.33	150	0.00191228	Bacteria;Bacteroidetes;Bacteroidia;Bacteroidales;Bacteroidaceae;Bacteroides;Bacteroides uniformis	no
2289	GAM.209.1.dil.100.NAB.f_tax_file	GAM	209	1	100	NAB	otu_39_V1V3	LOW	149	99.33	0.00223891	S002418327	99.33	150	0.00223891	Bacteroides sp. F-4; AB470322	EU136680.1.2019	99.33	150	0.00223891	Bacteria;Bacteroidetes;Bacteroidia;Bacteroidales;Bacteroidaceae;Bacteroides;Bacteroides uniformis	no
2290	GAM.209.1.dil.100.NAB.f_tax_file	GAM	209	1	100	NAB	otu_39_V1V3	LOW	149	99.33	0.0018778	S002418327	99.33	150	0.0018778	Bacteroides sp. F-4; AB470322	EU136680.1.2019	99.33	150	0.0018778	Bacteria;Bacteroidetes;Bacteroidia;Bacteroidales;Bacteroidaceae;Bacteroides;Bacteroides uniformis	no
2291	GAM.198.1.dil.10.NAB.f_tax_file	GAM	198	1	10	NAB	otu_39_V1V3	LOW	149	99.33	0.00170443	S002418327	99.33	150	0.00170443	Bacteroides sp. F-4; AB470322	EU136680.1.2019	99.33	150	0.00170443	Bacteria;Bacteroidetes;Bacteroidia;Bacteroidales;Bacteroidaceae;Bacteroides;Bacteroides uniformis	no
2291	GAM.209.1.dil.100.NAB.f_tax_file	GAM	209	1	100	NAB	otu_39_V1V3	LOW	149	99.33	0.00260003	S002418327	99.33	150	0.00260003	Bacteroides sp. F-4; AB470322	EU136680.1.2019	99.33	150	0.00260003	Bacteria;Bacteroidetes;Bacteroidia;Bacteroidales;Bacteroidaceae;Bacteroides;Bacteroides uniformis	no
2292	GAM.172.2.dil.1.SDD.f_tax_file	GAM	172	2	1	SDD	otu_39_V1V3	LOW	149	99.33	0.00118199	S002418327	99.33	150	0.00118199	Bacteroides sp. F-4; AB470322	EU136680.1.2019	99.33	150	0.00118199	Bacteria;Bacteroidetes;Bacteroidia;Bacteroidales;Bacteroidaceae;Bacteroides;Bacteroides uniformis	no
2292	GAM.160.1.dil.100.NAB.f_tax_file	GAM	160	1	100	NAB	otu_39_V1V3	LOW	149	99.33	0.00176001	S002418327	99.33	150	0.00176001	Bacteroides sp. F-4; AB470322	EU136680.1.2019	99.33	150	0.00176001	Bacteria;Bacteroidetes;Bacteroidia;Bacteroidales;Bacteroidaceae;Bacteroides;Bacteroides uniformis	no
2292	GAM.256.1.dil.1.NAB.f_tax_file	GAM	256	1	1	NAB	otu_39_V1V3	LOW	149	99.33	0.0019125	S002418327	99.33	150	0.0019125	Bacteroides sp. F-4; AB470322	EU136680.1.2019	99.33	150	0.0019125	Bacteria;Bacteroidetes;Bacteroidia;Bacteroidales;Bacteroidaceae;Bacteroides;Bacteroides uniformis	no
2292	GAM.266.2.dil.1.NAB.f_tax_file	GAM	266	2	1	NAB	otu_39_V1V3	LOW	149	99.33	0.00212256	S002418327	99.33	150	0.00212256	Bacteroides sp. F-4; AB470322	EU136680.1.2019	99.33	150	0.00212256	Bacteria;Bacteroidetes;Bacteroidia;Bacteroidales;Bacteroidaceae;Bacteroides;Bacteroides uniformis	no
2292	GAM.160.2.dil.100.NAB.f_tax_file	GAM	160	2	100	NAB	otu_39_V1V3	LOW	149	99.33	0.00220586	S002418327	99.33	150	0.00220586	Bacteroides sp. F-4; AB470322	EU136680.1.2019	99.33	150	0.00220586	Bacteria;Bacteroidetes;Bacteroidia;Bacteroidales;Bacteroidaceae;Bacteroides;Bacteroides uniformis	no
2292	GAM.142.1.dil.100.NAB.f_tax_file	GAM	142	1	100	NAB	otu_39_V1V3	LOW	149	99.33	0.00233558	S002418327	99.33	150	0.00233558	Bacteroides sp. F-4; AB470322	EU136680.1.2019	99.33	150	0.00233558	Bacteria;Bacteroidetes;Bacteroidia;Bacteroidales;Bacteroidaceae;Bacteroides;Bacteroides uniformis	no
2292	GAM.142.1.dil.100.SDD.f_tax_file	GAM	142	1	100	SDD	otu_39_V1V3	LOW	149	99.33	0.00267542	S002418327	99.33	150	0.00267542	Bacteroides sp. F-4; AB470322	EU136680.1.2019	99.33	150	0.00267542	Bacteria;Bacteroidetes;Bacteroidia;Bacteroidales;Bacteroidaceae;Bacteroides;Bacteroides uniformis	no
2292	GAM.198.1.dil.10.NAB.f_tax_file	GAM	198	1	10	NAB	otu_39_V1V3	LOW	149	99.33	0.00278528	S002418327	99.33	150	0.00278528	Bacteroides sp. F-4; AB470322	EU136680.1.2019	99.33	150	0.00278528	Bacteria;Bacteroidetes;Bacteroidia;Bacteroidales;Bacteroidaceae;Bacteroides;Bacteroides uniformis	no
2292	GAM.209.2.dil.1.NAB.f_tax_file	GAM	209	2	1	NAB	otu_39_V1V3	LOW	149	99.33	0.00282576	S002418327	99.33	150	0.00282576	Bacteroides sp. F-4; AB470322	EU136680.1.2019	99.33	150	0.00282576	Bacteria;Bacteroidetes;Bacteroidia;Bacteroidales;Bacteroidaceae;Bacteroides;Bacteroides uniformis	no
2292	GAM.209.1.dil.100.NAB.f_tax_file	GAM	209	1	100	NAB	otu_39_V1V3	LOW	149	99.33	0.00397227	S002418327	99.33	150	0.00397227	Bacteroides sp. F-4; AB470322	EU136680.1.2019	99.33	150	0.00397227	Bacteria;Bacteroidetes;Bacteroidia;Bacteroidales;Bacteroidaceae;Bacteroides;Bacteroides uniformis	no
2293	GAM.160.2.dil.100.NAB.f_tax_file	GAM	160	2	100	NAB	otu_39_V1V3	LOW	149	99.33	0.00151166	S002418327	99.33	150	0.00151166	Bacteroides sp. F-4; AB470322	EU136680.1.2019	99.33	150	0.00151166	Bacteria;Bacteroidetes;Bacteroidia;Bacteroidales;Bacteroidaceae;Bacteroides;Bacteroides uniformis	no
2293	GAM.241.1.dil.1.NAB.f_tax_file	GAM	241	1	1	NAB	otu_39_V1V3	LOW	149	99.33	0.00165631	S002418327	99.33	150	0.00165631	Bacteroides sp. F-4; AB470322	EU136680.1.2019	99.33	150	0.00165631	Bacteria;Bacteroidetes;Bacteroidia;Bacteroidales;Bacteroidaceae;Bacteroides;Bacteroides uniformis	no
2293	GAM.256.1.dil.1.NAB.f_tax_file	GAM	256	1	1	NAB	otu_39_V1V3	LOW	149	99.33	0.00175313	S002418327	99.33	150	0.00175313	Bacteroides sp. F-4; AB470322	EU136680.1.2019	99.33	150	0.00175313	Bacteria;Bacteroidetes;Bacteroidia;Bacteroidales;Bacteroidaceae;Bacteroides;Bacteroides uniformis	no
2293	GAM.209.2.dil.1.NAB.f_tax_file	GAM	209	2	1	NAB	otu_39_V1V3	LOW	149	99.33	0.00191037	S002418327	99.33	150	0.00191037	Bacteroides sp. F-4; AB470322	EU136680.1.2019	99.33	150	0.00191037	Bacteria;Bacteroidetes;Bacteroidia;Bacteroidales;Bacteroidaceae;Bacteroides;Bacteroides uniformis	no
2293	GAM.198.1.dil.10.NAB.f_tax_file	GAM	198	1	10	NAB	otu_39_V1V3	LOW	149	99.33	0.002328	S002418327	99.33	150	0.002328	Bacteroides sp. F-4; AB470322	EU136680.1.2019	99.33	150	0.002328	Bacteria;Bacteroidetes;Bacteroidia;Bacteroidales;Bacteroidaceae;Bacteroides;Bacteroides uniformis	no
2293	GAM.142.1.dil.100.SDD.f_tax_file	GAM	142	1	100	SDD	otu_39_V1V3	LOW	149	99.33	0.0024322	S002418327	99.33	150	0.0024322	Bacteroides sp. F-4; AB470322	EU136680.1.2019	99.33	150	0.0024322	Bacteria;Bacteroidetes;Bacteroidia;Bacteroidales;Bacteroidaceae;Bacteroides;Bacteroides uniformis	no
2293	GAM.209.1.dil.100.NAB.f_tax_file	GAM	209	1	100	NAB	otu_39_V1V3	LOW	149	99.33	0.00260003	S002418327	99.33	150	0.00260003	Bacteroides sp. F-4; AB470322	EU136680.1.2019	99.33	150	0.00260003	Bacteria;Bacteroidetes;Bacteroidia;Bacteroidales;Bacteroidaceae;Bacteroides;Bacteroides uniformis	no
2294	GAM.256.1.dil.1.NAB.f_tax_file	GAM	256	1	1	NAB	otu_39_V1V3	LOW	149	99.33	0.00143438	S002418327	99.33	150	0.00143438	Bacteroides sp. F-4; AB470322	EU136680.1.2019	99.33	150	0.00143438	Bacteria;Bacteroidetes;Bacteroidia;Bacteroidales;Bacteroidaceae;Bacteroides;Bacteroides uniformis	no
2294	GAM.142.1.dil.100.NAB.f_tax_file	GAM	142	1	100	NAB	otu_39_V1V3	LOW	149	99.33	0.00146595	S002418327	99.33	150	0.00146595	Bacteroides sp. F-4; AB470322	EU136680.1.2019	99.33	150	0.00146595	Bacteria;Bacteroidetes;Bacteroidia;Bacteroidales;Bacteroidaceae;Bacteroides;Bacteroides uniformis	no
2294	GAM.209.1.dil.100.NAB.f_tax_file	GAM	209	1	100	NAB	otu_39_V1V3	LOW	149	99.33	0.00166113	S002418327	99.33	150	0.00166113	Bacteroides sp. F-4; AB470322	EU136680.1.2019	99.33	150	0.00166113	Bacteria;Bacteroidetes;Bacteroidia;Bacteroidales;Bacteroidaceae;Bacteroides;Bacteroides uniformis	no
2294	GAM.142.1.dil.100.SDD.f_tax_file	GAM	142	1	100	SDD	otu_39_V1V3	LOW	149	99.33	0.00218898	S002418327	99.33	150	0.00218898	Bacteroides sp. F-4; AB470322	EU136680.1.2019	99.33	150	0.00218898	Bacteria;Bacteroidetes;Bacteroidia;Bacteroidales;Bacteroidaceae;Bacteroides;Bacteroides uniformis	no
2295	GAM.198.1.dil.10.NAB.f_tax_file	GAM	198	1	10	NAB	otu_39_V1V3	LOW	149	99.33	0.00187071	S002418327	99.33	150	0.00187071	Bacteroides sp. F-4; AB470322	EU136680.1.2019	99.33	150	0.00187071	Bacteria;Bacteroidetes;Bacteroidia;Bacteroidales;Bacteroidaceae;Bacteroides;Bacteroides uniformis	no
2295	GAM.256.1.dil.1.NAB.f_tax_file	GAM	256	1	1	NAB	otu_39_V1V3	LOW	149	99.33	0.00223125	S002418327	99.33	150	0.00223125	Bacteroides sp. F-4; AB470322	EU136680.1.2019	99.33	150	0.00223125	Bacteria;Bacteroidetes;Bacteroidia;Bacteroidales;Bacteroidaceae;Bacteroides;Bacteroides uniformis	no
2295	GAM.209.1.dil.100.NAB.f_tax_file	GAM	209	1	100	NAB	otu_39_V1V3	LOW	149	99.33	0.00245558	S002418327	99.33	150	0.00245558	Bacteroides sp. F-4; AB470322	EU136680.1.2019	99.33	150	0.00245558	Bacteria;Bacteroidetes;Bacteroidia;Bacteroidales;Bacteroidaceae;Bacteroides;Bacteroides uniformis	no
2295	GAM.142.1.dil.100.NAB.f_tax_file	GAM	142	1	100	NAB	otu_39_V1V3	LOW	149	99.33	0.0029319	S002418327	99.33	150	0.0029319	Bacteroides sp. F-4; AB470322	EU136680.1.2019	99.33	150	0.0029319	Bacteria;Bacteroidetes;Bacteroidia;Bacteroidales;Bacteroidaceae;Bacteroides;Bacteroides uniformis	no
2296	GAM.142.1.dil.100.SDD.f_tax_file	GAM	142	1	100	SDD	otu_39_V1V3	LOW	149	99.33	0.00231059	S002418327	99.33	150	0.00231059	Bacteroides sp. F-4; AB470322	EU136680.1.2019	99.33	150	0.00231059	Bacteria;Bacteroidetes;Bacteroidia;Bacteroidales;Bacteroidaceae;Bacteroides;Bacteroides uniformis	no
2297	GAM.209.1.dil.1.NAB.f_tax_file	GAM	209	1	1	NAB	otu_39_V1V3	LOW	149	99.33	0.00132523	S002418327	99.33	150	0.00132523	Bacteroides sp. F-4; AB470322	EU136680.1.2019	99.33	150	0.00132523	Bacteria;Bacteroidetes;Bacteroidia;Bacteroidales;Bacteroidaceae;Bacteroides;Bacteroides uniformis	no
2297	GAM.172.2.dil.1.SDD.f_tax_file	GAM	172	2	1	SDD	otu_39_V1V3	LOW	149	99.33	0.00148249	S002418327	99.33	150	0.00148249	Bacteroides sp. F-4; AB470322	EU136680.1.2019	99.33	150	0.00148249	Bacteria;Bacteroidetes;Bacteroidia;Bacteroidales;Bacteroidaceae;Bacteroides;Bacteroides uniformis	no
2297	GAM.160.1.dil.1.NAB.f_tax_file	GAM	160	1	1	NAB	otu_39_V1V3	LOW	149	99.33	0.00166693	S002418327	99.33	150	0.00166693	Bacteroides sp. F-4; AB470322	EU136680.1.2019	99.33	150	0.00166693	Bacteria;Bacteroidetes;Bacteroidia;Bacteroidales;Bacteroidaceae;Bacteroides;Bacteroides uniformis	no
2297	GAM.142.1.dil.100.SDD.f_tax_file	GAM	142	1	100	SDD	otu_39_V1V3	LOW	149	99.33	0.00206737	S002418327	99.33	150	0.00206737	Bacteroides sp. F-4; AB470322	EU136680.1.2019	99.33	150	0.00206737	Bacteria;Bacteroidetes;Bacteroidia;Bacteroidales;Bacteroidaceae;Bacteroides;Bacteroides uniformis	no
2297	GAM.266.1.dil.1.NAB.f_tax_file	GAM	266	1	1	NAB	otu_39_V1V3	LOW	149	99.33	0.00211827	S002418327	99.33	150	0.00211827	Bacteroides sp. F-4; AB470322	EU136680.1.2019	99.33	150	0.00211827	Bacteria;Bacteroidetes;Bacteroidia;Bacteroidales;Bacteroidaceae;Bacteroides;Bacteroides uniformis	no
2297	GAM.198.1.dil.10.NAB.f_tax_file	GAM	198	1	10	NAB	otu_39_V1V3	LOW	149	99.33	0.00224486	S002418327	99.33	150	0.00224486	Bacteroides sp. F-4; AB470322	EU136680.1.2019	99.33	150	0.00224486	Bacteria;Bacteroidetes;Bacteroidia;Bacteroidales;Bacteroidaceae;Bacteroides;Bacteroides uniformis	no
2297	GAM.256.1.dil.1.NAB.f_tax_file	GAM	256	1	1	NAB	otu_39_V1V3	LOW	149	99.33	0.00239063	S002418327	99.33	150	0.00239063	Bacteroides sp. F-4; AB470322	EU136680.1.2019	99.33	150	0.00239063	Bacteria;Bacteroidetes;Bacteroidia;Bacteroidales;Bacteroidaceae;Bacteroides;Bacteroides uniformis	no
2297	GAM.142.1.dil.100.NAB.f_tax_file	GAM	142	1	100	NAB	otu_39_V1V3	LOW	149	99.33	0.00253435	S002418327	99.33	150	0.00253435	Bacteroides sp. F-4; AB470322	EU136680.1.2019	99.33	150	0.00253435	Bacteria;Bacteroidetes;Bacteroidia;Bacteroidales;Bacteroidaceae;Bacteroides;Bacteroides uniformis	no
2297	GAM.209.2.dil.1.NAB.f_tax_file	GAM	209	2	1	NAB	otu_39_V1V3	LOW	149	99.33	0.00254716	S002418327	99.33	150	0.00254716	Bacteroides sp. F-4; AB470322	EU136680.1.2019	99.33	150	0.00254716	Bacteria;Bacteroidetes;Bacteroidia;Bacteroidales;Bacteroidaceae;Bacteroides;Bacteroides uniformis	no
2297	GAM.160.1.dil.100.NAB.f_tax_file	GAM	160	1	100	NAB	otu_39_V1V3	LOW	149	99.33	0.00264002	S002418327	99.33	150	0.00264002	Bacteroides sp. F-4; AB470322	EU136680.1.2019	99.33	150	0.00264002	Bacteria;Bacteroidetes;Bacteroidia;Bacteroidales;Bacteroidaceae;Bacteroides;Bacteroides uniformis	no
2297	GAM.266.2.dil.1.NAB.f_tax_file	GAM	266	2	1	NAB	otu_39_V1V3	LOW	149	99.33	0.00275933	S002418327	99.33	150	0.00275933	Bacteroides sp. F-4; AB470322	EU136680.1.2019	99.33	150	0.00275933	Bacteria;Bacteroidetes;Bacteroidia;Bacteroidales;Bacteroidaceae;Bacteroides;Bacteroides uniformis	no
2297	GAM.160.2.dil.100.NAB.f_tax_file	GAM	160	2	100	NAB	otu_39_V1V3	LOW	149	99.33	0.00283518	S002418327	99.33	150	0.00283518	Bacteroides sp. F-4; AB470322	EU136680.1.2019	99.33	150	0.00283518	Bacteria;Bacteroidetes;Bacteroidia;Bacteroidales;Bacteroidaceae;Bacteroides;Bacteroides uniformis	no
2297	GAM.209.1.dil.100.NAB.f_tax_file	GAM	209	1	100	NAB	otu_39_V1V3	LOW	149	99.33	0.00346671	S002418327	99.33	150	0.00346671	Bacteroides sp. F-4; AB470322	EU136680.1.2019	99.33	150	0.00346671	Bacteria;Bacteroidetes;Bacteroidia;Bacteroidales;Bacteroidaceae;Bacteroides;Bacteroides uniformis	no
2298	GAM.266.2.dil.1.NAB.f_tax_file	GAM	266	2	1	NAB	otu_39_V1V3	LOW	149	99.33	0.0013645	S002418327	99.33	150	0.0013645	Bacteroides sp. F-4; AB470322	EU136680.1.2019	99.33	150	0.0013645	Bacteria;Bacteroidetes;Bacteroidia;Bacteroidales;Bacteroidaceae;Bacteroides;Bacteroides uniformis	no
2298	GAM.160.2.dil.100.NAB.f_tax_file	GAM	160	2	100	NAB	otu_39_V1V3	LOW	149	99.33	0.001596	S002418327	99.33	150	0.001596	Bacteroides sp. F-4; AB470322	EU136680.1.2019	99.33	150	0.001596	Bacteria;Bacteroidetes;Bacteroidia;Bacteroidales;Bacteroidaceae;Bacteroides;Bacteroides uniformis	no
2298	GAM.209.2.dil.1.NAB.f_tax_file	GAM	209	2	1	NAB	otu_39_V1V3	LOW	149	99.33	0.00173127	S002418327	99.33	150	0.00173127	Bacteroides sp. F-4; AB470322	EU136680.1.2019	99.33	150	0.00173127	Bacteria;Bacteroidetes;Bacteroidia;Bacteroidales;Bacteroidaceae;Bacteroides;Bacteroides uniformis	no
2298	GAM.256.1.dil.1.NAB.f_tax_file	GAM	256	1	1	NAB	otu_39_V1V3	LOW	149	99.33	0.00187266	S002418327	99.33	150	0.00187266	Bacteroides sp. F-4; AB470322	EU136680.1.2019	99.33	150	0.00187266	Bacteria;Bacteroidetes;Bacteroidia;Bacteroidales;Bacteroidaceae;Bacteroides;Bacteroides uniformis	no
2298	GAM.198.1.dil.10.NAB.f_tax_file	GAM	198	1	10	NAB	otu_39_V1V3	LOW	149	99.33	0.00228643	S002418327	99.33	150	0.00228643	Bacteroides sp. F-4; AB470322	EU136680.1.2019	99.33	150	0.00228643	Bacteria;Bacteroidetes;Bacteroidia;Bacteroidales;Bacteroidaceae;Bacteroides;Bacteroides uniformis	no
2298	GAM.209.1.dil.100.NAB.f_tax_file	GAM	209	1	100	NAB	otu_39_V1V3	LOW	149	99.33	0.00238336	S002418327	99.33	150	0.00238336	Bacteroides sp. F-4; AB470322	EU136680.1.2019	99.33	150	0.00238336	Bacteria;Bacteroidetes;Bacteroidia;Bacteroidales;Bacteroidaceae;Bacteroides;Bacteroides uniformis	no
2298	GAM.142.1.dil.100.SDD.f_tax_file	GAM	142	1	100	SDD	otu_39_V1V3	LOW	149	99.33	0.00255381	S002418327	99.33	150	0.00255381	Bacteroides sp. F-4; AB470322	EU136680.1.2019	99.33	150	0.00255381	Bacteria;Bacteroidetes;Bacteroidia;Bacteroidales;Bacteroidaceae;Bacteroides;Bacteroides uniformis	no
2298	GAM.142.1.dil.100.NAB.f_tax_file	GAM	142	1	100	NAB	otu_39_V1V3	LOW	149	99.33	0.00268343	S002418327	99.33	150	0.00268343	Bacteroides sp. F-4; AB470322	EU136680.1.2019	99.33	150	0.00268343	Bacteria;Bacteroidetes;Bacteroidia;Bacteroidales;Bacteroidaceae;Bacteroides;Bacteroides uniformis	no
2299	GAM.266.2.dil.1.NAB.f_tax_file	GAM	266	2	1	NAB	otu_39_V1V3	LOW	149	97.99	0.0010916	S002418327	98	150	0.0010916	Bacteroides sp. F-4; AB470322	EU136680.1.2019	98	150	0.0010916	Bacteria;Bacteroidetes;Bacteroidia;Bacteroidales;Bacteroidaceae;Bacteroides;Bacteroides uniformis	no
2299	GAM.172.2.dil.1.SDD.f_tax_file	GAM	172	2	1	SDD	otu_39_V1V3	LOW	149	97.99	0.017249	S002418327	98	150	0.017249	Bacteroides sp. F-4; AB470322	EU136680.1.2019	98	150	0.017249	Bacteria;Bacteroidetes;Bacteroidia;Bacteroidales;Bacteroidaceae;Bacteroides;Bacteroides uniformis	no
2303	GAM.238.2.dil.1.NAB.f_tax_file	GAM	238	2	1	NAB	otu_39_V1V3	LOW	149	97.32	0.00112008	S002418327	97.33	150	0.00112008	Bacteroides sp. F-4; AB470322	EU136680.1.2019	97.33	150	0.00112008	Bacteria;Bacteroidetes;Bacteroidia;Bacteroidales;Bacteroidaceae;Bacteroides;Bacteroides uniformis	no
2304	266.2.fm.f_tax_file	fm	266	2	na	na	otu_39_V1V3	LOW	149	97.32	0.00697416	S000979876	100	150	0.00697416	Bacteroides coprocola; JCM12979; EU136688	EU136688.1.1853	100	150	0.00697416	Bacteria;Bacteroidetes;Bacteroidia;Bacteroidales;Bacteroidaceae;Bacteroides;Bacteroides coprocola	yes
2304	266.1.fm.f_tax_file	fm	266	1	na	na	otu_39_V1V3	LOW	149	97.32	0.0072875	S000979876	100	150	0.0072875	Bacteroides coprocola; JCM12979; EU136688	EU136688.1.1853	100	150	0.0072875	Bacteria;Bacteroidetes;Bacteroidia;Bacteroidales;Bacteroidaceae;Bacteroides;Bacteroides coprocola	yes
2304	236.2.fm.f_tax_file	fm	236	2	na	na	otu_39_V1V3	LOW	149	97.32	0.0157614	S000979876	100	150	0.0157614	Bacteroides coprocola; JCM12979; EU136688	EU136688.1.1853	100	150	0.0157614	Bacteria;Bacteroidetes;Bacteroidia;Bacteroidales;Bacteroidaceae;Bacteroides;Bacteroides coprocola	yes
2305	CP.201.2.dil.1.SDD.f_tax_file	CP	201	2	1	SDD	otu_750_V1V3	LOW	150	98	0.00123392	S000979876	97.32	149	0.00123392	Bacteroides coprocola; JCM12979; EU136688	EU136688.1.1853	97.32	149	0.00123392	Bacteria;Bacteroidetes;Bacteroidia;Bacteroidales;Bacteroidaceae;Bacteroides;Bacteroides coprocola	no
2307	GAM.209.1.dil.100.NAB.f_tax_file	GAM	209	1	100	NAB	otu_39_V1V3	LOW	149	97.32	0.00108335	S002418327	97.33	150	0.00108335	Bacteroides sp. F-4; AB470322	EU136680.1.2019	97.33	150	0.00108335	Bacteria;Bacteroidetes;Bacteroidia;Bacteroidales;Bacteroidaceae;Bacteroides;Bacteroides uniformis	no
2307	GAM.209.2.dil.100.NAB.f_tax_file	GAM	209	2	100	NAB	otu_39_V1V3	LOW	149	97.32	0.00129055	S002418327	97.33	150	0.00129055	Bacteroides sp. F-4; AB470322	EU136680.1.2019	97.33	150	0.00129055	Bacteria;Bacteroidetes;Bacteroidia;Bacteroidales;Bacteroidaceae;Bacteroides;Bacteroides uniformis	no
2308	GAM.209.2.dil.1.NAB.f_tax_file	GAM	209	2	1	NAB	otu_39_V1V3	LOW	149	95.3	0.00129348	S004131906	96.67	150	0.00129348	Bacteroides dorei; HS1_L_3_B_079; CP008741	CR626927.3854670.3856202	96.67	150	0.00129348	Bacteria;Bacteroidetes;Bacteroidia;Bacteroidales;Bacteroidaceae;Bacteroides;Bacteroides fragilis NCTC 9343	no
2308	GAM.209.1.dil.100.NAB.f_tax_file	GAM	209	1	100	NAB	otu_39_V1V3	LOW	149	95.3	0.00158891	S004131906	96.67	150	0.00158891	Bacteroides dorei; HS1_L_3_B_079; CP008741	CR626927.3854670.3856202	96.67	150	0.00158891	Bacteria;Bacteroidetes;Bacteroidia;Bacteroidales;Bacteroidaceae;Bacteroides;Bacteroides fragilis NCTC 9343	no
2308	GAM.209.2.dil.100.NAB.f_tax_file	GAM	209	2	100	NAB	otu_39_V1V3	LOW	149	95.3	0.00164252	S004131906	96.67	150	0.00164252	Bacteroides dorei; HS1_L_3_B_079; CP008741	CR626927.3854670.3856202	96.67	150	0.00164252	Bacteria;Bacteroidetes;Bacteroidia;Bacteroidales;Bacteroidaceae;Bacteroides;Bacteroides fragilis NCTC 9343	no
2309	GAM.202.1.dil.1.SDD.f_tax_file	GAM	202	1	1	SDD	otu_208_V1V3	LOW	150	99.33	0.00181854	S001872157	99.33	150	0.00181854	Bacteroides cellulosilyticus; JCM 15632; AB510698	ACCH01000108.3638.5148	99.33	150	0.00181854	Bacteria;Bacteroidetes;Bacteroidia;Bacteroidales;Bacteroidaceae;Bacteroides;Bacteroides cellulosilyticus DSM 14838	no
2310	GAM.172.2.dil.1.SDD.f_tax_file	GAM	172	2	1	SDD	otu_208_V1V3	LOW	147	97.96	0.00282475	S001248256	99.33	150	0.00282475	Bacteroides intestinalis; AM-1; AB437413	ABJL02000008.3336138.3337648	99.33	150	0.00282475	Bacteria;Bacteroidetes;Bacteroidia;Bacteroidales;Bacteroidaceae;Bacteroides;Bacteroides intestinalis DSM 17393	no
2310	GAM.172.2.dil.100.SDD.f_tax_file	GAM	172	2	100	SDD	otu_208_V1V3	LOW	147	97.96	0.00295997	S001248256	99.33	150	0.00295997	Bacteroides intestinalis; AM-1; AB437413	ABJL02000008.3336138.3337648	99.33	150	0.00295997	Bacteria;Bacteroidetes;Bacteroidia;Bacteroidales;Bacteroidaceae;Bacteroides;Bacteroides intestinalis DSM 17393	no
2311	GAM.172.2.dil.100.SDD.f_tax_file	GAM	172	2	100	SDD	otu_208_V1V3	LOW	147	99.32	0.00118952	S001248256	99.33	150	0.00118952	Bacteroides intestinalis; AM-1; AB437413	ABJL02000008.3336138.3337648	99.33	150	0.00118952	Bacteria;Bacteroidetes;Bacteroidia;Bacteroidales;Bacteroidaceae;Bacteroides;Bacteroides intestinalis DSM 17393	no
2312	GAM.172.2.dil.100.SDD.f_tax_file	GAM	172	2	100	SDD	otu_208_V1V3	LOW	150	99.33	0.00181195	S001872157	99.33	150	0.00181195	Bacteroides cellulosilyticus; JCM 15632; AB510698	ACCH01000108.3638.5148	99.33	150	0.00181195	Bacteria;Bacteroidetes;Bacteroidia;Bacteroidales;Bacteroidaceae;Bacteroides;Bacteroides cellulosilyticus DSM 14838	no
2312	GAM.202.1.dil.1.SDD.f_tax_file	GAM	202	1	1	SDD	otu_208_V1V3	LOW	150	99.33	0.00257902	S001872157	99.33	150	0.00257902	Bacteroides cellulosilyticus; JCM 15632; AB510698	ACCH01000108.3638.5148	99.33	150	0.00257902	Bacteria;Bacteroidetes;Bacteroidia;Bacteroidales;Bacteroidaceae;Bacteroides;Bacteroides cellulosilyticus DSM 14838	no
2313	GAM.202.1.dil.1.SDD.f_tax_file	GAM	202	1	1	SDD	otu_208_V1V3	LOW	147	100	0.00178548	S001872157	100	147	0.00178548	Bacteroides cellulosilyticus; JCM 15632; AB510698	ACCH01000108.3638.5148	100	147	0.00178548	Bacteria;Bacteroidetes;Bacteroidia;Bacteroidales;Bacteroidaceae;Bacteroides;Bacteroides cellulosilyticus DSM 14838	no
2314	GAM.238.1.dil.1.NAB.f_tax_file	GAM	238	1	1	NAB	otu_208_V1V3	LOW	148	100	0.00116844	S001872157	100	148	0.00116844	Bacteroides cellulosilyticus; JCM 15632; AB510698	ACCH01000108.3638.5148	100	148	0.00116844	Bacteria;Bacteroidetes;Bacteroidia;Bacteroidales;Bacteroidaceae;Bacteroides;Bacteroides cellulosilyticus DSM 14838	no
2314	GAM.256.1.dil.1.SDD.f_tax_file	GAM	256	1	1	SDD	otu_208_V1V3	LOW	148	100	0.00122803	S001872157	100	148	0.00122803	Bacteroides cellulosilyticus; JCM 15632; AB510698	ACCH01000108.3638.5148	100	148	0.00122803	Bacteria;Bacteroidetes;Bacteroidia;Bacteroidales;Bacteroidaceae;Bacteroides;Bacteroides cellulosilyticus DSM 14838	no
2314	GAM.238.2.dil.1.NAB.f_tax_file	GAM	238	2	1	NAB	otu_208_V1V3	LOW	148	100	0.00138192	S001872157	100	148	0.00138192	Bacteroides cellulosilyticus; JCM 15632; AB510698	ACCH01000108.3638.5148	100	148	0.00138192	Bacteria;Bacteroidetes;Bacteroidia;Bacteroidales;Bacteroidaceae;Bacteroides;Bacteroides cellulosilyticus DSM 14838	no
2314	GAM.266.1.dil.100.NAB.f_tax_file	GAM	266	1	100	NAB	otu_208_V1V3	LOW	148	100	0.00195977	S001872157	100	148	0.00195977	Bacteroides cellulosilyticus; JCM 15632; AB510698	ACCH01000108.3638.5148	100	148	0.00195977	Bacteria;Bacteroidetes;Bacteroidia;Bacteroidales;Bacteroidaceae;Bacteroides;Bacteroides cellulosilyticus DSM 14838	no
2314	GAM.266.2.dil.1.NAB.f_tax_file	GAM	266	2	1	NAB	otu_208_V1V3	LOW	148	100	0.00548834	S001872157	100	148	0.00548834	Bacteroides cellulosilyticus; JCM 15632; AB510698	ACCH01000108.3638.5148	100	148	0.00548834	Bacteria;Bacteroidetes;Bacteroidia;Bacteroidales;Bacteroidaceae;Bacteroides;Bacteroides cellulosilyticus DSM 14838	no
2314	GAM.266.1.dil.1.NAB.f_tax_file	GAM	266	1	1	NAB	otu_208_V1V3	LOW	148	100	0.00579738	S001872157	100	148	0.00579738	Bacteroides cellulosilyticus; JCM 15632; AB510698	ACCH01000108.3638.5148	100	148	0.00579738	Bacteria;Bacteroidetes;Bacteroidia;Bacteroidales;Bacteroidaceae;Bacteroides;Bacteroides cellulosilyticus DSM 14838	no
2315	266.1.fm.f_tax_file	fm	266	1	na	na	otu_208_V1V3	LOW	150	100	0.00116084	S001872157	100	150	0.00116084	Bacteroides cellulosilyticus; JCM 15632; AB510698	ACCH01000108.3638.5148	100	150	0.00116084	Bacteria;Bacteroidetes;Bacteroidia;Bacteroidales;Bacteroidaceae;Bacteroides;Bacteroides cellulosilyticus DSM 14838	yes
2315	GAM.256.2.dil.1.SDD.f_tax_file	GAM	256	2	1	SDD	otu_208_V1V3	LOW	150	100	0.0014801	S001872157	100	150	0.0014801	Bacteroides cellulosilyticus; JCM 15632; AB510698	ACCH01000108.3638.5148	100	150	0.0014801	Bacteria;Bacteroidetes;Bacteroidia;Bacteroidales;Bacteroidaceae;Bacteroides;Bacteroides cellulosilyticus DSM 14838	no
2315	238.2.fm.f_tax_file	fm	238	2	na	na	otu_208_V1V3	LOW	150	100	0.00156441	S001872157	100	150	0.00156441	Bacteroides cellulosilyticus; JCM 15632; AB510698	ACCH01000108.3638.5148	100	150	0.00156441	Bacteria;Bacteroidetes;Bacteroidia;Bacteroidales;Bacteroidaceae;Bacteroides;Bacteroides cellulosilyticus DSM 14838	yes
2315	238.1.fm.f_tax_file	fm	238	1	na	na	otu_208_V1V3	LOW	150	100	0.00184029	S001872157	100	150	0.00184029	Bacteroides cellulosilyticus; JCM 15632; AB510698	ACCH01000108.3638.5148	100	150	0.00184029	Bacteria;Bacteroidetes;Bacteroidia;Bacteroidales;Bacteroidaceae;Bacteroides;Bacteroides cellulosilyticus DSM 14838	yes
2315	GAM.256.2.dil.1.NAB.f_tax_file	GAM	256	2	1	NAB	otu_208_V1V3	LOW	150	100	0.00191013	S001872157	100	150	0.00191013	Bacteroides cellulosilyticus; JCM 15632; AB510698	ACCH01000108.3638.5148	100	150	0.00191013	Bacteria;Bacteroidetes;Bacteroidia;Bacteroidales;Bacteroidaceae;Bacteroides;Bacteroides cellulosilyticus DSM 14838	no
2315	GAM.236.2.dil.1.NAB.f_tax_file	GAM	236	2	1	NAB	otu_208_V1V3	LOW	150	100	0.00195942	S001872157	100	150	0.00195942	Bacteroides cellulosilyticus; JCM 15632; AB510698	ACCH01000108.3638.5148	100	150	0.00195942	Bacteria;Bacteroidetes;Bacteroidia;Bacteroidales;Bacteroidaceae;Bacteroides;Bacteroides cellulosilyticus DSM 14838	no
2315	CP.160.2.dil.1.NAB.f_tax_file	CP	160	2	1	NAB	otu_208_V1V3	LOW	150	100	0.00200938	S001872157	100	150	0.00200938	Bacteroides cellulosilyticus; JCM 15632; AB510698	ACCH01000108.3638.5148	100	150	0.00200938	Bacteria;Bacteroidetes;Bacteroidia;Bacteroidales;Bacteroidaceae;Bacteroides;Bacteroides cellulosilyticus DSM 14838	no
2315	CP.160.1.dil.1.NAB.f_tax_file	CP	160	1	1	NAB	otu_208_V1V3	LOW	150	100	0.00216268	S001872157	100	150	0.00216268	Bacteroides cellulosilyticus; JCM 15632; AB510698	ACCH01000108.3638.5148	100	150	0.00216268	Bacteria;Bacteroidetes;Bacteroidia;Bacteroidales;Bacteroidaceae;Bacteroides;Bacteroides cellulosilyticus DSM 14838	no
2315	GAM.238.1.dil.100.NAB.f_tax_file	GAM	238	1	100	NAB	otu_208_V1V3	LOW	150	100	0.002442	S001872157	100	150	0.002442	Bacteroides cellulosilyticus; JCM 15632; AB510698	ACCH01000108.3638.5148	100	150	0.002442	Bacteria;Bacteroidetes;Bacteroidia;Bacteroidales;Bacteroidaceae;Bacteroides;Bacteroides cellulosilyticus DSM 14838	yes
2315	209.2.fm.f_tax_file	fm	209	2	na	na	otu_208_V1V3	LOW	150	100	0.00280445	S001872157	100	150	0.00280445	Bacteroides cellulosilyticus; JCM 15632; AB510698	ACCH01000108.3638.5148	100	150	0.00280445	Bacteria;Bacteroidetes;Bacteroidia;Bacteroidales;Bacteroidaceae;Bacteroides;Bacteroides cellulosilyticus DSM 14838	yes
2315	GAM.238.2.dil.100.NAB.f_tax_file	GAM	238	2	100	NAB	otu_208_V1V3	LOW	150	100	0.0028917	S001872157	100	150	0.0028917	Bacteroides cellulosilyticus; JCM 15632; AB510698	ACCH01000108.3638.5148	100	150	0.0028917	Bacteria;Bacteroidetes;Bacteroidia;Bacteroidales;Bacteroidaceae;Bacteroides;Bacteroides cellulosilyticus DSM 14838	yes
2315	209.1.fm.f_tax_file	fm	209	1	na	na	otu_208_V1V3	LOW	150	100	0.00318619	S001872157	100	150	0.00318619	Bacteroides cellulosilyticus; JCM 15632; AB510698	ACCH01000108.3638.5148	100	150	0.00318619	Bacteria;Bacteroidetes;Bacteroidia;Bacteroidales;Bacteroidaceae;Bacteroides;Bacteroides cellulosilyticus DSM 14838	yes
2315	CP.266.1.dil.100.NAB.f_tax_file	CP	266	1	100	NAB	otu_208_V1V3	LOW	150	100	0.00332863	S001872157	100	150	0.00332863	Bacteroides cellulosilyticus; JCM 15632; AB510698	ACCH01000108.3638.5148	100	150	0.00332863	Bacteria;Bacteroidetes;Bacteroidia;Bacteroidales;Bacteroidaceae;Bacteroides;Bacteroides cellulosilyticus DSM 14838	yes
2315	GAM.172.2.dil.100.NAB.f_tax_file	GAM	172	2	100	NAB	otu_208_V1V3	LOW	150	100	0.00436504	S001872157	100	150	0.00436504	Bacteroides cellulosilyticus; JCM 15632; AB510698	ACCH01000108.3638.5148	100	150	0.00436504	Bacteria;Bacteroidetes;Bacteroidia;Bacteroidales;Bacteroidaceae;Bacteroides;Bacteroides cellulosilyticus DSM 14838	no
2315	GAM.236.1.dil.100.NAB.f_tax_file	GAM	236	1	100	NAB	otu_208_V1V3	LOW	150	100	0.00479452	S001872157	100	150	0.00479452	Bacteroides cellulosilyticus; JCM 15632; AB510698	ACCH01000108.3638.5148	100	150	0.00479452	Bacteria;Bacteroidetes;Bacteroidia;Bacteroidales;Bacteroidaceae;Bacteroides;Bacteroides cellulosilyticus DSM 14838	no
2315	GAM.256.1.dil.1.SDD.f_tax_file	GAM	256	1	1	SDD	otu_208_V1V3	LOW	150	100	0.00564796	S001872157	100	150	0.00564796	Bacteroides cellulosilyticus; JCM 15632; AB510698	ACCH01000108.3638.5148	100	150	0.00564796	Bacteria;Bacteroidetes;Bacteroidia;Bacteroidales;Bacteroidaceae;Bacteroides;Bacteroides cellulosilyticus DSM 14838	no
2315	CP.266.2.dil.100.NAB.f_tax_file	CP	266	2	100	NAB	otu_208_V1V3	LOW	150	100	0.00599508	S001872157	100	150	0.00599508	Bacteroides cellulosilyticus; JCM 15632; AB510698	ACCH01000108.3638.5148	100	150	0.00599508	Bacteria;Bacteroidetes;Bacteroidia;Bacteroidales;Bacteroidaceae;Bacteroides;Bacteroides cellulosilyticus DSM 14838	yes
2315	CP.238.2.dil.1.NAB.f_tax_file	CP	238	2	1	NAB	otu_208_V1V3	LOW	150	100	0.00685977	S001872157	100	150	0.00685977	Bacteroides cellulosilyticus; JCM 15632; AB510698	ACCH01000108.3638.5148	100	150	0.00685977	Bacteria;Bacteroidetes;Bacteroidia;Bacteroidales;Bacteroidaceae;Bacteroides;Bacteroides cellulosilyticus DSM 14838	yes
2315	GAM.236.2.dil.100.NAB.f_tax_file	GAM	236	2	100	NAB	otu_208_V1V3	LOW	150	100	0.00696497	S001872157	100	150	0.00696497	Bacteroides cellulosilyticus; JCM 15632; AB510698	ACCH01000108.3638.5148	100	150	0.00696497	Bacteria;Bacteroidetes;Bacteroidia;Bacteroidales;Bacteroidaceae;Bacteroides;Bacteroides cellulosilyticus DSM 14838	no
2315	GAM.256.1.dil.1.NAB.f_tax_file	GAM	256	1	1	NAB	otu_208_V1V3	LOW	150	100	0.00713204	S001872157	100	150	0.00713204	Bacteroides cellulosilyticus; JCM 15632; AB510698	ACCH01000108.3638.5148	100	150	0.00713204	Bacteria;Bacteroidetes;Bacteroidia;Bacteroidales;Bacteroidaceae;Bacteroides;Bacteroides cellulosilyticus DSM 14838	no
2315	GAM.236.1.dil.1.SDD.f_tax_file	GAM	236	1	1	SDD	otu_208_V1V3	LOW	150	100	0.00713286	S001872157	100	150	0.00713286	Bacteroides cellulosilyticus; JCM 15632; AB510698	ACCH01000108.3638.5148	100	150	0.00713286	Bacteria;Bacteroidetes;Bacteroidia;Bacteroidales;Bacteroidaceae;Bacteroides;Bacteroides cellulosilyticus DSM 14838	no
2315	CP.238.1.dil.1.NAB.f_tax_file	CP	238	1	1	NAB	otu_208_V1V3	LOW	150	100	0.00796582	S001872157	100	150	0.00796582	Bacteroides cellulosilyticus; JCM 15632; AB510698	ACCH01000108.3638.5148	100	150	0.00796582	Bacteria;Bacteroidetes;Bacteroidia;Bacteroidales;Bacteroidaceae;Bacteroides;Bacteroides cellulosilyticus DSM 14838	yes
2315	GAM.238.1.dil.1.SDD.f_tax_file	GAM	238	1	1	SDD	otu_208_V1V3	LOW	150	100	0.00874636	S001872157	100	150	0.00874636	Bacteroides cellulosilyticus; JCM 15632; AB510698	ACCH01000108.3638.5148	100	150	0.00874636	Bacteria;Bacteroidetes;Bacteroidia;Bacteroidales;Bacteroidaceae;Bacteroides;Bacteroides cellulosilyticus DSM 14838	yes
2315	GAM.238.2.dil.1.SDD.f_tax_file	GAM	238	2	1	SDD	otu_208_V1V3	LOW	150	100	0.0108931	S001872157	100	150	0.0108931	Bacteroides cellulosilyticus; JCM 15632; AB510698	ACCH01000108.3638.5148	100	150	0.0108931	Bacteria;Bacteroidetes;Bacteroidia;Bacteroidales;Bacteroidaceae;Bacteroides;Bacteroides cellulosilyticus DSM 14838	yes
2315	GAM.238.2.dil.1.NAB.f_tax_file	GAM	238	2	1	NAB	otu_208_V1V3	LOW	150	100	0.0137028	S001872157	100	150	0.0137028	Bacteroides cellulosilyticus; JCM 15632; AB510698	ACCH01000108.3638.5148	100	150	0.0137028	Bacteria;Bacteroidetes;Bacteroidia;Bacteroidales;Bacteroidaceae;Bacteroides;Bacteroides cellulosilyticus DSM 14838	yes
2315	GAM.238.1.dil.1.NAB.f_tax_file	GAM	238	1	1	NAB	otu_208_V1V3	LOW	150	100	0.0147691	S001872157	100	150	0.0147691	Bacteroides cellulosilyticus; JCM 15632; AB510698	ACCH01000108.3638.5148	100	150	0.0147691	Bacteria;Bacteroidetes;Bacteroidia;Bacteroidales;Bacteroidaceae;Bacteroides;Bacteroides cellulosilyticus DSM 14838	yes
2315	GAM.266.2.dil.100.NAB.f_tax_file	GAM	266	2	100	NAB	otu_208_V1V3	LOW	150	100	0.0400727	S001872157	100	150	0.0400727	Bacteroides cellulosilyticus; JCM 15632; AB510698	ACCH01000108.3638.5148	100	150	0.0400727	Bacteria;Bacteroidetes;Bacteroidia;Bacteroidales;Bacteroidaceae;Bacteroides;Bacteroides cellulosilyticus DSM 14838	yes
2315	GAM.266.1.dil.1.NAB.f_tax_file	GAM	266	1	1	NAB	otu_208_V1V3	LOW	150	100	0.0534346	S001872157	100	150	0.0534346	Bacteroides cellulosilyticus; JCM 15632; AB510698	ACCH01000108.3638.5148	100	150	0.0534346	Bacteria;Bacteroidetes;Bacteroidia;Bacteroidales;Bacteroidaceae;Bacteroides;Bacteroides cellulosilyticus DSM 14838	yes
2315	GAM.266.1.dil.100.NAB.f_tax_file	GAM	266	1	100	NAB	otu_208_V1V3	LOW	150	100	0.0590236	S001872157	100	150	0.0590236	Bacteroides cellulosilyticus; JCM 15632; AB510698	ACCH01000108.3638.5148	100	150	0.0590236	Bacteria;Bacteroidetes;Bacteroidia;Bacteroidales;Bacteroidaceae;Bacteroides;Bacteroides cellulosilyticus DSM 14838	yes
2315	GAM.266.2.dil.1.NAB.f_tax_file	GAM	266	2	1	NAB	otu_208_V1V3	LOW	150	100	0.0667394	S001872157	100	150	0.0667394	Bacteroides cellulosilyticus; JCM 15632; AB510698	ACCH01000108.3638.5148	100	150	0.0667394	Bacteria;Bacteroidetes;Bacteroidia;Bacteroidales;Bacteroidaceae;Bacteroides;Bacteroides cellulosilyticus DSM 14838	yes
2315	GAM.172.2.dil.100.SDD.f_tax_file	GAM	172	2	100	SDD	otu_208_V1V3	LOW	150	100	0.175413	S001872157	100	150	0.175413	Bacteroides cellulosilyticus; JCM 15632; AB510698	ACCH01000108.3638.5148	100	150	0.175413	Bacteria;Bacteroidetes;Bacteroidia;Bacteroidales;Bacteroidaceae;Bacteroides;Bacteroides cellulosilyticus DSM 14838	no
2315	GAM.202.1.dil.1.SDD.f_tax_file	GAM	202	1	1	SDD	otu_208_V1V3	LOW	150	100	0.216869	S001872157	100	150	0.216869	Bacteroides cellulosilyticus; JCM 15632; AB510698	ACCH01000108.3638.5148	100	150	0.216869	Bacteria;Bacteroidetes;Bacteroidia;Bacteroidales;Bacteroidaceae;Bacteroides;Bacteroides cellulosilyticus DSM 14838	no
2316	GAM.172.2.dil.100.SDD.f_tax_file	GAM	172	2	100	SDD	otu_208_V1V3	LOW	147	100	0.0230712	S001872157	100	147	0.0230712	Bacteroides cellulosilyticus; JCM 15632; AB510698	ACCH01000108.3638.5148	100	147	0.0230712	Bacteria;Bacteroidetes;Bacteroidia;Bacteroidales;Bacteroidaceae;Bacteroides;Bacteroides cellulosilyticus DSM 14838	no
2317	GAM.238.1.dil.1.SDD.f_tax_file	GAM	238	1	1	SDD	otu_208_V1V3	LOW	148	99.32	0.00236252	S001872157	99.32	148	0.00236252	Bacteroides cellulosilyticus; JCM 15632; AB510698	ACCH01000108.3638.5148	99.32	148	0.00236252	Bacteria;Bacteroidetes;Bacteroidia;Bacteroidales;Bacteroidaceae;Bacteroides;Bacteroides cellulosilyticus DSM 14838	no
2317	GAM.238.1.dil.1.NAB.f_tax_file	GAM	238	1	1	NAB	otu_208_V1V3	LOW	148	99.32	0.00252384	S001872157	99.32	148	0.00252384	Bacteroides cellulosilyticus; JCM 15632; AB510698	ACCH01000108.3638.5148	99.32	148	0.00252384	Bacteria;Bacteroidetes;Bacteroidia;Bacteroidales;Bacteroidaceae;Bacteroides;Bacteroides cellulosilyticus DSM 14838	no
2317	GAM.238.2.dil.1.NAB.f_tax_file	GAM	238	2	1	NAB	otu_208_V1V3	LOW	148	99.32	0.00283657	S001872157	99.32	148	0.00283657	Bacteroides cellulosilyticus; JCM 15632; AB510698	ACCH01000108.3638.5148	99.32	148	0.00283657	Bacteria;Bacteroidetes;Bacteroidia;Bacteroidales;Bacteroidaceae;Bacteroides;Bacteroides cellulosilyticus DSM 14838	no
2317	GAM.238.2.dil.1.SDD.f_tax_file	GAM	238	2	1	SDD	otu_208_V1V3	LOW	148	99.32	0.0029925	S001872157	99.32	148	0.0029925	Bacteroides cellulosilyticus; JCM 15632; AB510698	ACCH01000108.3638.5148	99.32	148	0.0029925	Bacteria;Bacteroidetes;Bacteroidia;Bacteroidales;Bacteroidaceae;Bacteroides;Bacteroides cellulosilyticus DSM 14838	no
2318	GAM.236.1.dil.100.NAB.f_tax_file	GAM	236	1	100	NAB	otu_208_V1V3	LOW	150	99.33	0.00115582	S001872157	99.33	150	0.00115582	Bacteroides cellulosilyticus; JCM 15632; AB510698	ACCH01000108.3638.5148	99.33	150	0.00115582	Bacteria;Bacteroidetes;Bacteroidia;Bacteroidales;Bacteroidaceae;Bacteroides;Bacteroides cellulosilyticus DSM 14838	no
2318	GAM.172.2.dil.100.NAB.f_tax_file	GAM	172	2	100	NAB	otu_208_V1V3	LOW	150	99.33	0.00141278	S001872157	99.33	150	0.00141278	Bacteroides cellulosilyticus; JCM 15632; AB510698	ACCH01000108.3638.5148	99.33	150	0.00141278	Bacteria;Bacteroidetes;Bacteroidia;Bacteroidales;Bacteroidaceae;Bacteroides;Bacteroides cellulosilyticus DSM 14838	no
2318	GAM.236.2.dil.100.NAB.f_tax_file	GAM	236	2	100	NAB	otu_208_V1V3	LOW	150	99.33	0.0020725	S001872157	99.33	150	0.0020725	Bacteroides cellulosilyticus; JCM 15632; AB510698	ACCH01000108.3638.5148	99.33	150	0.0020725	Bacteria;Bacteroidetes;Bacteroidia;Bacteroidales;Bacteroidaceae;Bacteroides;Bacteroides cellulosilyticus DSM 14838	no
2318	GAM.236.1.dil.1.SDD.f_tax_file	GAM	236	1	1	SDD	otu_208_V1V3	LOW	150	99.33	0.00214045	S001872157	99.33	150	0.00214045	Bacteroides cellulosilyticus; JCM 15632; AB510698	ACCH01000108.3638.5148	99.33	150	0.00214045	Bacteria;Bacteroidetes;Bacteroidia;Bacteroidales;Bacteroidaceae;Bacteroides;Bacteroides cellulosilyticus DSM 14838	no
2318	GAM.202.1.dil.1.SDD.f_tax_file	GAM	202	1	1	SDD	otu_208_V1V3	LOW	150	99.33	0.00257902	S001872157	99.33	150	0.00257902	Bacteroides cellulosilyticus; JCM 15632; AB510698	ACCH01000108.3638.5148	99.33	150	0.00257902	Bacteria;Bacteroidetes;Bacteroidia;Bacteroidales;Bacteroidaceae;Bacteroides;Bacteroides cellulosilyticus DSM 14838	no
2318	238.1.fm.f_tax_file	fm	238	1	na	na	otu_208_V1V3	LOW	150	99.33	0.00523512	S001872157	99.33	150	0.00523512	Bacteroides cellulosilyticus; JCM 15632; AB510698	ACCH01000108.3638.5148	99.33	150	0.00523512	Bacteria;Bacteroidetes;Bacteroidia;Bacteroidales;Bacteroidaceae;Bacteroides;Bacteroides cellulosilyticus DSM 14838	yes
2318	238.2.fm.f_tax_file	fm	238	2	na	na	otu_208_V1V3	LOW	150	99.33	0.00538339	S001872157	99.33	150	0.00538339	Bacteroides cellulosilyticus; JCM 15632; AB510698	ACCH01000108.3638.5148	99.33	150	0.00538339	Bacteria;Bacteroidetes;Bacteroidia;Bacteroidales;Bacteroidaceae;Bacteroides;Bacteroides cellulosilyticus DSM 14838	yes
2318	GAM.238.1.dil.100.NAB.f_tax_file	GAM	238	1	100	NAB	otu_208_V1V3	LOW	150	99.33	0.00641026	S001872157	99.33	150	0.00641026	Bacteroides cellulosilyticus; JCM 15632; AB510698	ACCH01000108.3638.5148	99.33	150	0.00641026	Bacteria;Bacteroidetes;Bacteroidia;Bacteroidales;Bacteroidaceae;Bacteroides;Bacteroides cellulosilyticus DSM 14838	yes
2318	GAM.238.2.dil.100.NAB.f_tax_file	GAM	238	2	100	NAB	otu_208_V1V3	LOW	150	99.33	0.00761325	S001872157	99.33	150	0.00761325	Bacteroides cellulosilyticus; JCM 15632; AB510698	ACCH01000108.3638.5148	99.33	150	0.00761325	Bacteria;Bacteroidetes;Bacteroidia;Bacteroidales;Bacteroidaceae;Bacteroides;Bacteroides cellulosilyticus DSM 14838	yes
2318	CP.238.2.dil.1.NAB.f_tax_file	CP	238	2	1	NAB	otu_208_V1V3	LOW	150	99.33	0.0202183	S001872157	99.33	150	0.0202183	Bacteroides cellulosilyticus; JCM 15632; AB510698	ACCH01000108.3638.5148	99.33	150	0.0202183	Bacteria;Bacteroidetes;Bacteroidia;Bacteroidales;Bacteroidaceae;Bacteroides;Bacteroides cellulosilyticus DSM 14838	yes
2318	GAM.238.1.dil.1.SDD.f_tax_file	GAM	238	1	1	SDD	otu_208_V1V3	LOW	150	99.33	0.0214638	S001872157	99.33	150	0.0214638	Bacteroides cellulosilyticus; JCM 15632; AB510698	ACCH01000108.3638.5148	99.33	150	0.0214638	Bacteria;Bacteroidetes;Bacteroidia;Bacteroidales;Bacteroidaceae;Bacteroides;Bacteroides cellulosilyticus DSM 14838	yes
2318	CP.238.1.dil.1.NAB.f_tax_file	CP	238	1	1	NAB	otu_208_V1V3	LOW	150	99.33	0.0234366	S001872157	99.33	150	0.0234366	Bacteroides cellulosilyticus; JCM 15632; AB510698	ACCH01000108.3638.5148	99.33	150	0.0234366	Bacteria;Bacteroidetes;Bacteroidia;Bacteroidales;Bacteroidaceae;Bacteroides;Bacteroides cellulosilyticus DSM 14838	yes
2318	GAM.238.2.dil.1.SDD.f_tax_file	GAM	238	2	1	SDD	otu_208_V1V3	LOW	150	99.33	0.029458	S001872157	99.33	150	0.029458	Bacteroides cellulosilyticus; JCM 15632; AB510698	ACCH01000108.3638.5148	99.33	150	0.029458	Bacteria;Bacteroidetes;Bacteroidia;Bacteroidales;Bacteroidaceae;Bacteroides;Bacteroides cellulosilyticus DSM 14838	yes
2318	GAM.238.2.dil.1.NAB.f_tax_file	GAM	238	2	1	NAB	otu_208_V1V3	LOW	150	99.33	0.0385337	S001872157	99.33	150	0.0385337	Bacteroides cellulosilyticus; JCM 15632; AB510698	ACCH01000108.3638.5148	99.33	150	0.0385337	Bacteria;Bacteroidetes;Bacteroidia;Bacteroidales;Bacteroidaceae;Bacteroides;Bacteroides cellulosilyticus DSM 14838	yes
2318	GAM.238.1.dil.1.NAB.f_tax_file	GAM	238	1	1	NAB	otu_208_V1V3	LOW	150	99.33	0.0423444	S001872157	99.33	150	0.0423444	Bacteroides cellulosilyticus; JCM 15632; AB510698	ACCH01000108.3638.5148	99.33	150	0.0423444	Bacteria;Bacteroidetes;Bacteroidia;Bacteroidales;Bacteroidaceae;Bacteroides;Bacteroides cellulosilyticus DSM 14838	yes
2318	GAM.172.2.dil.100.SDD.f_tax_file	GAM	172	2	100	SDD	otu_208_V1V3	LOW	150	99.33	0.0636394	S001872157	99.33	150	0.0636394	Bacteroides cellulosilyticus; JCM 15632; AB510698	ACCH01000108.3638.5148	99.33	150	0.0636394	Bacteria;Bacteroidetes;Bacteroidia;Bacteroidales;Bacteroidaceae;Bacteroides;Bacteroides cellulosilyticus DSM 14838	no
2319	GAM.172.2.dil.100.SDD.f_tax_file	GAM	172	2	100	SDD	otu_208_V1V3	LOW	147	99.32	0.00722012	S001872157	99.32	147	0.00722012	Bacteroides cellulosilyticus; JCM 15632; AB510698	ACCH01000108.3638.5148	99.32	147	0.00722012	Bacteria;Bacteroidetes;Bacteroidia;Bacteroidales;Bacteroidaceae;Bacteroides;Bacteroides cellulosilyticus DSM 14838	no
2320	GAM.172.2.dil.100.SDD.f_tax_file	GAM	172	2	100	SDD	otu_208_V1V3	LOW	150	97.33	0.0049379	S001248256	98.64	147	0.0049379	Bacteroides intestinalis; AM-1; AB437413	ABJL02000008.3336138.3337648	98.64	147	0.0049379	Bacteria;Bacteroidetes;Bacteroidia;Bacteroidales;Bacteroidaceae;Bacteroides;Bacteroides intestinalis DSM 17393	no
2320	GAM.172.2.dil.1.SDD.f_tax_file	GAM	172	2	1	SDD	otu_208_V1V3	LOW	150	97.33	0.00861447	S001248256	98.64	147	0.00861447	Bacteroides intestinalis; AM-1; AB437413	ABJL02000008.3336138.3337648	98.64	147	0.00861447	Bacteria;Bacteroidetes;Bacteroidia;Bacteroidales;Bacteroidaceae;Bacteroides;Bacteroides intestinalis DSM 17393	no
2321	GAM.266.1.dil.100.NAB.f_tax_file	GAM	266	1	100	NAB	otu_208_V1V3	LOW	148	96.62	0.00118162	S001248256	97.96	147	0.00118162	Bacteroides intestinalis; AM-1; AB437413	ABJL02000008.3336138.3337648	97.96	147	0.00118162	Bacteria;Bacteroidetes;Bacteroidia;Bacteroidales;Bacteroidaceae;Bacteroides;Bacteroides intestinalis DSM 17393	no
2321	GAM.266.2.dil.1.NAB.f_tax_file	GAM	266	2	1	NAB	otu_208_V1V3	LOW	148	96.62	0.00306255	S001248256	97.96	147	0.00306255	Bacteroides intestinalis; AM-1; AB437413	ABJL02000008.3336138.3337648	97.96	147	0.00306255	Bacteria;Bacteroidetes;Bacteroidia;Bacteroidales;Bacteroidaceae;Bacteroides;Bacteroides intestinalis DSM 17393	no
2321	GAM.266.1.dil.1.NAB.f_tax_file	GAM	266	1	1	NAB	otu_208_V1V3	LOW	148	96.62	0.0034402	S001248256	97.96	147	0.0034402	Bacteroides intestinalis; AM-1; AB437413	ABJL02000008.3336138.3337648	97.96	147	0.0034402	Bacteria;Bacteroidetes;Bacteroidia;Bacteroidales;Bacteroidaceae;Bacteroides;Bacteroides intestinalis DSM 17393	no
2321	GAM.172.2.dil.1.SDD.f_tax_file	GAM	172	2	1	SDD	otu_208_V1V3	LOW	148	96.62	0.0176497	S001248256	97.96	147	0.0176497	Bacteroides intestinalis; AM-1; AB437413	ABJL02000008.3336138.3337648	97.96	147	0.0176497	Bacteria;Bacteroidetes;Bacteroidia;Bacteroidales;Bacteroidaceae;Bacteroides;Bacteroides intestinalis DSM 17393	no
2322	GAM.172.2.dil.1.SDD.f_tax_file	GAM	172	2	1	SDD	otu_208_V1V3	LOW	147	96.6	0.00186313	S001248256	98	150	0.00186313	Bacteroides intestinalis; AM-1; AB437413	ABJL02000008.3336138.3337648	98	150	0.00186313	Bacteria;Bacteroidetes;Bacteroidia;Bacteroidales;Bacteroidaceae;Bacteroides;Bacteroides intestinalis DSM 17393	no
2323	GAM.172.2.dil.1.SDD.f_tax_file	GAM	172	2	1	SDD	otu_208_V1V3	LOW	146	98.63	0.00326549	S001248256	99.33	150	0.00326549	Bacteroides intestinalis; AM-1; AB437413	ABJL02000008.3336138.3337648	99.33	150	0.00326549	Bacteria;Bacteroidetes;Bacteroidia;Bacteroidales;Bacteroidaceae;Bacteroides;Bacteroides intestinalis DSM 17393	no
2323	GAM.172.2.dil.100.SDD.f_tax_file	GAM	172	2	100	SDD	otu_208_V1V3	LOW	146	98.63	0.00387286	S001248256	99.33	150	0.00387286	Bacteroides intestinalis; AM-1; AB437413	ABJL02000008.3336138.3337648	99.33	150	0.00387286	Bacteria;Bacteroidetes;Bacteroidia;Bacteroidales;Bacteroidaceae;Bacteroides;Bacteroides intestinalis DSM 17393	no
2324	GAM.236.1.dil.1.SDD.f_tax_file	GAM	236	1	1	SDD	otu_208_V1V3	LOW	148	98.65	0.0010467	S001248256	100	147	0.0010467	Bacteroides intestinalis; AM-1; AB437413	ABJL02000008.3336138.3337648	100	147	0.0010467	Bacteria;Bacteroidetes;Bacteroidia;Bacteroidales;Bacteroidaceae;Bacteroides;Bacteroides intestinalis DSM 17393	no
2324	GAM.266.1.dil.1.NAB.f_tax_file	GAM	266	1	1	NAB	otu_208_V1V3	LOW	148	98.65	0.00116266	S001248256	100	147	0.00116266	Bacteroides intestinalis; AM-1; AB437413	ABJL02000008.3336138.3337648	100	147	0.00116266	Bacteria;Bacteroidetes;Bacteroidia;Bacteroidales;Bacteroidaceae;Bacteroides;Bacteroides intestinalis DSM 17393	no
2324	GAM.172.2.dil.100.NAB.f_tax_file	GAM	172	2	100	NAB	otu_208_V1V3	LOW	148	98.65	0.00160284	S001248256	100	147	0.00160284	Bacteroides intestinalis; AM-1; AB437413	ABJL02000008.3336138.3337648	100	147	0.00160284	Bacteria;Bacteroidetes;Bacteroidia;Bacteroidales;Bacteroidaceae;Bacteroides;Bacteroides intestinalis DSM 17393	no
2324	GAM.172.2.dil.1.SDD.f_tax_file	GAM	172	2	1	SDD	otu_208_V1V3	LOW	148	98.65	0.0167281	S001248256	100	147	0.0167281	Bacteroides intestinalis; AM-1; AB437413	ABJL02000008.3336138.3337648	100	147	0.0167281	Bacteria;Bacteroidetes;Bacteroidia;Bacteroidales;Bacteroidaceae;Bacteroides;Bacteroides intestinalis DSM 17393	no
2325	GAM.172.2.dil.1.SDD.f_tax_file	GAM	172	2	1	SDD	otu_208_V1V3	LOW	150	98.67	0.0138232	S001248256	100	147	0.0138232	Bacteroides intestinalis; AM-1; AB437413	ABJL02000008.3336138.3337648	100	147	0.0138232	Bacteria;Bacteroidetes;Bacteroidia;Bacteroidales;Bacteroidaceae;Bacteroides;Bacteroides intestinalis DSM 17393	no
2325	GAM.172.2.dil.100.SDD.f_tax_file	GAM	172	2	100	SDD	otu_208_V1V3	LOW	150	98.67	0.0345929	S001248256	100	147	0.0345929	Bacteroides intestinalis; AM-1; AB437413	ABJL02000008.3336138.3337648	100	147	0.0345929	Bacteria;Bacteroidetes;Bacteroidia;Bacteroidales;Bacteroidaceae;Bacteroides;Bacteroides intestinalis DSM 17393	no
2326	GAM.172.2.dil.100.SDD.f_tax_file	GAM	172	2	100	SDD	otu_208_V1V3	LOW	147	98.64	0.00124485	S001248256	100	147	0.00124485	Bacteroides intestinalis; AM-1; AB437413	ABJL02000008.3336138.3337648	100	147	0.00124485	Bacteria;Bacteroidetes;Bacteroidia;Bacteroidales;Bacteroidaceae;Bacteroides;Bacteroides intestinalis DSM 17393	no
2327	266.1.fm.f_tax_file	fm	266	1	na	na	otu_208_V1V3	LOW	147	98.64	0.00122533	S001248256	100	150	0.00122533	Bacteroides intestinalis; AM-1; AB437413	ABJL02000008.3336138.3337648	100	150	0.00122533	Bacteria;Bacteroidetes;Bacteroidia;Bacteroidales;Bacteroidaceae;Bacteroides;Bacteroides intestinalis DSM 17393	yes
2327	266.2.fm.f_tax_file	fm	266	2	na	na	otu_208_V1V3	LOW	147	98.64	0.00126803	S001248256	100	150	0.00126803	Bacteroides intestinalis; AM-1; AB437413	ABJL02000008.3336138.3337648	100	150	0.00126803	Bacteria;Bacteroidetes;Bacteroidia;Bacteroidales;Bacteroidaceae;Bacteroides;Bacteroides intestinalis DSM 17393	yes
2327	288.1.fm.f_tax_file	fm	288	1	na	na	otu_208_V1V3	LOW	147	98.64	0.00132689	S001248256	100	150	0.00132689	Bacteroides intestinalis; AM-1; AB437413	ABJL02000008.3336138.3337648	100	150	0.00132689	Bacteria;Bacteroidetes;Bacteroidia;Bacteroidales;Bacteroidaceae;Bacteroides;Bacteroides intestinalis DSM 17393	yes
2327	GAM.266.2.dil.100.NAB.f_tax_file	GAM	266	2	100	NAB	otu_208_V1V3	LOW	147	98.64	0.00210406	S001248256	100	150	0.00210406	Bacteroides intestinalis; AM-1; AB437413	ABJL02000008.3336138.3337648	100	150	0.00210406	Bacteria;Bacteroidetes;Bacteroidia;Bacteroidales;Bacteroidaceae;Bacteroides;Bacteroides intestinalis DSM 17393	yes
2327	GAM.172.1.dil.10.NAB.f_tax_file	GAM	172	1	10	NAB	otu_208_V1V3	LOW	147	98.64	0.00216386	S001248256	100	150	0.00216386	Bacteroides intestinalis; AM-1; AB437413	ABJL02000008.3336138.3337648	100	150	0.00216386	Bacteria;Bacteroidetes;Bacteroidia;Bacteroidales;Bacteroidaceae;Bacteroides;Bacteroides intestinalis DSM 17393	no
2327	GAM.236.2.dil.100.NAB.f_tax_file	GAM	236	2	100	NAB	otu_208_V1V3	LOW	147	98.64	0.00244623	S001248256	100	150	0.00244623	Bacteroides intestinalis; AM-1; AB437413	ABJL02000008.3336138.3337648	100	150	0.00244623	Bacteria;Bacteroidetes;Bacteroidia;Bacteroidales;Bacteroidaceae;Bacteroides;Bacteroides intestinalis DSM 17393	no
2327	GAM.172.1.dil.1.NAB.f_tax_file	GAM	172	1	1	NAB	otu_208_V1V3	LOW	147	98.64	0.00339751	S001248256	100	150	0.00339751	Bacteroides intestinalis; AM-1; AB437413	ABJL02000008.3336138.3337648	100	150	0.00339751	Bacteria;Bacteroidetes;Bacteroidia;Bacteroidales;Bacteroidaceae;Bacteroides;Bacteroides intestinalis DSM 17393	no
2327	GAM.172.2.dil.1.NAB.f_tax_file	GAM	172	2	1	NAB	otu_208_V1V3	LOW	147	98.64	0.00361055	S001248256	100	150	0.00361055	Bacteroides intestinalis; AM-1; AB437413	ABJL02000008.3336138.3337648	100	150	0.00361055	Bacteria;Bacteroidetes;Bacteroidia;Bacteroidales;Bacteroidaceae;Bacteroides;Bacteroides intestinalis DSM 17393	no
2327	198.1.fm.f_tax_file	fm	198	1	na	na	otu_208_V1V3	LOW	147	98.64	0.00527783	S001248256	100	150	0.00527783	Bacteroides intestinalis; AM-1; AB437413	ABJL02000008.3336138.3337648	100	150	0.00527783	Bacteria;Bacteroidetes;Bacteroidia;Bacteroidales;Bacteroidaceae;Bacteroides;Bacteroides intestinalis DSM 17393	yes
2327	198.2.fm.f_tax_file	fm	198	2	na	na	otu_208_V1V3	LOW	147	98.64	0.00624021	S001248256	100	150	0.00624021	Bacteroides intestinalis; AM-1; AB437413	ABJL02000008.3336138.3337648	100	150	0.00624021	Bacteria;Bacteroidetes;Bacteroidia;Bacteroidales;Bacteroidaceae;Bacteroides;Bacteroides intestinalis DSM 17393	yes
2327	GAM.172.1.dil.100.NAB.f_tax_file	GAM	172	1	100	NAB	otu_208_V1V3	LOW	147	98.64	0.00641815	S001248256	100	150	0.00641815	Bacteroides intestinalis; AM-1; AB437413	ABJL02000008.3336138.3337648	100	150	0.00641815	Bacteria;Bacteroidetes;Bacteroidia;Bacteroidales;Bacteroidaceae;Bacteroides;Bacteroides intestinalis DSM 17393	no
2327	GAM.236.1.dil.1.SDD.f_tax_file	GAM	236	1	1	SDD	otu_208_V1V3	LOW	147	98.64	0.00862059	S001248256	100	150	0.00862059	Bacteroides intestinalis; AM-1; AB437413	ABJL02000008.3336138.3337648	100	150	0.00862059	Bacteria;Bacteroidetes;Bacteroidia;Bacteroidales;Bacteroidaceae;Bacteroides;Bacteroides intestinalis DSM 17393	no
2327	GAM.266.1.dil.1.NAB.f_tax_file	GAM	266	1	1	NAB	otu_208_V1V3	LOW	147	98.64	0.0107347	S001248256	100	150	0.0107347	Bacteroides intestinalis; AM-1; AB437413	ABJL02000008.3336138.3337648	100	150	0.0107347	Bacteria;Bacteroidetes;Bacteroidia;Bacteroidales;Bacteroidaceae;Bacteroides;Bacteroides intestinalis DSM 17393	yes
2327	GAM.172.2.dil.100.NAB.f_tax_file	GAM	172	2	100	NAB	otu_208_V1V3	LOW	147	98.64	0.0120181	S001248256	100	150	0.0120181	Bacteroides intestinalis; AM-1; AB437413	ABJL02000008.3336138.3337648	100	150	0.0120181	Bacteria;Bacteroidetes;Bacteroidia;Bacteroidales;Bacteroidaceae;Bacteroides;Bacteroides intestinalis DSM 17393	no
2327	GAM.266.2.dil.1.NAB.f_tax_file	GAM	266	2	1	NAB	otu_208_V1V3	LOW	147	98.64	0.013736	S001248256	100	150	0.013736	Bacteroides intestinalis; AM-1; AB437413	ABJL02000008.3336138.3337648	100	150	0.013736	Bacteria;Bacteroidetes;Bacteroidia;Bacteroidales;Bacteroidaceae;Bacteroides;Bacteroides intestinalis DSM 17393	yes
2327	GAM.172.2.dil.1.SDD.f_tax_file	GAM	172	2	1	SDD	otu_208_V1V3	LOW	147	98.64	0.382082	S001248256	100	150	0.382082	Bacteroides intestinalis; AM-1; AB437413	ABJL02000008.3336138.3337648	100	150	0.382082	Bacteria;Bacteroidetes;Bacteroidia;Bacteroidales;Bacteroidaceae;Bacteroides;Bacteroides intestinalis DSM 17393	no
2327	GAM.172.2.dil.100.SDD.f_tax_file	GAM	172	2	100	SDD	otu_208_V1V3	LOW	147	98.64	0.512047	S001248256	100	150	0.512047	Bacteroides intestinalis; AM-1; AB437413	ABJL02000008.3336138.3337648	100	150	0.512047	Bacteria;Bacteroidetes;Bacteroidia;Bacteroidales;Bacteroidaceae;Bacteroides;Bacteroides intestinalis DSM 17393	no
2328	GAM.172.2.dil.100.SDD.f_tax_file	GAM	172	2	100	SDD	otu_208_V1V3	LOW	147	97.96	0.00217157	S001248256	99.33	150	0.00217157	Bacteroides intestinalis; AM-1; AB437413	ABJL02000008.3336138.3337648	99.33	150	0.00217157	Bacteria;Bacteroidetes;Bacteroidia;Bacteroidales;Bacteroidaceae;Bacteroides;Bacteroides intestinalis DSM 17393	no
2329	GAM.238.2.dil.1.NAB.f_tax_file	GAM	238	2	1	NAB	otu_208_V1V3	LOW	148	95.95	0.00263292	S001248256	96.6	147	0.00263292	Bacteroides intestinalis; AM-1; AB437413	ABJL02000008.3336138.3337648	96.6	147	0.00263292	Bacteria;Bacteroidetes;Bacteroidia;Bacteroidales;Bacteroidaceae;Bacteroides;Bacteroides intestinalis DSM 17393	no
2329	GAM.238.2.dil.1.SDD.f_tax_file	GAM	238	2	1	SDD	otu_208_V1V3	LOW	148	95.95	0.00264941	S001248256	96.6	147	0.00264941	Bacteroides intestinalis; AM-1; AB437413	ABJL02000008.3336138.3337648	96.6	147	0.00264941	Bacteria;Bacteroidetes;Bacteroidia;Bacteroidales;Bacteroidaceae;Bacteroides;Bacteroides intestinalis DSM 17393	no
2329	GAM.238.1.dil.1.SDD.f_tax_file	GAM	238	1	1	SDD	otu_208_V1V3	LOW	148	95.95	0.00356892	S001248256	96.6	147	0.00356892	Bacteroides intestinalis; AM-1; AB437413	ABJL02000008.3336138.3337648	96.6	147	0.00356892	Bacteria;Bacteroidetes;Bacteroidia;Bacteroidales;Bacteroidaceae;Bacteroides;Bacteroides intestinalis DSM 17393	no
2329	GAM.238.1.dil.1.NAB.f_tax_file	GAM	238	1	1	NAB	otu_208_V1V3	LOW	148	95.95	0.00401944	S001248256	96.6	147	0.00401944	Bacteroides intestinalis; AM-1; AB437413	ABJL02000008.3336138.3337648	96.6	147	0.00401944	Bacteria;Bacteroidetes;Bacteroidia;Bacteroidales;Bacteroidaceae;Bacteroides;Bacteroides intestinalis DSM 17393	no
2330	GAM.256.1.dil.100.NAB.f_tax_file	GAM	256	1	100	NAB	otu_1193_V1V3	LOW	149	96.64	0.0019985	S001872159	98.67	150	0.0019985	Bacteroides eggerthii; JCM 12986; AB510700	EU136695.1.1991	98.67	150	0.0019985	Bacteria;Bacteroidetes;Bacteroidia;Bacteroidales;Bacteroidaceae;Bacteroides;Bacteroides eggerthii	no
2330	GAM.256.2.dil.100.NAB.f_tax_file	GAM	256	2	100	NAB	otu_1193_V1V3	LOW	149	96.64	0.00226701	S001872159	98.67	150	0.00226701	Bacteroides eggerthii; JCM 12986; AB510700	EU136695.1.1991	98.67	150	0.00226701	Bacteria;Bacteroidetes;Bacteroidia;Bacteroidales;Bacteroidaceae;Bacteroides;Bacteroides eggerthii	no
2331	209.1.fm.f_tax_file	fm	209	1	na	na	otu_1193_V1V3	LOW	149	97.99	0.00101192	S001872159	100	150	0.00101192	Bacteroides eggerthii; JCM 12986; AB510700	EU136695.1.1991	100	150	0.00101192	Bacteria;Bacteroidetes;Bacteroidia;Bacteroidales;Bacteroidaceae;Bacteroides;Bacteroides eggerthii	yes
2331	209.2.fm.f_tax_file	fm	209	2	na	na	otu_1193_V1V3	LOW	149	97.99	0.00179815	S001872159	100	150	0.00179815	Bacteroides eggerthii; JCM 12986; AB510700	EU136695.1.1991	100	150	0.00179815	Bacteria;Bacteroidetes;Bacteroidia;Bacteroidales;Bacteroidaceae;Bacteroides;Bacteroides eggerthii	yes
2331	GAM.236.2.dil.100.NAB.f_tax_file	GAM	236	2	100	NAB	otu_1193_V1V3	LOW	149	97.99	0.00293322	S001872159	100	150	0.00293322	Bacteroides eggerthii; JCM 12986; AB510700	EU136695.1.1991	100	150	0.00293322	Bacteria;Bacteroidetes;Bacteroidia;Bacteroidales;Bacteroidaceae;Bacteroides;Bacteroides eggerthii	no
2331	GAM.256.2.dil.1.NAB.f_tax_file	GAM	256	2	1	NAB	otu_1193_V1V3	LOW	149	97.99	0.00363835	S001872159	100	150	0.00363835	Bacteroides eggerthii; JCM 12986; AB510700	EU136695.1.1991	100	150	0.00363835	Bacteria;Bacteroidetes;Bacteroidia;Bacteroidales;Bacteroidaceae;Bacteroides;Bacteroides eggerthii	no
2331	GAM.236.1.dil.100.NAB.f_tax_file	GAM	236	1	100	NAB	otu_1193_V1V3	LOW	149	97.99	0.00406678	S001872159	100	150	0.00406678	Bacteroides eggerthii; JCM 12986; AB510700	EU136695.1.1991	100	150	0.00406678	Bacteria;Bacteroidetes;Bacteroidia;Bacteroidales;Bacteroidaceae;Bacteroides;Bacteroides eggerthii	no
2331	GAM.256.1.dil.1.NAB.f_tax_file	GAM	256	1	1	NAB	otu_1193_V1V3	LOW	149	97.99	0.0110766	S001872159	100	150	0.0110766	Bacteroides eggerthii; JCM 12986; AB510700	EU136695.1.1991	100	150	0.0110766	Bacteria;Bacteroidetes;Bacteroidia;Bacteroidales;Bacteroidaceae;Bacteroides;Bacteroides eggerthii	no
2331	GAM.256.2.dil.100.NAB.f_tax_file	GAM	256	2	100	NAB	otu_1193_V1V3	LOW	149	97.99	0.0816539	S001872159	100	150	0.0816539	Bacteroides eggerthii; JCM 12986; AB510700	EU136695.1.1991	100	150	0.0816539	Bacteria;Bacteroidetes;Bacteroidia;Bacteroidales;Bacteroidaceae;Bacteroides;Bacteroides eggerthii	no
2331	GAM.256.1.dil.100.NAB.f_tax_file	GAM	256	1	100	NAB	otu_1193_V1V3	LOW	149	97.99	0.134952	S001872159	100	150	0.134952	Bacteroides eggerthii; JCM 12986; AB510700	EU136695.1.1991	100	150	0.134952	Bacteria;Bacteroidetes;Bacteroidia;Bacteroidales;Bacteroidaceae;Bacteroides;Bacteroides eggerthii	no
2332	GAM.256.1.dil.100.NAB.f_tax_file	GAM	256	1	100	NAB	otu_1193_V1V3	LOW	149	96.64	0.0017836	S001872159	98.67	150	0.0017836	Bacteroides eggerthii; JCM 12986; AB510700	EU136695.1.1991	98.67	150	0.0017836	Bacteria;Bacteroidetes;Bacteroidia;Bacteroidales;Bacteroidaceae;Bacteroides;Bacteroides eggerthii	no
2333	160.2.fm.f_tax_file	fm	160	2	na	na	otu_1193_V1V3	LOW	149	98.66	0.00120907	S001872159	99.33	150	0.00120907	Bacteroides eggerthii; JCM 12986; AB510700	EU136695.1.1991	99.33	150	0.00120907	Bacteria;Bacteroidetes;Bacteroidia;Bacteroidales;Bacteroidaceae;Bacteroides;Bacteroides eggerthii	yes
2333	GAM.142.1.dil.1.NAB.f_tax_file	GAM	142	1	1	NAB	otu_1193_V1V3	LOW	149	98.66	0.00132635	S001872159	99.33	150	0.00132635	Bacteroides eggerthii; JCM 12986; AB510700	EU136695.1.1991	99.33	150	0.00132635	Bacteria;Bacteroidetes;Bacteroidia;Bacteroidales;Bacteroidaceae;Bacteroides;Bacteroides eggerthii	yes
2333	160.1.fm.f_tax_file	fm	160	1	na	na	otu_1193_V1V3	LOW	149	98.66	0.0013712	S001872159	99.33	150	0.0013712	Bacteroides eggerthii; JCM 12986; AB510700	EU136695.1.1991	99.33	150	0.0013712	Bacteria;Bacteroidetes;Bacteroidia;Bacteroidales;Bacteroidaceae;Bacteroides;Bacteroides eggerthii	yes
2333	CP.239.2.dil.1.NAB.f_tax_file	CP	239	2	1	NAB	otu_1193_V1V3	LOW	149	98.66	0.00145596	S001872159	99.33	150	0.00145596	Bacteroides eggerthii; JCM 12986; AB510700	EU136695.1.1991	99.33	150	0.00145596	Bacteria;Bacteroidetes;Bacteroidia;Bacteroidales;Bacteroidaceae;Bacteroides;Bacteroides eggerthii	no
2333	209.2.fm.f_tax_file	fm	209	2	na	na	otu_1193_V1V3	LOW	149	98.66	0.00156719	S001872159	99.33	150	0.00156719	Bacteroides eggerthii; JCM 12986; AB510700	EU136695.1.1991	99.33	150	0.00156719	Bacteria;Bacteroidetes;Bacteroidia;Bacteroidales;Bacteroidaceae;Bacteroides;Bacteroides eggerthii	yes
2333	GAM.236.2.dil.1.NAB.f_tax_file	GAM	236	2	1	NAB	otu_1193_V1V3	LOW	149	98.66	0.00169816	S001872159	99.33	150	0.00169816	Bacteroides eggerthii; JCM 12986; AB510700	EU136695.1.1991	99.33	150	0.00169816	Bacteria;Bacteroidetes;Bacteroidia;Bacteroidales;Bacteroidaceae;Bacteroides;Bacteroides eggerthii	no
2333	GAM.236.1.dil.1.NAB.f_tax_file	GAM	236	1	1	NAB	otu_1193_V1V3	LOW	149	98.66	0.0018812	S001872159	99.33	150	0.0018812	Bacteroides eggerthii; JCM 12986; AB510700	EU136695.1.1991	99.33	150	0.0018812	Bacteria;Bacteroidetes;Bacteroidia;Bacteroidales;Bacteroidaceae;Bacteroides;Bacteroides eggerthii	no
2333	209.1.fm.f_tax_file	fm	209	1	na	na	otu_1193_V1V3	LOW	149	98.66	0.00231102	S001872159	99.33	150	0.00231102	Bacteroides eggerthii; JCM 12986; AB510700	EU136695.1.1991	99.33	150	0.00231102	Bacteria;Bacteroidetes;Bacteroidia;Bacteroidales;Bacteroidaceae;Bacteroides;Bacteroides eggerthii	yes
2333	142.2.fm.f_tax_file	fm	142	2	na	na	otu_1193_V1V3	LOW	149	98.66	0.00368745	S001872159	99.33	150	0.00368745	Bacteroides eggerthii; JCM 12986; AB510700	EU136695.1.1991	99.33	150	0.00368745	Bacteria;Bacteroidetes;Bacteroidia;Bacteroidales;Bacteroidaceae;Bacteroides;Bacteroides eggerthii	yes
2333	142.1.fm.f_tax_file	fm	142	1	na	na	otu_1193_V1V3	LOW	149	98.66	0.00389477	S001872159	99.33	150	0.00389477	Bacteroides eggerthii; JCM 12986; AB510700	EU136695.1.1991	99.33	150	0.00389477	Bacteria;Bacteroidetes;Bacteroidia;Bacteroidales;Bacteroidaceae;Bacteroides;Bacteroides eggerthii	yes
2333	GAM.236.2.dil.100.NAB.f_tax_file	GAM	236	2	100	NAB	otu_1193_V1V3	LOW	149	98.66	0.00607028	S001872159	99.33	150	0.00607028	Bacteroides eggerthii; JCM 12986; AB510700	EU136695.1.1991	99.33	150	0.00607028	Bacteria;Bacteroidetes;Bacteroidia;Bacteroidales;Bacteroidaceae;Bacteroides;Bacteroides eggerthii	no
2333	GAM.236.1.dil.100.NAB.f_tax_file	GAM	236	1	100	NAB	otu_1193_V1V3	LOW	149	98.66	0.00911815	S001872159	99.33	150	0.00911815	Bacteroides eggerthii; JCM 12986; AB510700	EU136695.1.1991	99.33	150	0.00911815	Bacteria;Bacteroidetes;Bacteroidia;Bacteroidales;Bacteroidaceae;Bacteroides;Bacteroides eggerthii	no
2334	209.1.fm.f_tax_file	fm	209	1	na	na	otu_1193_V1V3	LOW	149	97.32	0.00114867	S001872159	99.33	150	0.00114867	Bacteroides eggerthii; JCM 12986; AB510700	EU136695.1.1991	99.33	150	0.00114867	Bacteria;Bacteroidetes;Bacteroidia;Bacteroidales;Bacteroidaceae;Bacteroides;Bacteroides eggerthii	yes
2334	GAM.236.2.dil.100.NAB.f_tax_file	GAM	236	2	100	NAB	otu_1193_V1V3	LOW	149	97.32	0.00279731	S001872159	99.33	150	0.00279731	Bacteroides eggerthii; JCM 12986; AB510700	EU136695.1.1991	99.33	150	0.00279731	Bacteria;Bacteroidetes;Bacteroidia;Bacteroidales;Bacteroidaceae;Bacteroides;Bacteroides eggerthii	no
2334	GAM.236.1.dil.100.NAB.f_tax_file	GAM	236	1	100	NAB	otu_1193_V1V3	LOW	149	97.32	0.00329623	S001872159	99.33	150	0.00329623	Bacteroides eggerthii; JCM 12986; AB510700	EU136695.1.1991	99.33	150	0.00329623	Bacteria;Bacteroidetes;Bacteroidia;Bacteroidales;Bacteroidaceae;Bacteroides;Bacteroides eggerthii	no
2335	GAM.198.2.dil.1.NAB.f_tax_file	GAM	198	2	1	NAB	otu_97_V1V3	LOW	151	97.35	0.00133309	S001045752	99.33	150	0.00133309	Parabacteroides merdae; B13; EU722738	EU136685.1.2023	99.33	150	0.00133309	Bacteria;Bacteroidetes;Bacteroidia;Bacteroidales;Porphyromonadaceae;Parabacteroides;Parabacteroides merdae	no
2335	GAM.172.2.dil.1.NAB.f_tax_file	GAM	172	2	1	NAB	otu_97_V1V3	LOW	151	97.35	0.00148155	S001045752	99.33	150	0.00148155	Parabacteroides merdae; B13; EU722738	EU136685.1.2023	99.33	150	0.00148155	Bacteria;Bacteroidetes;Bacteroidia;Bacteroidales;Porphyromonadaceae;Parabacteroides;Parabacteroides merdae	no
2335	GAM.172.1.dil.10.NAB.f_tax_file	GAM	172	1	10	NAB	otu_97_V1V3	LOW	151	97.35	0.00167208	S001045752	99.33	150	0.00167208	Parabacteroides merdae; B13; EU722738	EU136685.1.2023	99.33	150	0.00167208	Bacteria;Bacteroidetes;Bacteroidia;Bacteroidales;Porphyromonadaceae;Parabacteroides;Parabacteroides merdae	no
2335	288.2.fm.f_tax_file	fm	288	2	na	na	otu_97_V1V3	LOW	151	97.35	0.00191665	S001045752	99.33	150	0.00191665	Parabacteroides merdae; B13; EU722738	EU136685.1.2023	99.33	150	0.00191665	Bacteria;Bacteroidetes;Bacteroidia;Bacteroidales;Porphyromonadaceae;Parabacteroides;Parabacteroides merdae	yes
2335	288.1.fm.f_tax_file	fm	288	1	na	na	otu_97_V1V3	LOW	151	97.35	0.00222918	S001045752	99.33	150	0.00222918	Parabacteroides merdae; B13; EU722738	EU136685.1.2023	99.33	150	0.00222918	Bacteria;Bacteroidetes;Bacteroidia;Bacteroidales;Porphyromonadaceae;Parabacteroides;Parabacteroides merdae	yes
2340	198.1.fm.f_tax_file	fm	198	1	na	na	otu_66_V1V3	LOW	150	99.33	0.00454093	S001872162	99.33	150	0.00454093	Bacteroides massiliensis; JCM 13223; AB510703	AY126616.1.1493	99.33	150	0.00454093	Bacteria;Bacteroidetes;Bacteroidia;Bacteroidales;Bacteroidaceae;Bacteroides;Bacteroides massiliensis	yes
2340	198.2.fm.f_tax_file	fm	198	2	na	na	otu_66_V1V3	LOW	150	99.33	0.00486981	S001872162	99.33	150	0.00486981	Bacteroides massiliensis; JCM 13223; AB510703	AY126616.1.1493	99.33	150	0.00486981	Bacteria;Bacteroidetes;Bacteroidia;Bacteroidales;Bacteroidaceae;Bacteroides;Bacteroides massiliensis	yes
2340	GAM.172.2.dil.100.NAB.f_tax_file	GAM	172	2	100	NAB	otu_66_V1V3	LOW	150	99.33	0.0119674	S001872162	99.33	150	0.0119674	Bacteroides massiliensis; JCM 13223; AB510703	AY126616.1.1493	99.33	150	0.0119674	Bacteria;Bacteroidetes;Bacteroidia;Bacteroidales;Bacteroidaceae;Bacteroides;Bacteroides massiliensis	no
2340	GAM.236.1.dil.1.SDD.f_tax_file	GAM	236	1	1	SDD	otu_66_V1V3	LOW	150	99.33	0.0152477	S001872162	99.33	150	0.0152477	Bacteroides massiliensis; JCM 13223; AB510703	AY126616.1.1493	99.33	150	0.0152477	Bacteria;Bacteroidetes;Bacteroidia;Bacteroidales;Bacteroidaceae;Bacteroides;Bacteroides massiliensis	no
2340	GAM.172.1.dil.100.SDD.f_tax_file	GAM	172	1	100	SDD	otu_66_V1V3	LOW	150	99.33	0.0228604	S001872162	99.33	150	0.0228604	Bacteroides massiliensis; JCM 13223; AB510703	AY126616.1.1493	99.33	150	0.0228604	Bacteria;Bacteroidetes;Bacteroidia;Bacteroidales;Bacteroidaceae;Bacteroides;Bacteroides massiliensis	no
2340	GAM.172.1.dil.1.SDD.f_tax_file	GAM	172	1	1	SDD	otu_66_V1V3	LOW	150	99.33	0.0524445	S001872162	99.33	150	0.0524445	Bacteroides massiliensis; JCM 13223; AB510703	AY126616.1.1493	99.33	150	0.0524445	Bacteria;Bacteroidetes;Bacteroidia;Bacteroidales;Bacteroidaceae;Bacteroides;Bacteroides massiliensis	no
2341	GAM.172.1.dil.100.SDD.f_tax_file	GAM	172	1	100	SDD	otu_66_V1V3	LOW	149	99.33	0.00129239	S001872162	99.33	149	0.00129239	Bacteroides massiliensis; JCM 13223; AB510703	AY126616.1.1493	99.33	149	0.00129239	Bacteria;Bacteroidetes;Bacteroidia;Bacteroidales;Bacteroidaceae;Bacteroides;Bacteroides massiliensis	no
2343	GAM.256.2.dil.1.NAB.f_tax_file	GAM	256	2	1	NAB	otu_66_V1V3	LOW	151	95.36	0.00118246	S004064952	100	150	0.00118246	Bacteroides vulgatus ATCC 8482; CP000139	CP000139.4743140.4744649	100	150	0.00118246	Bacteria;Bacteroidetes;Bacteroidia;Bacteroidales;Bacteroidaceae;Bacteroides;Bacteroides vulgatus ATCC 8482	no
2343	CP.239.1.dil.100.NAB.f_tax_file	CP	239	1	100	NAB	otu_66_V1V3	LOW	151	95.36	0.00127135	S004064952	100	150	0.00127135	Bacteroides vulgatus ATCC 8482; CP000139	CP000139.4743140.4744649	100	150	0.00127135	Bacteria;Bacteroidetes;Bacteroidia;Bacteroidales;Bacteroidaceae;Bacteroides;Bacteroides vulgatus ATCC 8482	yes
2343	GAM.236.1.dil.1.NAB.f_tax_file	GAM	236	1	1	NAB	otu_66_V1V3	LOW	151	95.36	0.00134541	S004064952	100	150	0.00134541	Bacteroides vulgatus ATCC 8482; CP000139	CP000139.4743140.4744649	100	150	0.00134541	Bacteria;Bacteroidetes;Bacteroidia;Bacteroidales;Bacteroidaceae;Bacteroides;Bacteroides vulgatus ATCC 8482	yes
2343	CP.239.2.dil.100.NAB.f_tax_file	CP	239	2	100	NAB	otu_66_V1V3	LOW	151	95.36	0.00145613	S004064952	100	150	0.00145613	Bacteroides vulgatus ATCC 8482; CP000139	CP000139.4743140.4744649	100	150	0.00145613	Bacteria;Bacteroidetes;Bacteroidia;Bacteroidales;Bacteroidaceae;Bacteroides;Bacteroides vulgatus ATCC 8482	yes
2343	GAM.266.1.dil.1.NAB.f_tax_file	GAM	266	1	1	NAB	otu_66_V1V3	LOW	151	95.36	0.00164047	S004064952	100	150	0.00164047	Bacteroides vulgatus ATCC 8482; CP000139	CP000139.4743140.4744649	100	150	0.00164047	Bacteria;Bacteroidetes;Bacteroidia;Bacteroidales;Bacteroidaceae;Bacteroides;Bacteroides vulgatus ATCC 8482	no
2343	172.1.fm.f_tax_file	fm	172	1	na	na	otu_66_V1V3	LOW	151	95.36	0.00239489	S004064952	100	150	0.00239489	Bacteroides vulgatus ATCC 8482; CP000139	CP000139.4743140.4744649	100	150	0.00239489	Bacteria;Bacteroidetes;Bacteroidia;Bacteroidales;Bacteroidaceae;Bacteroides;Bacteroides vulgatus ATCC 8482	yes
2343	172.2.fm.f_tax_file	fm	172	2	na	na	otu_66_V1V3	LOW	151	95.36	0.00253165	S004064952	100	150	0.00253165	Bacteroides vulgatus ATCC 8482; CP000139	CP000139.4743140.4744649	100	150	0.00253165	Bacteria;Bacteroidetes;Bacteroidia;Bacteroidales;Bacteroidaceae;Bacteroides;Bacteroides vulgatus ATCC 8482	yes
2343	GAM.266.2.dil.1.NAB.f_tax_file	GAM	266	2	1	NAB	otu_66_V1V3	LOW	151	95.36	0.00263804	S004064952	100	150	0.00263804	Bacteroides vulgatus ATCC 8482; CP000139	CP000139.4743140.4744649	100	150	0.00263804	Bacteria;Bacteroidetes;Bacteroidia;Bacteroidales;Bacteroidaceae;Bacteroides;Bacteroides vulgatus ATCC 8482	no
2343	GAM.256.1.dil.1.NAB.f_tax_file	GAM	256	1	1	NAB	otu_66_V1V3	LOW	151	95.36	0.00298829	S004064952	100	150	0.00298829	Bacteroides vulgatus ATCC 8482; CP000139	CP000139.4743140.4744649	100	150	0.00298829	Bacteria;Bacteroidetes;Bacteroidia;Bacteroidales;Bacteroidaceae;Bacteroides;Bacteroides vulgatus ATCC 8482	no
2343	GAM.172.1.dil.1.NAB.f_tax_file	GAM	172	1	1	NAB	otu_66_V1V3	LOW	151	95.36	0.00383793	S004064952	100	150	0.00383793	Bacteroides vulgatus ATCC 8482; CP000139	CP000139.4743140.4744649	100	150	0.00383793	Bacteria;Bacteroidetes;Bacteroidia;Bacteroidales;Bacteroidaceae;Bacteroides;Bacteroides vulgatus ATCC 8482	yes
2343	GAM.160.2.dil.1.SDD.f_tax_file	GAM	160	2	1	SDD	otu_66_V1V3	LOW	151	95.36	0.00675083	S004064952	100	150	0.00675083	Bacteroides vulgatus ATCC 8482; CP000139	CP000139.4743140.4744649	100	150	0.00675083	Bacteria;Bacteroidetes;Bacteroidia;Bacteroidales;Bacteroidaceae;Bacteroides;Bacteroides vulgatus ATCC 8482	yes
2343	GAM.160.2.dil.1.NAB.f_tax_file	GAM	160	2	1	NAB	otu_66_V1V3	LOW	151	95.36	0.00737684	S004064952	100	150	0.00737684	Bacteroides vulgatus ATCC 8482; CP000139	CP000139.4743140.4744649	100	150	0.00737684	Bacteria;Bacteroidetes;Bacteroidia;Bacteroidales;Bacteroidaceae;Bacteroides;Bacteroides vulgatus ATCC 8482	yes
2343	GAM.236.2.dil.1.NAB.f_tax_file	GAM	236	2	1	NAB	otu_66_V1V3	LOW	151	95.36	0.0079683	S004064952	100	150	0.0079683	Bacteroides vulgatus ATCC 8482; CP000139	CP000139.4743140.4744649	100	150	0.0079683	Bacteria;Bacteroidetes;Bacteroidia;Bacteroidales;Bacteroidaceae;Bacteroides;Bacteroides vulgatus ATCC 8482	yes
2343	GAM.172.2.dil.1.NAB.f_tax_file	GAM	172	2	1	NAB	otu_66_V1V3	LOW	151	95.36	0.00860349	S004064952	100	150	0.00860349	Bacteroides vulgatus ATCC 8482; CP000139	CP000139.4743140.4744649	100	150	0.00860349	Bacteria;Bacteroidetes;Bacteroidia;Bacteroidales;Bacteroidaceae;Bacteroides;Bacteroides vulgatus ATCC 8482	yes
2343	236.2.fm.f_tax_file	fm	236	2	na	na	otu_66_V1V3	LOW	151	95.36	0.00963893	S004064952	100	150	0.00963893	Bacteroides vulgatus ATCC 8482; CP000139	CP000139.4743140.4744649	100	150	0.00963893	Bacteria;Bacteroidetes;Bacteroidia;Bacteroidales;Bacteroidaceae;Bacteroides;Bacteroides vulgatus ATCC 8482	yes
2343	GAM.198.2.dil.1.NAB.f_tax_file	GAM	198	2	1	NAB	otu_66_V1V3	LOW	151	95.36	0.00999818	S004064952	100	150	0.00999818	Bacteroides vulgatus ATCC 8482; CP000139	CP000139.4743140.4744649	100	150	0.00999818	Bacteria;Bacteroidetes;Bacteroidia;Bacteroidales;Bacteroidaceae;Bacteroides;Bacteroides vulgatus ATCC 8482	no
2343	GAM.172.1.dil.10.NAB.f_tax_file	GAM	172	1	10	NAB	otu_66_V1V3	LOW	151	95.36	0.0111144	S004064952	100	150	0.0111144	Bacteroides vulgatus ATCC 8482; CP000139	CP000139.4743140.4744649	100	150	0.0111144	Bacteria;Bacteroidetes;Bacteroidia;Bacteroidales;Bacteroidaceae;Bacteroides;Bacteroides vulgatus ATCC 8482	yes
2343	GAM.209.1.dil.1.NAB.f_tax_file	GAM	209	1	1	NAB	otu_66_V1V3	LOW	151	95.36	0.0145444	S004064952	100	150	0.0145444	Bacteroides vulgatus ATCC 8482; CP000139	CP000139.4743140.4744649	100	150	0.0145444	Bacteria;Bacteroidetes;Bacteroidia;Bacteroidales;Bacteroidaceae;Bacteroides;Bacteroides vulgatus ATCC 8482	yes
2343	GAM.209.2.dil.1.NAB.f_tax_file	GAM	209	2	1	NAB	otu_66_V1V3	LOW	151	95.36	0.0154422	S004064952	100	150	0.0154422	Bacteroides vulgatus ATCC 8482; CP000139	CP000139.4743140.4744649	100	150	0.0154422	Bacteria;Bacteroidetes;Bacteroidia;Bacteroidales;Bacteroidaceae;Bacteroides;Bacteroides vulgatus ATCC 8482	yes
2343	GAM.160.1.dil.1.NAB.f_tax_file	GAM	160	1	1	NAB	otu_66_V1V3	LOW	151	95.36	0.0169297	S004064952	100	150	0.0169297	Bacteroides vulgatus ATCC 8482; CP000139	CP000139.4743140.4744649	100	150	0.0169297	Bacteria;Bacteroidetes;Bacteroidia;Bacteroidales;Bacteroidaceae;Bacteroides;Bacteroides vulgatus ATCC 8482	yes
2343	239.1.fm.f_tax_file	fm	239	1	na	na	otu_66_V1V3	LOW	151	95.36	0.0248144	S004064952	100	150	0.0248144	Bacteroides vulgatus ATCC 8482; CP000139	CP000139.4743140.4744649	100	150	0.0248144	Bacteria;Bacteroidetes;Bacteroidia;Bacteroidales;Bacteroidaceae;Bacteroides;Bacteroides vulgatus ATCC 8482	yes
2343	239.2.fm.f_tax_file	fm	239	2	na	na	otu_66_V1V3	LOW	151	95.36	0.0264648	S004064952	100	150	0.0264648	Bacteroides vulgatus ATCC 8482; CP000139	CP000139.4743140.4744649	100	150	0.0264648	Bacteria;Bacteroidetes;Bacteroidia;Bacteroidales;Bacteroidaceae;Bacteroides;Bacteroides vulgatus ATCC 8482	yes
2343	209.2.fm.f_tax_file	fm	209	2	na	na	otu_66_V1V3	LOW	151	95.36	0.0314098	S004064952	100	150	0.0314098	Bacteroides vulgatus ATCC 8482; CP000139	CP000139.4743140.4744649	100	150	0.0314098	Bacteria;Bacteroidetes;Bacteroidia;Bacteroidales;Bacteroidaceae;Bacteroides;Bacteroides vulgatus ATCC 8482	yes
2343	209.1.fm.f_tax_file	fm	209	1	na	na	otu_66_V1V3	LOW	151	95.36	0.0353216	S004064952	100	150	0.0353216	Bacteroides vulgatus ATCC 8482; CP000139	CP000139.4743140.4744649	100	150	0.0353216	Bacteria;Bacteroidetes;Bacteroidia;Bacteroidales;Bacteroidaceae;Bacteroides;Bacteroides vulgatus ATCC 8482	yes
2343	GAM.172.1.dil.100.NAB.f_tax_file	GAM	172	1	100	NAB	otu_66_V1V3	LOW	151	95.36	0.0355267	S004064952	100	150	0.0355267	Bacteroides vulgatus ATCC 8482; CP000139	CP000139.4743140.4744649	100	150	0.0355267	Bacteria;Bacteroidetes;Bacteroidia;Bacteroidales;Bacteroidaceae;Bacteroides;Bacteroides vulgatus ATCC 8482	yes
2343	160.1.fm.f_tax_file	fm	160	1	na	na	otu_66_V1V3	LOW	151	95.36	0.0682797	S004064952	100	150	0.0682797	Bacteroides vulgatus ATCC 8482; CP000139	CP000139.4743140.4744649	100	150	0.0682797	Bacteria;Bacteroidetes;Bacteroidia;Bacteroidales;Bacteroidaceae;Bacteroides;Bacteroides vulgatus ATCC 8482	yes
2343	160.2.fm.f_tax_file	fm	160	2	na	na	otu_66_V1V3	LOW	151	95.36	0.0701486	S004064952	100	150	0.0701486	Bacteroides vulgatus ATCC 8482; CP000139	CP000139.4743140.4744649	100	150	0.0701486	Bacteria;Bacteroidetes;Bacteroidia;Bacteroidales;Bacteroidaceae;Bacteroides;Bacteroides vulgatus ATCC 8482	yes
2343	GAM.160.1.dil.1.SDD.f_tax_file	GAM	160	1	1	SDD	otu_66_V1V3	LOW	151	95.36	0.218121	S004064952	100	150	0.218121	Bacteroides vulgatus ATCC 8482; CP000139	CP000139.4743140.4744649	100	150	0.218121	Bacteria;Bacteroidetes;Bacteroidia;Bacteroidales;Bacteroidaceae;Bacteroides;Bacteroides vulgatus ATCC 8482	yes
2344	GAM.198.2.dil.1.NAB.f_tax_file	GAM	198	2	1	NAB	otu_66_V1V3	LOW	150	95.33	0.00142398	S004064952	100	149	0.00142398	Bacteroides vulgatus ATCC 8482; CP000139	CP000139.4743140.4744649	100	149	0.00142398	Bacteria;Bacteroidetes;Bacteroidia;Bacteroidales;Bacteroidaceae;Bacteroides;Bacteroides vulgatus ATCC 8482	no
2344	GAM.172.1.dil.10.NAB.f_tax_file	GAM	172	1	10	NAB	otu_66_V1V3	LOW	150	95.33	0.00167208	S004064952	100	149	0.00167208	Bacteroides vulgatus ATCC 8482; CP000139	CP000139.4743140.4744649	100	149	0.00167208	Bacteria;Bacteroidetes;Bacteroidia;Bacteroidales;Bacteroidaceae;Bacteroides;Bacteroides vulgatus ATCC 8482	no
2344	GAM.172.2.dil.1.NAB.f_tax_file	GAM	172	2	1	NAB	otu_66_V1V3	LOW	150	95.33	0.00204734	S004064952	100	149	0.00204734	Bacteroides vulgatus ATCC 8482; CP000139	CP000139.4743140.4744649	100	149	0.00204734	Bacteria;Bacteroidetes;Bacteroidia;Bacteroidales;Bacteroidaceae;Bacteroides;Bacteroides vulgatus ATCC 8482	no
2346	GAM.148.1.dil.1.NAB.f_tax_file	GAM	148	1	1	NAB	otu_66_V1V3	LOW	151	96.03	0.00212008	S004064951	99.33	150	0.00212008	Bacteroides vulgatus ATCC 8482; CP000139	EU136687.1.1985	99.33	150	0.00212008	Bacteria;Bacteroidetes;Bacteroidia;Bacteroidales;Bacteroidaceae;Bacteroides;Bacteroides vulgatus	no
2347	GAM.148.1.dil.1.NAB.f_tax_file	GAM	148	1	1	NAB	otu_66_V1V3	LOW	151	96.03	0.00135324	S004064951	99.33	150	0.00135324	Bacteroides vulgatus ATCC 8482; CP000139	EU136687.1.1985	99.33	150	0.00135324	Bacteria;Bacteroidetes;Bacteroidia;Bacteroidales;Bacteroidaceae;Bacteroides;Bacteroides vulgatus	no
2347	GAM.256.2.dil.1.NAB.f_tax_file	GAM	256	2	1	NAB	otu_66_V1V3	LOW	151	96.03	0.00136438	S004064951	99.33	150	0.00136438	Bacteroides vulgatus ATCC 8482; CP000139	EU136687.1.1985	99.33	150	0.00136438	Bacteria;Bacteroidetes;Bacteroidia;Bacteroidales;Bacteroidaceae;Bacteroides;Bacteroides vulgatus	no
2347	CP.239.2.dil.1.SDD.f_tax_file	CP	239	2	1	SDD	otu_66_V1V3	LOW	151	96.03	0.00169587	S004064951	99.33	150	0.00169587	Bacteroides vulgatus ATCC 8482; CP000139	EU136687.1.1985	99.33	150	0.00169587	Bacteria;Bacteroidetes;Bacteroidia;Bacteroidales;Bacteroidaceae;Bacteroides;Bacteroides vulgatus	no
2347	GAM.201.2.dil.1.SDD.f_tax_file	GAM	201	2	1	SDD	otu_66_V1V3	LOW	151	96.03	0.00328084	S004064951	99.33	150	0.00328084	Bacteroides vulgatus ATCC 8482; CP000139	EU136687.1.1985	99.33	150	0.00328084	Bacteria;Bacteroidetes;Bacteroidia;Bacteroidales;Bacteroidaceae;Bacteroides;Bacteroides vulgatus	no
2348	GAM.198.1.dil.1.SDD.f_tax_file	GAM	198	1	1	SDD	otu_66_V1V3	LOW	150	99.33	0.00241185	S001872162	99.33	150	0.00241185	Bacteroides massiliensis; JCM 13223; AB510703	AY126616.1.1493	99.33	150	0.00241185	Bacteria;Bacteroidetes;Bacteroidia;Bacteroidales;Bacteroidaceae;Bacteroides;Bacteroides massiliensis	no
2349	GAM.148.2.dil.100.NAB.f_tax_file	GAM	148	2	100	NAB	otu_66_V1V3	LOW	151	96.03	0.00198226	S004064951	99.33	150	0.00198226	Bacteroides vulgatus ATCC 8482; CP000139	EU136687.1.1985	99.33	150	0.00198226	Bacteria;Bacteroidetes;Bacteroidia;Bacteroidales;Bacteroidaceae;Bacteroides;Bacteroides vulgatus	no
2358	GAM.148.1.dil.1.NAB.f_tax_file	GAM	148	1	1	NAB	otu_66_V1V3	LOW	151	96.03	0.00180432	S004064951	99.33	150	0.00180432	Bacteroides vulgatus ATCC 8482; CP000139	EU136687.1.1985	99.33	150	0.00180432	Bacteria;Bacteroidetes;Bacteroidia;Bacteroidales;Bacteroidaceae;Bacteroides;Bacteroides vulgatus	no
2358	GAM.148.2.dil.10.NAB.f_tax_file	GAM	148	2	10	NAB	otu_66_V1V3	LOW	151	96.03	0.0022535	S004064951	99.33	150	0.0022535	Bacteroides vulgatus ATCC 8482; CP000139	EU136687.1.1985	99.33	150	0.0022535	Bacteria;Bacteroidetes;Bacteroidia;Bacteroidales;Bacteroidaceae;Bacteroides;Bacteroides vulgatus	no
2358	GAM.148.1.dil.10.NAB.f_tax_file	GAM	148	1	10	NAB	otu_66_V1V3	LOW	151	96.03	0.0023126	S004064951	99.33	150	0.0023126	Bacteroides vulgatus ATCC 8482; CP000139	EU136687.1.1985	99.33	150	0.0023126	Bacteria;Bacteroidetes;Bacteroidia;Bacteroidales;Bacteroidaceae;Bacteroides;Bacteroides vulgatus	no
2359	CP.239.2.dil.1.SDD.f_tax_file	CP	239	2	1	SDD	otu_66_V1V3	LOW	151	96.03	0.00113058	S004064951	99.33	150	0.00113058	Bacteroides vulgatus ATCC 8482; CP000139	EU136687.1.1985	99.33	150	0.00113058	Bacteria;Bacteroidetes;Bacteroidia;Bacteroidales;Bacteroidaceae;Bacteroides;Bacteroides vulgatus	no
2359	GAM.201.1.dil.1.SDD.f_tax_file	GAM	201	1	1	SDD	otu_66_V1V3	LOW	151	96.03	0.00127719	S004064951	99.33	150	0.00127719	Bacteroides vulgatus ATCC 8482; CP000139	EU136687.1.1985	99.33	150	0.00127719	Bacteria;Bacteroidetes;Bacteroidia;Bacteroidales;Bacteroidaceae;Bacteroides;Bacteroides vulgatus	no
2359	GAM.201.1.dil.100.SDD.f_tax_file	GAM	201	1	100	SDD	otu_66_V1V3	LOW	151	96.03	0.00153051	S004064951	99.33	150	0.00153051	Bacteroides vulgatus ATCC 8482; CP000139	EU136687.1.1985	99.33	150	0.00153051	Bacteria;Bacteroidetes;Bacteroidia;Bacteroidales;Bacteroidaceae;Bacteroides;Bacteroides vulgatus	no
2359	236.2.fm.f_tax_file	fm	236	2	na	na	otu_66_V1V3	LOW	151	96.03	0.00160126	S004064951	99.33	150	0.00160126	Bacteroides vulgatus ATCC 8482; CP000139	EU136687.1.1985	99.33	150	0.00160126	Bacteria;Bacteroidetes;Bacteroidia;Bacteroidales;Bacteroidaceae;Bacteroides;Bacteroides vulgatus	yes
2359	GAM.148.1.dil.1.NAB.f_tax_file	GAM	148	1	1	NAB	otu_66_V1V3	LOW	151	96.03	0.00216519	S004064951	99.33	150	0.00216519	Bacteroides vulgatus ATCC 8482; CP000139	EU136687.1.1985	99.33	150	0.00216519	Bacteria;Bacteroidetes;Bacteroidia;Bacteroidales;Bacteroidaceae;Bacteroides;Bacteroides vulgatus	no
2359	GAM.148.1.dil.100.NAB.f_tax_file	GAM	148	1	100	NAB	otu_66_V1V3	LOW	151	96.03	0.00216713	S004064951	99.33	150	0.00216713	Bacteroides vulgatus ATCC 8482; CP000139	EU136687.1.1985	99.33	150	0.00216713	Bacteria;Bacteroidetes;Bacteroidia;Bacteroidales;Bacteroidaceae;Bacteroides;Bacteroides vulgatus	no
2359	GAM.201.2.dil.1.SDD.f_tax_file	GAM	201	2	1	SDD	otu_66_V1V3	LOW	151	96.03	0.00260037	S004064951	99.33	150	0.00260037	Bacteroides vulgatus ATCC 8482; CP000139	EU136687.1.1985	99.33	150	0.00260037	Bacteria;Bacteroidetes;Bacteroidia;Bacteroidales;Bacteroidaceae;Bacteroides;Bacteroides vulgatus	no
2360	GAM.148.2.dil.100.NAB.f_tax_file	GAM	148	2	100	NAB	otu_66_V1V3	LOW	152	96.05	0.0028169	S004064951	99.33	150	0.0028169	Bacteroides vulgatus ATCC 8482; CP000139	EU136687.1.1985	99.33	150	0.0028169	Bacteria;Bacteroidetes;Bacteroidia;Bacteroidales;Bacteroidaceae;Bacteroides;Bacteroides vulgatus	no
2361	GAM.148.1.dil.10.NAB.f_tax_file	GAM	148	1	10	NAB	otu_66_V1V3	LOW	151	96.03	0.00188827	S004064951	99.33	150	0.00188827	Bacteroides vulgatus ATCC 8482; CP000139	EU136687.1.1985	99.33	150	0.00188827	Bacteria;Bacteroidetes;Bacteroidia;Bacteroidales;Bacteroidaceae;Bacteroides;Bacteroides vulgatus	no
2361	GAM.148.2.dil.1.NAB.f_tax_file	GAM	148	2	1	NAB	otu_66_V1V3	LOW	151	96.03	0.00232953	S004064951	99.33	150	0.00232953	Bacteroides vulgatus ATCC 8482; CP000139	EU136687.1.1985	99.33	150	0.00232953	Bacteria;Bacteroidetes;Bacteroidia;Bacteroidales;Bacteroidaceae;Bacteroides;Bacteroides vulgatus	no
2361	GAM.148.2.dil.10.NAB.f_tax_file	GAM	148	2	10	NAB	otu_66_V1V3	LOW	151	96.03	0.00313789	S004064951	99.33	150	0.00313789	Bacteroides vulgatus ATCC 8482; CP000139	EU136687.1.1985	99.33	150	0.00313789	Bacteria;Bacteroidetes;Bacteroidia;Bacteroidales;Bacteroidaceae;Bacteroides;Bacteroides vulgatus	no
2361	GAM.148.2.dil.100.NAB.f_tax_file	GAM	148	2	100	NAB	otu_66_V1V3	LOW	151	96.03	0.00344288	S004064951	99.33	150	0.00344288	Bacteroides vulgatus ATCC 8482; CP000139	EU136687.1.1985	99.33	150	0.00344288	Bacteria;Bacteroidetes;Bacteroidia;Bacteroidales;Bacteroidaceae;Bacteroides;Bacteroides vulgatus	no
2361	GAM.148.1.dil.1.NAB.f_tax_file	GAM	148	1	1	NAB	otu_66_V1V3	LOW	151	96.03	0.00378907	S004064951	99.33	150	0.00378907	Bacteroides vulgatus ATCC 8482; CP000139	EU136687.1.1985	99.33	150	0.00378907	Bacteria;Bacteroidetes;Bacteroidia;Bacteroidales;Bacteroidaceae;Bacteroides;Bacteroides vulgatus	no
2362	GAM.148.2.dil.1.NAB.f_tax_file	GAM	148	2	1	NAB	otu_66_V1V3	LOW	151	96.03	0.00137526	S004064951	99.33	150	0.00137526	Bacteroides vulgatus ATCC 8482; CP000139	EU136687.1.1985	99.33	150	0.00137526	Bacteria;Bacteroidetes;Bacteroidia;Bacteroidales;Bacteroidaceae;Bacteroides;Bacteroides vulgatus	no
2362	GAM.148.2.dil.10.NAB.f_tax_file	GAM	148	2	10	NAB	otu_66_V1V3	LOW	151	96.03	0.00159871	S004064951	99.33	150	0.00159871	Bacteroides vulgatus ATCC 8482; CP000139	EU136687.1.1985	99.33	150	0.00159871	Bacteria;Bacteroidetes;Bacteroidia;Bacteroidales;Bacteroidaceae;Bacteroides;Bacteroides vulgatus	no
2362	GAM.148.1.dil.10.NAB.f_tax_file	GAM	148	1	10	NAB	otu_66_V1V3	LOW	151	96.03	0.00178219	S004064951	99.33	150	0.00178219	Bacteroides vulgatus ATCC 8482; CP000139	EU136687.1.1985	99.33	150	0.00178219	Bacteria;Bacteroidetes;Bacteroidia;Bacteroidales;Bacteroidaceae;Bacteroides;Bacteroides vulgatus	no
2362	GAM.148.2.dil.100.NAB.f_tax_file	GAM	148	2	100	NAB	otu_66_V1V3	LOW	151	96.03	0.00219092	S004064951	99.33	150	0.00219092	Bacteroides vulgatus ATCC 8482; CP000139	EU136687.1.1985	99.33	150	0.00219092	Bacteria;Bacteroidetes;Bacteroidia;Bacteroidales;Bacteroidaceae;Bacteroides;Bacteroides vulgatus	no
2362	GAM.148.1.dil.100.NAB.f_tax_file	GAM	148	1	100	NAB	otu_66_V1V3	LOW	151	96.03	0.00238385	S004064951	99.33	150	0.00238385	Bacteroides vulgatus ATCC 8482; CP000139	EU136687.1.1985	99.33	150	0.00238385	Bacteria;Bacteroidetes;Bacteroidia;Bacteroidales;Bacteroidaceae;Bacteroides;Bacteroides vulgatus	no
2363	CP.239.1.dil.100.SDD.f_tax_file	CP	239	1	100	SDD	otu_66_V1V3	LOW	151	96.03	0.00114211	S004064951	99.33	150	0.00114211	Bacteroides vulgatus ATCC 8482; CP000139	EU136687.1.1985	99.33	150	0.00114211	Bacteria;Bacteroidetes;Bacteroidia;Bacteroidales;Bacteroidaceae;Bacteroides;Bacteroides vulgatus	yes
2363	CP.239.1.dil.100.NAB.f_tax_file	CP	239	1	100	NAB	otu_66_V1V3	LOW	151	96.03	0.00127135	S004064951	99.33	150	0.00127135	Bacteroides vulgatus ATCC 8482; CP000139	EU136687.1.1985	99.33	150	0.00127135	Bacteria;Bacteroidetes;Bacteroidia;Bacteroidales;Bacteroidaceae;Bacteroides;Bacteroides vulgatus	yes
2363	239.1.fm.f_tax_file	fm	239	1	na	na	otu_66_V1V3	LOW	151	96.03	0.00245051	S004064951	99.33	150	0.00245051	Bacteroides vulgatus ATCC 8482; CP000139	EU136687.1.1985	99.33	150	0.00245051	Bacteria;Bacteroidetes;Bacteroidia;Bacteroidales;Bacteroidaceae;Bacteroides;Bacteroides vulgatus	yes
2363	CP.239.2.dil.100.NAB.f_tax_file	CP	239	2	100	NAB	otu_66_V1V3	LOW	151	96.03	0.00254823	S004064951	99.33	150	0.00254823	Bacteroides vulgatus ATCC 8482; CP000139	EU136687.1.1985	99.33	150	0.00254823	Bacteria;Bacteroidetes;Bacteroidia;Bacteroidales;Bacteroidaceae;Bacteroides;Bacteroides vulgatus	yes
2363	239.2.fm.f_tax_file	fm	239	2	na	na	otu_66_V1V3	LOW	151	96.03	0.00262161	S004064951	99.33	150	0.00262161	Bacteroides vulgatus ATCC 8482; CP000139	EU136687.1.1985	99.33	150	0.00262161	Bacteria;Bacteroidetes;Bacteroidia;Bacteroidales;Bacteroidaceae;Bacteroides;Bacteroides vulgatus	yes
2363	CP.239.1.dil.1.NAB.f_tax_file	CP	239	1	1	NAB	otu_66_V1V3	LOW	151	96.03	0.00645176	S004064951	99.33	150	0.00645176	Bacteroides vulgatus ATCC 8482; CP000139	EU136687.1.1985	99.33	150	0.00645176	Bacteria;Bacteroidetes;Bacteroidia;Bacteroidales;Bacteroidaceae;Bacteroides;Bacteroides vulgatus	yes
2363	GAM.256.1.dil.1.NAB.f_tax_file	GAM	256	1	1	NAB	otu_66_V1V3	LOW	151	96.03	0.0105188	S004064951	99.33	150	0.0105188	Bacteroides vulgatus ATCC 8482; CP000139	EU136687.1.1985	99.33	150	0.0105188	Bacteria;Bacteroidetes;Bacteroidia;Bacteroidales;Bacteroidaceae;Bacteroides;Bacteroides vulgatus	no
2363	CP.239.2.dil.1.NAB.f_tax_file	CP	239	2	1	NAB	otu_66_V1V3	LOW	151	96.03	0.0116477	S004064951	99.33	150	0.0116477	Bacteroides vulgatus ATCC 8482; CP000139	EU136687.1.1985	99.33	150	0.0116477	Bacteria;Bacteroidetes;Bacteroidia;Bacteroidales;Bacteroidaceae;Bacteroides;Bacteroides vulgatus	yes
2363	CP.239.1.dil.1.SDD.f_tax_file	CP	239	1	1	SDD	otu_66_V1V3	LOW	151	96.03	0.0130743	S004064951	99.33	150	0.0130743	Bacteroides vulgatus ATCC 8482; CP000139	EU136687.1.1985	99.33	150	0.0130743	Bacteria;Bacteroidetes;Bacteroidia;Bacteroidales;Bacteroidaceae;Bacteroides;Bacteroides vulgatus	yes
2363	GAM.256.2.dil.1.NAB.f_tax_file	GAM	256	2	1	NAB	otu_66_V1V3	LOW	151	96.03	0.015463	S004064951	99.33	150	0.015463	Bacteroides vulgatus ATCC 8482; CP000139	EU136687.1.1985	99.33	150	0.015463	Bacteria;Bacteroidetes;Bacteroidia;Bacteroidales;Bacteroidaceae;Bacteroides;Bacteroides vulgatus	no
2363	CP.239.2.dil.1.SDD.f_tax_file	CP	239	2	1	SDD	otu_66_V1V3	LOW	151	96.03	0.0203505	S004064951	99.33	150	0.0203505	Bacteroides vulgatus ATCC 8482; CP000139	EU136687.1.1985	99.33	150	0.0203505	Bacteria;Bacteroidetes;Bacteroidia;Bacteroidales;Bacteroidaceae;Bacteroides;Bacteroides vulgatus	yes
2364	GAM.148.2.dil.1.NAB.f_tax_file	GAM	148	2	1	NAB	otu_66_V1V3	LOW	151	96.03	0.0019787	S004064951	99.33	150	0.0019787	Bacteroides vulgatus ATCC 8482; CP000139	EU136687.1.1985	99.33	150	0.0019787	Bacteria;Bacteroidetes;Bacteroidia;Bacteroidales;Bacteroidaceae;Bacteroides;Bacteroides vulgatus	no
2364	GAM.148.2.dil.10.NAB.f_tax_file	GAM	148	2	10	NAB	otu_66_V1V3	LOW	151	96.03	0.00221948	S004064951	99.33	150	0.00221948	Bacteroides vulgatus ATCC 8482; CP000139	EU136687.1.1985	99.33	150	0.00221948	Bacteria;Bacteroidetes;Bacteroidia;Bacteroidales;Bacteroidaceae;Bacteroides;Bacteroides vulgatus	no
2364	GAM.148.1.dil.100.NAB.f_tax_file	GAM	148	1	100	NAB	otu_66_V1V3	LOW	151	96.03	0.00246898	S004064951	99.33	150	0.00246898	Bacteroides vulgatus ATCC 8482; CP000139	EU136687.1.1985	99.33	150	0.00246898	Bacteria;Bacteroidetes;Bacteroidia;Bacteroidales;Bacteroidaceae;Bacteroides;Bacteroides vulgatus	no
2364	GAM.148.1.dil.10.NAB.f_tax_file	GAM	148	1	10	NAB	otu_66_V1V3	LOW	151	96.03	0.00271572	S004064951	99.33	150	0.00271572	Bacteroides vulgatus ATCC 8482; CP000139	EU136687.1.1985	99.33	150	0.00271572	Bacteria;Bacteroidetes;Bacteroidia;Bacteroidales;Bacteroidaceae;Bacteroides;Bacteroides vulgatus	no
2364	GAM.148.1.dil.1.NAB.f_tax_file	GAM	148	1	1	NAB	otu_66_V1V3	LOW	151	96.03	0.00297713	S004064951	99.33	150	0.00297713	Bacteroides vulgatus ATCC 8482; CP000139	EU136687.1.1985	99.33	150	0.00297713	Bacteria;Bacteroidetes;Bacteroidia;Bacteroidales;Bacteroidaceae;Bacteroides;Bacteroides vulgatus	no
2365	GAM.142.2.dil.10.SDD.f_tax_file	GAM	142	2	10	SDD	otu_66_V1V3	LOW	151	96.03	0.00154321	S004064951	99.33	150	0.00154321	Bacteroides vulgatus ATCC 8482; CP000139	EU136687.1.1985	99.33	150	0.00154321	Bacteria;Bacteroidetes;Bacteroidia;Bacteroidales;Bacteroidaceae;Bacteroides;Bacteroides vulgatus	no
2365	GAM.201.1.dil.1.SDD.f_tax_file	GAM	201	1	1	SDD	otu_66_V1V3	LOW	151	96.03	0.00188538	S004064951	99.33	150	0.00188538	Bacteroides vulgatus ATCC 8482; CP000139	EU136687.1.1985	99.33	150	0.00188538	Bacteria;Bacteroidetes;Bacteroidia;Bacteroidales;Bacteroidaceae;Bacteroides;Bacteroides vulgatus	no
2365	GAM.256.2.dil.1.NAB.f_tax_file	GAM	256	2	1	NAB	otu_66_V1V3	LOW	151	96.03	0.00227397	S004064951	99.33	150	0.00227397	Bacteroides vulgatus ATCC 8482; CP000139	EU136687.1.1985	99.33	150	0.00227397	Bacteria;Bacteroidetes;Bacteroidia;Bacteroidales;Bacteroidaceae;Bacteroides;Bacteroides vulgatus	no
2365	GAM.148.2.dil.1.NAB.f_tax_file	GAM	148	2	1	NAB	otu_66_V1V3	LOW	151	96.03	0.00246986	S004064951	99.33	150	0.00246986	Bacteroides vulgatus ATCC 8482; CP000139	EU136687.1.1985	99.33	150	0.00246986	Bacteria;Bacteroidetes;Bacteroidia;Bacteroidales;Bacteroidaceae;Bacteroides;Bacteroides vulgatus	no
2365	GAM.148.1.dil.100.NAB.f_tax_file	GAM	148	1	100	NAB	otu_66_V1V3	LOW	151	96.03	0.0024922	S004064951	99.33	150	0.0024922	Bacteroides vulgatus ATCC 8482; CP000139	EU136687.1.1985	99.33	150	0.0024922	Bacteria;Bacteroidetes;Bacteroidia;Bacteroidales;Bacteroidaceae;Bacteroides;Bacteroides vulgatus	no
2365	GAM.148.1.dil.10.NAB.f_tax_file	GAM	148	1	10	NAB	otu_66_V1V3	LOW	151	96.03	0.00252477	S004064951	99.33	150	0.00252477	Bacteroides vulgatus ATCC 8482; CP000139	EU136687.1.1985	99.33	150	0.00252477	Bacteria;Bacteroidetes;Bacteroidia;Bacteroidales;Bacteroidaceae;Bacteroides;Bacteroides vulgatus	no
2365	GAM.148.2.dil.10.NAB.f_tax_file	GAM	148	2	10	NAB	otu_66_V1V3	LOW	151	96.03	0.00258514	S004064951	99.33	150	0.00258514	Bacteroides vulgatus ATCC 8482; CP000139	EU136687.1.1985	99.33	150	0.00258514	Bacteria;Bacteroidetes;Bacteroidia;Bacteroidales;Bacteroidaceae;Bacteroides;Bacteroides vulgatus	no
2365	GAM.201.2.dil.1.SDD.f_tax_file	GAM	201	2	1	SDD	otu_66_V1V3	LOW	151	96.03	0.00306212	S004064951	99.33	150	0.00306212	Bacteroides vulgatus ATCC 8482; CP000139	EU136687.1.1985	99.33	150	0.00306212	Bacteria;Bacteroidetes;Bacteroidia;Bacteroidales;Bacteroidaceae;Bacteroides;Bacteroides vulgatus	no
2365	GAM.148.1.dil.1.NAB.f_tax_file	GAM	148	1	1	NAB	otu_66_V1V3	LOW	151	96.03	0.00311245	S004064951	99.33	150	0.00311245	Bacteroides vulgatus ATCC 8482; CP000139	EU136687.1.1985	99.33	150	0.00311245	Bacteria;Bacteroidetes;Bacteroidia;Bacteroidales;Bacteroidaceae;Bacteroides;Bacteroides vulgatus	no
2366	GAM.148.1.dil.10.NAB.f_tax_file	GAM	148	1	10	NAB	otu_66_V1V3	LOW	151	96.03	0.00176097	S004064951	99.33	150	0.00176097	Bacteroides vulgatus ATCC 8482; CP000139	EU136687.1.1985	99.33	150	0.00176097	Bacteria;Bacteroidetes;Bacteroidia;Bacteroidales;Bacteroidaceae;Bacteroides;Bacteroides vulgatus	no
2366	GAM.148.1.dil.100.NAB.f_tax_file	GAM	148	1	100	NAB	otu_66_V1V3	LOW	151	96.03	0.0017724	S004064951	99.33	150	0.0017724	Bacteroides vulgatus ATCC 8482; CP000139	EU136687.1.1985	99.33	150	0.0017724	Bacteria;Bacteroidetes;Bacteroidia;Bacteroidales;Bacteroidaceae;Bacteroides;Bacteroides vulgatus	no
2366	GAM.148.2.dil.1.NAB.f_tax_file	GAM	148	2	1	NAB	otu_66_V1V3	LOW	151	96.03	0.00207693	S004064951	99.33	150	0.00207693	Bacteroides vulgatus ATCC 8482; CP000139	EU136687.1.1985	99.33	150	0.00207693	Bacteria;Bacteroidetes;Bacteroidia;Bacteroidales;Bacteroidaceae;Bacteroides;Bacteroides vulgatus	no
2366	GAM.148.1.dil.1.NAB.f_tax_file	GAM	148	1	1	NAB	otu_66_V1V3	LOW	151	96.03	0.00239073	S004064951	99.33	150	0.00239073	Bacteroides vulgatus ATCC 8482; CP000139	EU136687.1.1985	99.33	150	0.00239073	Bacteria;Bacteroidetes;Bacteroidia;Bacteroidales;Bacteroidaceae;Bacteroides;Bacteroides vulgatus	no
2367	GAM.209.2.dil.1.NAB.f_tax_file	GAM	209	2	1	NAB	otu_66_V1V3	LOW	151	96.03	0.00159198	S004064951	99.33	150	0.00159198	Bacteroides vulgatus ATCC 8482; CP000139	EU136687.1.1985	99.33	150	0.00159198	Bacteria;Bacteroidetes;Bacteroidia;Bacteroidales;Bacteroidaceae;Bacteroides;Bacteroides vulgatus	yes
2367	236.2.fm.f_tax_file	fm	236	2	na	na	otu_66_V1V3	LOW	151	96.03	0.00163265	S004064951	99.33	150	0.00163265	Bacteroides vulgatus ATCC 8482; CP000139	EU136687.1.1985	99.33	150	0.00163265	Bacteria;Bacteroidetes;Bacteroidia;Bacteroidales;Bacteroidaceae;Bacteroides;Bacteroides vulgatus	yes
2367	CP.239.1.dil.1.SDD.f_tax_file	CP	239	1	1	SDD	otu_66_V1V3	LOW	151	96.03	0.00181587	S004064951	99.33	150	0.00181587	Bacteroides vulgatus ATCC 8482; CP000139	EU136687.1.1985	99.33	150	0.00181587	Bacteria;Bacteroidetes;Bacteroidia;Bacteroidales;Bacteroidaceae;Bacteroides;Bacteroides vulgatus	no
2367	209.1.fm.f_tax_file	fm	209	1	na	na	otu_66_V1V3	LOW	151	96.03	0.00206487	S004064951	99.33	150	0.00206487	Bacteroides vulgatus ATCC 8482; CP000139	EU136687.1.1985	99.33	150	0.00206487	Bacteria;Bacteroidetes;Bacteroidia;Bacteroidales;Bacteroidaceae;Bacteroides;Bacteroides vulgatus	yes
2367	GAM.148.2.dil.100.NAB.f_tax_file	GAM	148	2	100	NAB	otu_66_V1V3	LOW	151	96.03	0.00229525	S004064951	99.33	150	0.00229525	Bacteroides vulgatus ATCC 8482; CP000139	EU136687.1.1985	99.33	150	0.00229525	Bacteria;Bacteroidetes;Bacteroidia;Bacteroidales;Bacteroidaceae;Bacteroides;Bacteroides vulgatus	no
2367	GAM.142.2.dil.10.SDD.f_tax_file	GAM	142	2	10	SDD	otu_66_V1V3	LOW	151	96.03	0.00230341	S004064951	99.33	150	0.00230341	Bacteroides vulgatus ATCC 8482; CP000139	EU136687.1.1985	99.33	150	0.00230341	Bacteria;Bacteroidetes;Bacteroidia;Bacteroidales;Bacteroidaceae;Bacteroides;Bacteroides vulgatus	no
[truncated: 14,894 more rows]
