# Supplementary material for: High throughput cultivation-based screening on porous aluminum oxide chips allows targeted isolation of antibiotic resistant human gut bacteria
Source: PLoS One. 2019 Jan 17;14(1):e0210970. doi: 10.1371/journal.pone.0210970 (PMC6336267; doi:10.1371/journal.pone.0210970)
Supplement: S2 Text — This text file contains the command of the BLAST search as well as the custom Perl script that parsed the BLAST output and tabulated the relative abundance of the OTUs and their distribution across samples. (TXT) [file pone.0210970.s013.txt]

##########################################################################################################################################################
##########################################################################################################################################################
##########################################################################################################################################################

The representative reads of the OTUs were compared V1-V3 sequence data of the most wanted OTUs.

1. 	The sequences of the most wanted taxa can be found through the following manuscript:
		Fodor AA, DeSantis TZ, Wylie KM, Badger JH, Ye Y, Hepburn T, et al. The "most wanted" taxa from the human microbiome for whole genome sequencing. PLoS One. 2012;7(7):e41294
2. 	Format the database to be ready for blastn:
		formatdb -p F -i most_wanted.fasta
4.	Perform the local Blastn
		blastn -query Mapping_file_Micr_cult_f_otu_database.fa -db most_wanted.fasta -outfmt 7 -perc_identity 90 -out otus_vs_most_wanted.bln
5. 	Parse the output file (otus_vs_most_wanted.bln) with the custom Perl script below

##########################################################################################################################################################
##########################################################################################################################################################
##########################################################################################################################################################

#Custom Perl script:

#!usr/bin/perl -w
use strict;
no strict "refs";

my $rel_ab_threshold = 0.00099;

open BLAST_OUT, "otus_vs_most_wanted.bln" or die $!;
my %OTUs_of_interest;
my %OTU_to_priority;
my %OTU_to_MW_OTU;
my %OTU_to_identity;
my %OTU_to_aln_length;

while (<BLAST_OUT>) {
	next if m/^#/;
	my ($OTU_ID, $otu_ID_MW_merged, $identity, $aln_length) = (split("\t", $_))[0,1,2,3];
	my ($otu_ID, $priority) = (split("#", $otu_ID_MW_merged));
	if (($priority ne "CHIMERIC") && ($identity > 95) && ($aln_length > 145) && (not exists($OTUs_of_interest{$OTU_ID}))) {
		$OTUs_of_interest{$OTU_ID}++;
		$OTU_to_MW_OTU{$OTU_ID} = $otu_ID;
		$OTU_to_identity{$OTU_ID} = $identity;
		$OTU_to_aln_length{$OTU_ID} = $aln_length;
		$OTU_to_priority{$OTU_ID} = $priority;
	}
}
close BLAST_OUT;


#Retrieve sequences from the selected OTUs from the relevant file

my %OTU_to_sequence;
open SEQUENCE_DATABASE, "Mapping_files_micr_cult_all_fw_otu_database" or die $!;
while (<SEQUENCE_DATABASE>) {
	chomp;
	my ($sequence, $otu) = (split("\t", $_));
	next unless exists($OTUs_of_interest{$otu});
	$OTU_to_sequence{$otu} = $sequence;
}
close SEQUENCE_DATABASE;

my %OTU_to_SILVA_annotation;
open TAX_INFO, "Mapping_files_micr_cult_all_fw_tax_database" or die $!;
while (<TAX_INFO>) {
	chomp;
	my ($otu, $annotation) = (split("\t"))[0,1];
	next unless exists($OTUs_of_interest{$otu});
	$OTU_to_SILVA_annotation{$otu} = $annotation;
}
close TAX_INFO;

#obtain the info of all the samples from the mapping file
open MAPPING_FILE, "Mapping_files_micr_cult_all_fw.txt" or die $!;
my %sampleID_to_no_of_colonies;
my %sample_ID_to_medium;
my %sample_ID_to_sample_number;
my %sampleID_to_duplicate;
my %sampleID_to_dilution;
while (<MAPPING_FILE>) {
	chomp;
	next if m/^#/;
	next unless m/[1-9]/;
	my ($sampleID, $no_of_colonies, $medium, $sample_number, $duplicate, $dilution) = (split("\t", $_))[0,6,7,8,9,10];
	$sampleID_to_no_of_colonies{$sampleID} = $no_of_colonies;
	$sample_ID_to_medium{$sampleID} = $medium;
	$sample_ID_to_sample_number{$sampleID} = $sample_number;
	$sampleID_to_duplicate{$sampleID} = $duplicate;
	$sampleID_to_dilution{$sampleID} = $dilution;
}
close MAPPING_FILE;


#Now the IDs for all samples will be retrieved from the tax file based on the OTU sequence
#For each sample the relative abundance data are put in hashed if they are most wanted OTUs

my %info_all_hash;


foreach  my $tax_file (keys %sampleID_to_no_of_colonies) {
$tax_file = $tax_file.'_tax_file';
my $distribution_file = $tax_file;
$distribution_file =~ s/_tax_file/_total_sample_distribution/;
open TAX_FILE, "$tax_file" or die $!;
my %general_OTU_ID_to_sample_OTU_ID;
my %sample_OTU_ID_to_general_OTU_ID;
$/ = ">";
while (<TAX_FILE>) {
	next if not m/G|A|T|C/;
	chomp;
	foreach my $otu (keys %OTU_to_sequence) {
		my $sequence = $_;
		$sequence =~ m/.*?([GATC]+$)/;
		$sequence = $1;
		next if not ($OTU_to_sequence{$otu} eq $sequence);
		my $ID = $_;
		$ID =~ m/(.*?)\t.*/;
		$ID = $1;
		$general_OTU_ID_to_sample_OTU_ID{$otu} = $ID;
		$sample_OTU_ID_to_general_OTU_ID{$ID} = $otu;
	}
}
close TAX_FILE;
$/ = "\n";


my @sample_OTU_IDs = keys %sample_OTU_ID_to_general_OTU_ID;

#Retrieve relative abudance data from the total distribution files

open DISTRIBUTION, "$distribution_file" or die $!;
while (<DISTRIBUTION>) {
	chomp;
	my ($rel_ab, $sample_ID) = (split("\t"))[0,6];
	next if $rel_ab < $rel_ab_threshold;
	next unless (grep(/^$sample_ID$/,@sample_OTU_IDs));
	$info_all_hash{($sample_OTU_ID_to_general_OTU_ID{$sample_ID})}->{$tax_file} = $rel_ab;
}
close DISTRIBUTION;
}

foreach my $OTU_ID (keys %info_all_hash) {
	foreach my $sample_ID (keys %{$info_all_hash{$OTU_ID}}) {
		print $OTU_ID."\t".$OTU_to_MW_OTU{$OTU_ID}."\t".$OTU_to_priority{$OTU_ID}."\t".$OTU_to_identity{$OTU_ID}."\t".$OTU_to_aln_length{$OTU_ID}."\t".$sample_ID."\t".$info_all_hash{$OTU_ID}{$sample_ID}."\t".$OTU_to_SILVA_annotation{$OTU_ID}."\n";
	}
}

##########################################################################################################################################################
##########################################################################################################################################################
##########################################################################################################################################################
